# Supplementary material for: Crystal structure of an apremilast ethanol hemisolvate hemihydrate solvatomorph
Source: Acta Crystallogr E Crystallogr Commun. 2017 May 9;73(Pt 6):821–4. doi: 10.1107/S2056989017006661 (PMC5458300; doi:10.1107/S2056989017006661)
Supplement: Supplementary file 1 [file e-73-00821-sup1.cif]

##############################################################################
#                                                                            #
# This CIF contains the data in a paper accepted for publication in          #
# Acta Crystallographica Section E. It conforms to the requirements of       #
# Notes for Authors for Acta Crystallographica Section E, and has been       #
# peer reviewed under the auspices of the IUCr Commission on Journals.       #
#                                                                            #
# Full details of the Crystallographic Information File format               #
# are given in the paper "The Crystallographic Information File (CIF):       #
# a New Standard Archive File for Crystallography" by S. R. Hall, F. H.      #
# Allen and I. D. Brown [Acta Cryst. (1991), A47, 655-685].                  #
#                                                                            #
# The current version of the core CIF dictionary is obtainable from          #
# ftp://ftp.iucr.org/pub/cif_core.dic.                                       #
#                                                                            #
# Software is freely available for graphical display of the structure(s)     #
# in this CIF. For information consult the CIF software page                 #
# http://www.iucr.org/resources/cif/software.                                #
#                                                                            #
# This file may be used for bona fide research purposes within the           #
# scientific community so long as proper attribution is given to the journal # 
# article from which it was obtained.                                        #
#                                                                            #
##############################################################################
data_I
_audit_creation_method
;
Olex2 1.2-beta
(compiled 2017.03.28 svn.r3405 for OlexSys, GUI svn.r5335)
;
_journal_date_recd_electronic     2017-04-18
_journal_date_accepted     2017-05-03
_journal_name_full     'Acta Crystallographica, Section E'
_journal_year     2017
_journal_volume     73
_journal_issue      6
_journal_page_first     821
_journal_page_last     824
_journal_paper_category     GO
_journal_paper_doi     10.1107/S2056989017006661
_journal_coeditor_code     WM5386
_publ_contact_author_name     'Wu Yun-Deng'
_publ_contact_author_address
;
SpringPharma Tech Co. Ltd, Weidi Road 9, 210046 Nanjing,
People's Republic of China
;
_publ_contact_author_email     wuyundeng@hotmail.com
_publ_contact_author_phone     '(+86)02568710859'
_publ_section_title
;
Crystal structure of an apremilast ethanol hemisolvate hemihydrate solvatomorph
;
_publ_section_title_footnote     .
loop_
    _publ_author_name
    _publ_author_address
    'Wu, Yun-Deng'
;
SpringPharma Tech Co. Ltd, Weidi Road 9, 210046 Nanjing,
People's Republic of China
;
    'Liu, Xiao-Hong'
;
SpringPharma Tech Co. Ltd, Weidi Road 9, 210046 Nanjing,
People's Republic of China
;
    'Xu, Jian'
;
SpringPharma Tech Co. Ltd, Weidi Road 9, 210046 Nanjing,
People's Republic of China
;
    'Zhang, Si-Han'
;
SpringPharma Tech Co. Ltd, Weidi Road 9, 210046 Nanjing,
People's Republic of China
;
    'Shen, Kun'
;
SpringPharma Tech Co. Ltd, Weidi Road 9, 210046 Nanjing,
People's Republic of China
;
    'Sun, Ling'
;
JiangSu Center for Safety Evaluation of Drugs, Majia Street 26,
210009 Nanjing,
People's Republic of China
;
    'He, Yong-Mei'
;
SpringPharma Tech Co. Ltd, Weidi Road 9, 210046 Nanjing,
People's Republic of China
;
    'Ma, Yan'
;
SpringPharma Tech Co. Ltd, Weidi Road 9, 210046 Nanjing,
People's Republic of China
;
    'Zhang, Ai-Hua'
;
SpringPharma Tech Co. Ltd, Weidi Road 9, 210046 Nanjing,
People's Republic of China
;
_publ_section_synopsis
;
The title compound represents another solvatomorph of apremilast, containing
half of an ethanol and half of a water solvent molecule per formula unit
;
_chemical_name_systematic
;\
(<i>S</i>)-4-Acetamido-2-[1-(3-ethoxy-4-methoxyphenyl)-2-\
(methylsulfonyl)ethyl]isoindoline-1,3-dione ethanol hemisolvate hemihydrate
;
_chemical_name_common     ?
_chemical_formula_moiety     'C22 H24 N2 O7 S, 0.5(C2 H6 O), 0.5(H2 O)'
_chemical_formula_sum     'C23 H28 N2 O8 S'
_chemical_formula_iupac     'C22 H24 N2 O7 S, 0.5C2 H6 O, 0.5H2 O'
_chemical_formula_weight     492.53
_chemical_melting_point     ?
_shelx_space_group_comment
;
The symmetry employed for this shelxl refinement is uniquely defined
by the following loop, which should always be used as a source of
symmetry information in preference to the above space-group names.
They are only intended as comments.
;
_space_group_crystal_system     tetragonal
_space_group_name_H-M_alt     'P 41 21 2'
_space_group_name_Hall     'P 4abw 2nw'
loop_
    _space_group_symop_operation_xyz
    'x, y, z'
    '-y+1/2, x+1/2, z+1/4'
    '-x, -y, z+1/2'
    'y+1/2, -x+1/2, z+3/4'
    'x+1/2, -y+1/2, -z+3/4'
    'y, x, -z'
    '-x+1/2, y+1/2, -z+1/4'
    '-y, -x, -z+1/2'
_cell_length_a     12.9905(18)
_cell_length_b     12.9905(18)
_cell_length_c     29.942(6)
_cell_angle_alpha     90
_cell_angle_beta     90
_cell_angle_gamma     90
_cell_volume     5052.8(17)
_cell_formula_units_Z     8
_cell_measurement_reflns_used     2016
_cell_measurement_theta_min     2
_cell_measurement_theta_max     20
_cell_measurement_temperature     298
_exptl_crystal_description     block
_exptl_crystal_colour     colourless
_exptl_crystal_size_max     0.3
_exptl_crystal_size_mid     0.3
_exptl_crystal_size_min     0.2
_exptl_crystal_density_diffrn     1.295
_exptl_crystal_density_meas     ?
_exptl_crystal_density_method     ?
_exptl_crystal_F_000     2080
_exptl_absorpt_coefficient_mu     0.176
_exptl_absorpt_correction_type     none
_exptl_absorpt_process_details     ?
_shelx_estimated_absorpt_T_min     ?
_shelx_estimated_absorpt_T_max     ?
_exptl_absorpt_correction_T_min     ?
_exptl_absorpt_correction_T_max     ?
_diffrn_ambient_temperature     298
_diffrn_radiation_type     MoK\a
_diffrn_radiation_wavelength     0.71073
_diffrn_measurement_device_type     'Bruker P4'
_diffrn_measurement_method     '\w scans'
_diffrn_detector_area_resol_mean     ?
_diffrn_reflns_number     9575
_diffrn_reflns_av_R_equivalents     0.0790
_diffrn_reflns_theta_min     1.709
_diffrn_reflns_theta_max     24.864
_diffrn_reflns_theta_full     24.864
_diffrn_measured_fraction_theta_max     0.998
_diffrn_measured_fraction_theta_full     0.998
_diffrn_reflns_limit_h_min     0
_diffrn_reflns_limit_h_max     15
_diffrn_reflns_limit_k_min     0
_diffrn_reflns_limit_k_max     15
_diffrn_reflns_limit_l_min     -35
_diffrn_reflns_limit_l_max     35
_diffrn_standards_number     1
_diffrn_standards_interval_count     60
_diffrn_standards_decay_%     1
_refine_special_details     ?
_reflns_number_total     4390
_reflns_number_gt     2811
_reflns_threshold_expression     'I > 2\s(I)'
_refine_ls_structure_factor_coef     Fsqd
_refine_ls_matrix_type     full
_refine_ls_R_factor_all     0.1141
_refine_ls_R_factor_gt     0.0661
_refine_ls_wR_factor_gt     0.1545
_refine_ls_wR_factor_ref     0.1831
_refine_ls_goodness_of_fit_ref     1.045
_refine_ls_restrained_S_all     1.062
_refine_ls_number_reflns     4390
_refine_ls_number_parameters     329
_refine_ls_number_restraints     30
_refine_ls_hydrogen_treatment     constr
_refine_ls_weighting_scheme     calc
_refine_ls_weighting_details
                      'w=1/[\s^2^(Fo^2^)+(0.0992P)^2^] where P=(Fo^2^+2Fc^2^)/3'
_atom_sites_solution_hydrogens     mixed
_atom_sites_solution_primary     ?
_atom_sites_solution_secondary     ?
_refine_ls_shift/su_max     0.000
_refine_ls_shift/su_mean     0.000
_refine_diff_density_max     0.615
_refine_diff_density_min     -0.303
_refine_ls_extinction_method     none
_refine_ls_extinction_coef     .
_refine_ls_abs_structure_details
;
Flack <i>x</i> determined using 833 quotients
[(<i>I</i>^+^)-(<i>I</i>^-^)]/[(<i>I</i>^+^)+(<i>I</i>^-^)]
(Parsons <i>et al.</i>,  2013)
;
_refine_ls_abs_structure_Flack     0.15(8)
loop_
    _atom_type_symbol
    _atom_type_description
    _atom_type_scat_dispersion_real
    _atom_type_scat_dispersion_imag
    _atom_type_scat_source
    'C' 'C' 0.0030 0.0020
                         'International Tables Vol C Tables 4.2.6.8 and 6.1.1.4'
    'H' 'H' 0.0000 0.0000
                         'International Tables Vol C Tables 4.2.6.8 and 6.1.1.4'
    'N' 'N' 0.0060 0.0030
                         'International Tables Vol C Tables 4.2.6.8 and 6.1.1.4'
    'O' 'O' 0.0110 0.0060
                         'International Tables Vol C Tables 4.2.6.8 and 6.1.1.4'
    'S' 'S' 0.1250 0.1230
                         'International Tables Vol C Tables 4.2.6.8 and 6.1.1.4'
_computing_data_collection
;
APEX2 (Bruker, 2009)
;
_computing_cell_refinement
;
SAINT (Bruker, 2009)
;
_computing_data_reduction
;
SAINT (Bruker, 2009)
;
_computing_structure_solution
;
SHELXT (Sheldrick, 2015a)
;
_computing_structure_refinement
;
SHELXL2014 (Sheldrick, 2015b)
;
_computing_molecular_graphics
;
<i>OLEX2</i> (Dolomanov <i>et al.</i>,  2009)
;
_computing_publication_material
;
<i>OLEX2</i> (Dolomanov <i>et al.</i>,  2009)
;
loop_
    _atom_site_type_symbol
    _atom_site_label
    _atom_site_fract_x
    _atom_site_fract_y
    _atom_site_fract_z
    _atom_site_U_iso_or_equiv
    _atom_site_adp_type
    _atom_site_calc_flag
    _atom_site_occupancy
    _atom_site_disorder_assembly
    _atom_site_disorder_group
    S S1 0.89768(15) 0.65667(14) 0.46183(6) 0.0537(5) Uani d 1 . .
    O O3 0.9782(4) 0.7422(4) 0.33313(15) 0.0565(12) Uani d 1 . .
    O O6 1.2492(4) 1.0317(4) 0.51740(15) 0.0650(15) Uani d 1 . .
    O O5 0.8948(4) 0.9600(4) 0.44709(16) 0.0618(14) Uani d 1 . .
    O O1 0.8059(4) 0.7045(4) 0.44502(17) 0.0690(14) Uani d 1 . .
    O O2 0.9386(4) 0.5729(4) 0.43657(18) 0.0728(16) Uani d 1 . .
    O O4 0.6990(5) 0.8281(4) 0.21258(18) 0.0774(16) Uani d 1 . .
    O O7 1.3846(4) 1.0504(4) 0.45344(16) 0.0660(14) Uani d 1 . .
    N N1 0.9578(4) 0.8403(4) 0.39684(16) 0.0425(12) Uani d 1 . .
    N N2 0.8221(4) 0.8054(5) 0.26522(17) 0.0544(15) Uani d 1 . .
    H H2 0.8764 0.7699 0.2710 0.065 Uiso d 1 . .
    C C3 0.9329(5) 0.8089(5) 0.3537(2) 0.0418(14) Uani d 1 . .
    C C2 1.0379(5) 0.7928(5) 0.4242(2) 0.0441(15) Uani d 1 . .
    H H2A 1.0637 0.7333 0.4075 0.053 Uiso calc 1 . .
    C C12 0.8912(5) 0.9175(5) 0.4107(2) 0.0487(16) Uani d 1 . .
    C C11 0.8173(5) 0.9376(5) 0.3739(2) 0.0452(15) Uani d 1 . .
    C C13 1.1290(5) 0.8638(5) 0.4319(2) 0.0455(16) Uani d 1 . .
    C C14 1.1440(5) 0.9163(5) 0.4720(2) 0.0512(17) Uani d 1 . .
    H H14 1.0952 0.9100 0.4945 0.061 Uiso calc 1 . .
    C C4 0.8437(5) 0.8713(5) 0.3392(2) 0.0451(16) Uani d 1 . .
    C C8 0.7059(5) 0.9390(5) 0.2964(3) 0.0572(18) Uani d 1 . .
    H H8 0.6670 0.9408 0.2703 0.069 Uiso calc 1 . .
    C C5 0.7893(5) 0.8709(5) 0.2996(2) 0.0477(16) Uani d 1 . .
    C C1 0.9941(5) 0.7515(5) 0.4684(2) 0.0467(15) Uani d 1 . .
    H H1A 0.9657 0.8086 0.4853 0.056 Uiso calc 1 . .
    H H1B 1.0501 0.7225 0.4858 0.056 Uiso calc 1 . .
    C C20 1.2874(5) 0.9370(6) 0.4048(2) 0.0575(18) Uani d 1 . .
    H H20 1.3353 0.9435 0.3819 0.069 Uiso calc 1 . .
    C C6 0.7810(7) 0.7888(6) 0.2243(2) 0.0599(19) Uani d 1 . .
    C C18 1.3020(5) 0.9885(5) 0.4443(3) 0.0533(18) Uani d 1 . .
    C C15 1.2291(5) 0.9771(5) 0.4791(2) 0.0504(17) Uani d 1 . .
    C C21 1.2011(6) 0.8752(5) 0.3988(2) 0.0571(19) Uani d 1 . .
    H H21 1.1921 0.8409 0.3718 0.069 Uiso calc 1 . .
    C C10 0.7368(5) 1.0042(6) 0.3713(3) 0.0585(18) Uani d 1 . .
    H H10 0.7199 1.0481 0.3947 0.070 Uiso calc 1 . .
    C C16 1.1741(5) 1.0248(6) 0.5523(2) 0.065(2) Uani d 1 . .
    H H16A 1.1668 0.9539 0.5619 0.078 Uiso calc 1 . .
    H H16B 1.1078 1.0488 0.5417 0.078 Uiso calc 1 . .
    C C9 0.6809(6) 1.0032(6) 0.3313(3) 0.067(2) Uani d 1 . .
    H H9 0.6249 1.0473 0.3282 0.081 Uiso calc 1 . .
    C C7 0.8411(6) 0.7188(7) 0.1951(2) 0.076(2) Uani d 1 . .
    H H7A 0.9067 0.7050 0.2086 0.114 Uiso d 1 . .
    H H7B 0.8513 0.7508 0.1665 0.114 Uiso d 1 . .
    H H7C 0.8043 0.6553 0.1912 0.114 Uiso d 1 . .
    C C22 0.8740(7) 0.6177(7) 0.5166(2) 0.083(3) Uani d 1 . .
    H H22A 0.8596 0.6769 0.5347 0.124 Uiso calc 1 . .
    H H22B 0.9334 0.5827 0.5281 0.124 Uiso calc 1 . .
    H H22C 0.8159 0.5720 0.5171 0.124 Uiso calc 1 . .
    C C19 1.4549(6) 1.0668(8) 0.4174(3) 0.086(3) Uani d 1 . .
    H H19A 1.4204 1.1022 0.3936 0.128 Uiso calc 1 . .
    H H19B 1.4798 1.0017 0.4068 0.128 Uiso calc 1 . .
    H H19C 1.5118 1.1076 0.4277 0.128 Uiso calc 1 . .
    C C17 1.2096(8) 1.0901(9) 0.5904(3) 0.104(4) Uani d 1 . .
    H H17A 1.2163 1.1602 0.5807 0.157 Uiso calc 1 . .
    H H17B 1.2750 1.0656 0.6009 0.157 Uiso calc 1 . .
    H H17C 1.1602 1.0866 0.6142 0.157 Uiso calc 1 . .
    O O8 0.4584(16) 0.3998(17) 0.4571(7) 0.177(8) Uani d 0.5 A -1
    H H8A 0.5022 0.4544 0.4613 0.265 Uiso d 0.5 A -1
    C C23 0.3896(19) 0.3736(17) 0.4889(8) 0.108(7) Uani d 0.5 A -1
    H H23A 0.3470 0.4341 0.4933 0.130 Uiso calc 0.5 A -1
    H H23B 0.4291 0.3653 0.5161 0.130 Uiso calc 0.5 A -1
    C C24 0.319(3) 0.287(3) 0.4878(12) 0.164(13) Uani d 0.5 A -1
    H H24A 0.3262 0.2506 0.4601 0.247 Uiso calc 0.5 A -1
    H H24B 0.2492 0.3117 0.4904 0.247 Uiso calc 0.5 A -1
    H H24C 0.3334 0.2412 0.5122 0.247 Uiso calc 0.5 A -1
    O O9 0.6400(13) 0.5606(12) 0.4753(9) 0.192(11) Uani d 0.5 B -1
    H H9A 0.6367 0.6301 0.4706 0.289 Uiso d 0.5 B -1
    H H9B 0.7011 0.5451 0.4635 0.289 Uiso d 0.5 B -1
loop_
    _atom_site_aniso_label
    _atom_site_aniso_U_11
    _atom_site_aniso_U_22
    _atom_site_aniso_U_33
    _atom_site_aniso_U_12
    _atom_site_aniso_U_13
    _atom_site_aniso_U_23
    S1 0.0592(11) 0.0558(11) 0.0461(9) -0.0131(9) -0.0010(8) 0.0016(8)
    O3 0.057(3) 0.067(3) 0.045(3) 0.013(2) 0.002(2) -0.015(2)
    O6 0.060(3) 0.082(4) 0.053(3) -0.023(3) 0.007(2) -0.021(3)
    O5 0.081(3) 0.062(3) 0.043(3) 0.003(3) 0.006(2) -0.014(2)
    O1 0.058(3) 0.083(4) 0.066(3) -0.008(3) -0.010(3) 0.005(3)
    O2 0.085(4) 0.058(3) 0.076(4) -0.012(3) 0.002(3) -0.017(3)
    O4 0.079(4) 0.092(4) 0.062(3) 0.015(3) -0.021(3) -0.006(3)
    O7 0.054(3) 0.080(4) 0.064(3) -0.019(3) 0.007(3) -0.004(3)
    N1 0.049(3) 0.043(3) 0.036(3) 0.000(3) 0.004(2) -0.007(2)
    N2 0.057(4) 0.064(4) 0.043(3) 0.015(3) -0.006(3) -0.008(3)
    C3 0.042(3) 0.046(4) 0.037(3) -0.003(3) 0.009(3) -0.002(3)
    C2 0.049(4) 0.048(4) 0.035(3) 0.000(3) 0.000(3) -0.005(3)
    C12 0.059(4) 0.045(4) 0.041(4) -0.010(3) 0.008(3) -0.003(3)
    C11 0.048(4) 0.043(4) 0.044(4) -0.002(3) 0.008(3) -0.006(3)
    C13 0.047(4) 0.045(4) 0.044(4) 0.000(3) 0.003(3) 0.000(3)
    C14 0.051(4) 0.052(4) 0.051(4) -0.008(3) 0.013(3) -0.004(3)
    C4 0.051(4) 0.042(4) 0.042(4) -0.006(3) 0.011(3) -0.001(3)
    C8 0.054(4) 0.054(4) 0.063(5) 0.003(4) -0.005(4) -0.003(4)
    C5 0.050(4) 0.046(4) 0.048(4) -0.001(3) 0.003(3) 0.001(3)
    C1 0.049(4) 0.050(4) 0.040(3) -0.007(3) -0.001(3) -0.004(3)
    C20 0.051(4) 0.069(5) 0.053(4) -0.007(4) 0.013(4) 0.006(4)
    C6 0.070(5) 0.068(5) 0.042(4) -0.008(4) -0.001(4) 0.002(4)
    C18 0.046(4) 0.055(4) 0.059(4) -0.005(4) 0.002(3) 0.003(3)
    C15 0.041(4) 0.055(4) 0.055(4) -0.003(3) -0.001(3) -0.003(3)
    C21 0.063(5) 0.065(5) 0.043(4) -0.006(4) 0.005(3) -0.006(3)
    C10 0.059(5) 0.053(4) 0.063(5) 0.010(4) 0.009(4) -0.010(4)
    C16 0.044(4) 0.090(6) 0.062(5) -0.006(4) 0.004(3) -0.021(4)
    C9 0.053(5) 0.059(5) 0.090(6) 0.011(4) 0.007(4) -0.001(4)
    C7 0.079(5) 0.098(6) 0.051(4) 0.024(5) -0.009(4) -0.017(4)
    C22 0.102(7) 0.096(7) 0.050(5) -0.029(5) 0.010(4) 0.017(4)
    C19 0.062(5) 0.123(8) 0.072(6) -0.027(5) 0.004(4) 0.023(5)
    C17 0.086(7) 0.148(9) 0.079(7) -0.024(7) 0.014(5) -0.052(6)
    O8 0.161(12) 0.190(14) 0.180(14) 0.097(10) -0.023(11) 0.023(12)
    C23 0.110(11) 0.086(10) 0.129(13) 0.061(8) -0.053(9) 0.002(10)
    C24 0.179(19) 0.150(17) 0.16(2) 0.014(15) -0.043(16) -0.010(15)
    O9 0.126(14) 0.125(14) 0.33(3) -0.030(11) 0.032(16) 0.084(16)
_geom_special_details
;
 All esds (except the esd in the dihedral angle between two l.s. planes)
 are estimated using the full covariance matrix.  The cell esds are taken
 into account individually in the estimation of esds in distances, angles
 and torsion angles; correlations between esds in cell parameters are only
 used when they are defined by crystal symmetry.  An approximate (isotropic)
 treatment of cell esds is used for estimating esds involving l.s. planes.
;
loop_
    _geom_bond_atom_site_label_1
    _geom_bond_atom_site_label_2
    _geom_bond_site_symmetry_2
    _geom_bond_distance
    _geom_bond_publ_flag
    S1 O1 . 1.436(5) ?
    S1 O2 . 1.428(6) ?
    S1 C1 . 1.768(6) ?
    S1 C22 . 1.744(7) ?
    O3 C3 . 1.214(7) ?
    O6 C15 . 1.373(8) ?
    O6 C16 . 1.433(8) ?
    O5 C12 . 1.221(7) ?
    O4 C6 . 1.232(9) ?
    O7 C18 . 1.368(8) ?
    O7 C19 . 1.430(9) ?
    N1 C3 . 1.394(8) ?
    N1 C2 . 1.461(8) ?
    N1 C12 . 1.388(8) ?
    N2 H2 . 0.8600 ?
    N2 C5 . 1.401(8) ?
    N2 C6 . 1.353(9) ?
    C3 C4 . 1.478(9) ?
    C2 H2A . 0.9800 ?
    C2 C13 . 1.518(9) ?
    C2 C1 . 1.539(8) ?
    C12 C11 . 1.485(9) ?
    C11 C4 . 1.392(8) ?
    C11 C10 . 1.360(9) ?
    C13 C14 . 1.394(9) ?
    C13 C21 . 1.372(9) ?
    C14 H14 . 0.9300 ?
    C14 C15 . 1.375(9) ?
    C4 C5 . 1.381(9) ?
    C8 H8 . 0.9300 ?
    C8 C5 . 1.401(9) ?
    C8 C9 . 1.377(10) ?
    C1 H1A . 0.9700 ?
    C1 H1B . 0.9700 ?
    C20 H20 . 0.9300 ?
    C20 C18 . 1.372(10) ?
    C20 C21 . 1.390(10) ?
    C6 C7 . 1.485(10) ?
    C18 C15 . 1.417(10) ?
    C21 H21 . 0.9300 ?
    C10 H10 . 0.9300 ?
    C10 C9 . 1.400(11) ?
    C16 H16A . 0.9700 ?
    C16 H16B . 0.9700 ?
    C16 C17 . 1.495(11) ?
    C9 H9 . 0.9300 ?
    C7 H7A . 0.9601 ?
    C7 H7B . 0.9599 ?
    C7 H7C . 0.9602 ?
    C22 H22A . 0.9600 ?
    C22 H22B . 0.9600 ?
    C22 H22C . 0.9600 ?
    C19 H19A . 0.9600 ?
    C19 H19B . 0.9600 ?
    C19 H19C . 0.9600 ?
    C17 H17A . 0.9600 ?
    C17 H17B . 0.9600 ?
    C17 H17C . 0.9600 ?
    O8 H8A . 0.9182 ?
    O8 C23 . 1.35(2) ?
    C23 H23A . 0.9700 ?
    C23 H23B . 0.9700 ?
    C23 C24 . 1.46(2) ?
    C24 H24A . 0.9600 ?
    C24 H24B . 0.9600 ?
    C24 H24C . 0.9600 ?
    O9 H9A . 0.9150 ?
    O9 H9B . 0.8918 ?
loop_
    _geom_angle_atom_site_label_1
    _geom_angle_atom_site_label_2
    _geom_angle_atom_site_label_3
    _geom_angle_site_symmetry_1
    _geom_angle_site_symmetry_3
    _geom_angle
    _geom_angle_publ_flag
    O1 S1 C1 . . 109.0(3) ?
    O1 S1 C22 . . 108.0(4) ?
    O2 S1 O1 . . 117.0(3) ?
    O2 S1 C1 . . 109.1(3) ?
    O2 S1 C22 . . 110.0(4) ?
    C22 S1 C1 . . 102.8(4) ?
    C15 O6 C16 . . 116.6(5) ?
    C18 O7 C19 . . 115.9(6) ?
    C3 N1 C2 . . 124.2(5) ?
    C12 N1 C3 . . 110.2(5) ?
    C12 N1 C2 . . 125.5(5) ?
    C5 N2 H2 . . 115.3 ?
    C6 N2 H2 . . 114.8 ?
    C6 N2 C5 . . 129.9(6) ?
    O3 C3 N1 . . 124.4(6) ?
    O3 C3 C4 . . 128.5(6) ?
    N1 C3 C4 . . 107.0(5) ?
    N1 C2 H2A . . 106.9 ?
    N1 C2 C13 . . 112.7(5) ?
    N1 C2 C1 . . 111.5(5) ?
    C13 C2 H2A . . 106.9 ?
    C13 C2 C1 . . 111.6(5) ?
    C1 C2 H2A . . 106.9 ?
    O5 C12 N1 . . 124.8(6) ?
    O5 C12 C11 . . 127.4(6) ?
    N1 C12 C11 . . 107.9(5) ?
    C4 C11 C12 . . 106.6(6) ?
    C10 C11 C12 . . 130.7(6) ?
    C10 C11 C4 . . 122.7(6) ?
    C14 C13 C2 . . 122.5(5) ?
    C21 C13 C2 . . 119.2(6) ?
    C21 C13 C14 . . 118.3(6) ?
    C13 C14 H14 . . 119.1 ?
    C15 C14 C13 . . 121.8(6) ?
    C15 C14 H14 . . 119.1 ?
    C11 C4 C3 . . 108.3(6) ?
    C5 C4 C3 . . 130.6(6) ?
    C5 C4 C11 . . 121.1(6) ?
    C5 C8 H8 . . 119.6 ?
    C9 C8 H8 . . 119.6 ?
    C9 C8 C5 . . 120.8(7) ?
    N2 C5 C8 . . 124.6(6) ?
    C4 C5 N2 . . 118.5(6) ?
    C4 C5 C8 . . 116.9(6) ?
    S1 C1 H1A . . 108.7 ?
    S1 C1 H1B . . 108.7 ?
    C2 C1 S1 . . 114.1(4) ?
    C2 C1 H1A . . 108.7 ?
    C2 C1 H1B . . 108.7 ?
    H1A C1 H1B . . 107.6 ?
    C18 C20 H20 . . 119.8 ?
    C18 C20 C21 . . 120.3(6) ?
    C21 C20 H20 . . 119.8 ?
    O4 C6 N2 . . 122.3(7) ?
    O4 C6 C7 . . 122.7(7) ?
    N2 C6 C7 . . 115.1(7) ?
    O7 C18 C20 . . 124.7(6) ?
    O7 C18 C15 . . 116.0(6) ?
    C20 C18 C15 . . 119.4(6) ?
    O6 C15 C14 . . 125.3(6) ?
    O6 C15 C18 . . 115.7(6) ?
    C14 C15 C18 . . 118.9(6) ?
    C13 C21 C20 . . 121.3(6) ?
    C13 C21 H21 . . 119.3 ?
    C20 C21 H21 . . 119.3 ?
    C11 C10 H10 . . 121.9 ?
    C11 C10 C9 . . 116.3(6) ?
    C9 C10 H10 . . 121.9 ?
    O6 C16 H16A . . 110.1 ?
    O6 C16 H16B . . 110.1 ?
    O6 C16 C17 . . 108.2(6) ?
    H16A C16 H16B . . 108.4 ?
    C17 C16 H16A . . 110.1 ?
    C17 C16 H16B . . 110.1 ?
    C8 C9 C10 . . 122.2(7) ?
    C8 C9 H9 . . 118.9 ?
    C10 C9 H9 . . 118.9 ?
    C6 C7 H7A . . 109.4 ?
    C6 C7 H7B . . 109.4 ?
    C6 C7 H7C . . 109.6 ?
    H7A C7 H7B . . 109.5 ?
    H7A C7 H7C . . 109.5 ?
    H7B C7 H7C . . 109.4 ?
    S1 C22 H22A . . 109.5 ?
    S1 C22 H22B . . 109.5 ?
    S1 C22 H22C . . 109.5 ?
    H22A C22 H22B . . 109.5 ?
    H22A C22 H22C . . 109.5 ?
    H22B C22 H22C . . 109.5 ?
    O7 C19 H19A . . 109.5 ?
    O7 C19 H19B . . 109.5 ?
    O7 C19 H19C . . 109.5 ?
    H19A C19 H19B . . 109.5 ?
    H19A C19 H19C . . 109.5 ?
    H19B C19 H19C . . 109.5 ?
    C16 C17 H17A . . 109.5 ?
    C16 C17 H17B . . 109.5 ?
    C16 C17 H17C . . 109.5 ?
    H17A C17 H17B . . 109.5 ?
    H17A C17 H17C . . 109.5 ?
    H17B C17 H17C . . 109.5 ?
    C23 O8 H8A . . 120.7 ?
    O8 C23 H23A . . 105.6 ?
    O8 C23 H23B . . 105.6 ?
    O8 C23 C24 . . 127(3) ?
    H23A C23 H23B . . 106.1 ?
    C24 C23 H23A . . 105.6 ?
    C24 C23 H23B . . 105.6 ?
    C23 C24 H24A . . 109.5 ?
    C23 C24 H24B . . 109.5 ?
    C23 C24 H24C . . 109.5 ?
    H24A C24 H24B . . 109.5 ?
    H24A C24 H24C . . 109.5 ?
    H24B C24 H24C . . 109.5 ?
    H9A O9 H9B . . 101.7 ?
loop_
    _geom_torsion_atom_site_label_1
    _geom_torsion_atom_site_label_2
    _geom_torsion_atom_site_label_3
    _geom_torsion_atom_site_label_4
    _geom_torsion_site_symmetry_1
    _geom_torsion_site_symmetry_2
    _geom_torsion_site_symmetry_3
    _geom_torsion_site_symmetry_4
    _geom_torsion
    _geom_torsion_publ_flag
    O3 C3 C4 C11 . . . . 179.6(6) ?
    O3 C3 C4 C5 . . . . -0.2(11) ?
    O5 C12 C11 C4 . . . . 179.6(6) ?
    O5 C12 C11 C10 . . . . -1.3(12) ?
    O1 S1 C1 C2 . . . . -71.1(6) ?
    O2 S1 C1 C2 . . . . 57.7(6) ?
    O7 C18 C15 O6 . . . . 1.6(9) ?
    O7 C18 C15 C14 . . . . 179.7(6) ?
    N1 C3 C4 C11 . . . . -0.2(7) ?
    N1 C3 C4 C5 . . . . 180.0(6) ?
    N1 C2 C13 C14 . . . . 102.5(7) ?
    N1 C2 C13 C21 . . . . -79.2(7) ?
    N1 C2 C1 S1 . . . . 60.1(6) ?
    N1 C12 C11 C4 . . . . -0.3(7) ?
    N1 C12 C11 C10 . . . . 178.8(7) ?
    C3 N1 C2 C13 . . . . 111.8(6) ?
    C3 N1 C2 C1 . . . . -121.8(6) ?
    C3 N1 C12 O5 . . . . -179.8(6) ?
    C3 N1 C12 C11 . . . . 0.1(7) ?
    C3 C4 C5 N2 . . . . -2.9(11) ?
    C3 C4 C5 C8 . . . . 178.7(6) ?
    C2 N1 C3 O3 . . . . -3.8(9) ?
    C2 N1 C3 C4 . . . . 176.1(5) ?
    C2 N1 C12 O5 . . . . 4.3(10) ?
    C2 N1 C12 C11 . . . . -175.8(5) ?
    C2 C13 C14 C15 . . . . 177.3(6) ?
    C2 C13 C21 C20 . . . . -178.2(6) ?
    C12 N1 C3 O3 . . . . -179.8(6) ?
    C12 N1 C3 C4 . . . . 0.1(6) ?
    C12 N1 C2 C13 . . . . -72.8(7) ?
    C12 N1 C2 C1 . . . . 53.6(8) ?
    C12 C11 C4 C3 . . . . 0.3(7) ?
    C12 C11 C4 C5 . . . . -179.9(6) ?
    C12 C11 C10 C9 . . . . -179.1(7) ?
    C11 C4 C5 N2 . . . . 177.4(6) ?
    C11 C4 C5 C8 . . . . -1.0(10) ?
    C11 C10 C9 C8 . . . . -0.4(11) ?
    C13 C2 C1 S1 . . . . -173.0(4) ?
    C13 C14 C15 O6 . . . . 179.5(7) ?
    C13 C14 C15 C18 . . . . 1.6(10) ?
    C14 C13 C21 C20 . . . . 0.2(10) ?
    C4 C11 C10 C9 . . . . -0.2(10) ?
    C5 N2 C6 O4 . . . . -5.0(12) ?
    C5 N2 C6 C7 . . . . 175.8(7) ?
    C5 C8 C9 C10 . . . . 0.3(12) ?
    C1 C2 C13 C14 . . . . -23.8(9) ?
    C1 C2 C13 C21 . . . . 154.5(6) ?
    C20 C18 C15 O6 . . . . -179.6(6) ?
    C20 C18 C15 C14 . . . . -1.5(10) ?
    C6 N2 C5 C4 . . . . 177.9(7) ?
    C6 N2 C5 C8 . . . . -3.9(12) ?
    C18 C20 C21 C13 . . . . -0.1(11) ?
    C15 O6 C16 C17 . . . . -179.4(7) ?
    C21 C13 C14 C15 . . . . -1.0(10) ?
    C21 C20 C18 O7 . . . . 179.5(7) ?
    C21 C20 C18 C15 . . . . 0.8(11) ?
    C10 C11 C4 C3 . . . . -178.9(6) ?
    C10 C11 C4 C5 . . . . 0.9(10) ?
    C16 O6 C15 C14 . . . . -0.5(10) ?
    C16 O6 C15 C18 . . . . 177.4(6) ?
    C9 C8 C5 N2 . . . . -177.9(7) ?
    C9 C8 C5 C4 . . . . 0.4(10) ?
    C22 S1 C1 C2 . . . . 174.5(5) ?
    C19 O7 C18 C20 . . . . 4.8(10) ?
    C19 O7 C18 C15 . . . . -176.4(7) ?
loop_
    _geom_hbond_atom_site_label_D
    _geom_hbond_atom_site_label_H
    _geom_hbond_atom_site_label_A
    _geom_hbond_site_symmetry_A
    _geom_hbond_distance_DH
    _geom_hbond_distance_HA
    _geom_hbond_distance_DA
    _geom_hbond_angle_DHA
    N2 H2 O3 . 0.86 2.31 2.986(7) 135.6
    O8 H8A O9 . 0.92 2.30 3.20(3) 166.2
    O9 H9B O1 . 0.89 2.54 2.994(17) 112.3
    C8 H8 O4 . 0.93 2.30 2.894(9) 121.0
    C1 H1A O5 . 0.97 2.45 3.068(8) 121.0
    C1 H1A O5 6_556 0.97 2.32 3.172(8) 146.7
    C1 H1B O4 5_565 0.97 2.56 3.524(9) 171.6
    C14 H14 O5 6_556 0.93 2.49 3.415(8) 178.1
    C19 H19C O4 2_755 0.96 2.61 3.567(10) 172.6
    C20 H20 O2 5_565 0.93 2.46 3.370(9) 166.4
    C22 H22C O3 2_645 0.96 2.44 3.088(9) 124.4
    C22 H22C O9 . 0.96 2.61 3.36(2) 135.7
_shelx_hkl_file
;
   0   0 -36    4.61    2.52
   0   0 -35   -4.42    2.65
   0   0 -34   -0.51    2.46
   0   0 -33    3.45    2.24
   0   0 -32    0.59    2.46
   0   0 -31   -1.36    2.45
   0   0 -30    1.29    2.45
   0   0 -29  -79.33    4.90
   0   0 -28   71.61    3.59
   0   0 -27  -70.92    4.38
   0   0 -26    0.54    2.00
   0   0 -25   -6.47    2.30
   0   0 -24    3.32    2.09
   0   0 -23   -4.99    2.30
   0   0 -22   -0.44    2.44
   0   0 -21   10.60    2.44
   0   0 -20   34.45    2.88
   0   0 -19  -27.75    3.64
   0   0 -18   19.46    3.24
   0   0 -17   33.57    3.73
   0   0 -16  570.44    6.15
   0   0 -15  -16.07    3.45
   0   0 -14   34.47    2.95
   0   0 -13   62.68    3.57
   0   0 -12  641.99    6.20
   0   0 -11 -137.35    4.96
   0   0 -10  154.63    4.16
   0   0  -9  203.13   11.38
   0   0  -8 2522.82   33.06
   0   0  -6   83.87    1.73
   0   0  -5  112.53    6.07
   0   0  -4 1590.11   19.21
   0   0  -3 -922.28   17.64
   0   0  -2   35.68    0.46
   0   0   2   34.78    0.46
   0   0   3 -999.90   18.30
   0   0   4 1538.71   19.13
   0   0   5  177.17    7.76
   0   0   6   83.42    1.72
   0   0   8 2613.61   33.57
   0   0   9  302.31   13.90
   0   0  10  159.38    4.15
   0   0  11 -125.52    4.94
   0   0  12  652.62    6.18
   0   0  13   91.88    3.66
   0   0  14   41.79    2.84
   0   0  15  -27.16    3.53
   0   0  16  573.07    6.08
   0   0  17   58.23    3.78
   0   0  18   20.55    3.13
   0   0  19  -28.60    3.71
   0   0  20   34.25    2.84
   0   0  21   13.49    2.30
   0   0  22    0.87    2.30
   0   0  23   -5.84    2.21
   0   0  24    3.08    2.14
   0   0  25   -8.52    2.21
   0   0  26   -0.35    1.87
   0   0  27  -68.29    4.31
   0   0  28   61.46    3.42
   0   0  29  -83.36    4.91
   0   0  30   -1.08    2.45
   0   0  31   -2.94    2.44
   0   0  32    1.18    2.17
   0   0  33   -5.17    2.54
   0   0  34   -1.03    2.44
   0   0  35   -2.15    2.46
   0   0  36    4.89    2.52
   0   1  36    4.06    2.68
   0   1  35   -5.64    2.74
   0   1  34   -5.29    2.63
   0   1  33   -6.43    2.70
   0   1  32    6.87    2.54
   0   1  31  -10.09    2.85
   0   1  30  -15.61    3.53
   0   1  29   12.75    2.86
   0   1  28  -29.19    3.54
   0   1  27    2.17    2.89
   0   1  26    7.11    3.05
   0   1  25  -10.70    3.37
   0   1  24   21.65    2.14
   0   1  23   -5.49    2.16
   0   1  22    2.86    1.38
   0   1  21    2.84    1.33
   0   1  20    1.77    1.11
   0   1  19    0.99    1.00
   0   1  18    0.82    1.09
   0   1  17   -1.03    1.03
   0   1  16   26.24    1.71
   0   1  15  137.14    2.73
   0   1  14   33.52    1.68
   0   1  13   26.55    1.46
   0   1  12  111.21    2.29
   0   1  11  207.73    2.75
   0   1  10    2.76    0.92
   0   1   9  538.45    3.97
   0   1   8  199.56    2.32
   0   1   7   97.29    1.66
   0   1   6  341.79    2.65
   0   1   5   43.37    0.90
   0   1   4  205.68    1.75
   0   1   3 1025.32   14.60
   0   1   2  238.43    1.56
   0   1   1  831.49   10.60
   0   1   0    1.46    0.19
   0   1  -1  811.19   10.45
   0   1  -2  242.51    1.57
   0   1  -3 1046.61   14.67
   0   1  -4  207.95    1.73
   0   1  -5   46.59    0.92
   0   1  -6  350.72    2.65
   0   1  -7  101.25    1.65
   0   1  -8  201.65    2.32
   0   1  -9  535.23    3.94
   0   1 -10    4.26    0.80
   0   1 -11  212.34    2.76
   0   1 -12  115.67    2.24
   0   1 -13   29.63    1.49
   0   1 -14   32.61    1.62
   0   1 -15  134.81    2.71
   0   1 -16   26.26    1.66
   0   1 -17    1.14    0.92
   0   1 -18    1.80    1.04
   0   1 -19    3.33    1.02
   0   1 -20    1.31    1.00
   0   1 -21    3.96    1.24
   0   1 -22   -1.39    1.48
   0   1 -23    1.16    1.46
   0   1 -24   20.66    1.96
   0   1 -25    6.08    2.29
   0   1 -26    7.11    2.64
   0   1 -27    1.51    2.50
   0   1 -28   -3.66    2.44
   0   1 -29   22.47    2.75
   0   1 -30   -3.47    2.86
   0   1 -31   -9.52    2.60
   0   1 -32    9.71    2.54
   0   1 -33   -5.19    2.60
   0   1 -34    0.90    2.42
   0   1 -35   -3.63    2.56
   0   1 -36   -2.10    2.81
   0   2 -35    2.03    2.45
   0   2 -34    0.39    2.25
   0   2 -33    1.00    2.51
   0   2 -32    3.59    2.15
   0   2 -31   -8.82    2.78
   0   2 -30   46.05    3.15
   0   2 -29    0.10    2.41
   0   2 -28   -1.11    2.37
   0   2 -27   84.92    3.60
   0   2 -26   23.71    2.73
   0   2 -25    6.43    1.83
   0   2 -24    3.23    1.48
   0   2 -23    1.81    1.53
   0   2 -22   11.27    1.68
   0   2 -21    0.35    1.32
   0   2 -20   -4.22    1.48
   0   2 -19  212.80    3.87
   0   2 -18    2.03    1.39
   0   2 -17  101.30    2.83
   0   2 -16   30.13    1.86
   0   2 -15  287.51    4.02
   0   2 -14  592.04    5.34
   0   2 -13  193.65    2.99
   0   2 -12   31.73    1.48
   0   2 -11  108.60    2.12
   0   2 -10   31.39    1.38
   0   2  -9   59.60    1.44
   0   2  -8  127.15    2.00
   0   2  -7  322.85    2.94
   0   2  -6  114.38    1.78
   0   2  -5   97.82    1.46
   0   2  -4  228.99    2.32
   0   2  -3  550.71    3.08
   0   2  -2   -4.79    0.64
   0   2  -1  540.02    2.80
   0   2   0   66.43    1.00
   0   2   1  477.08   11.20
   0   2   2   -6.97    0.63
   0   2   3  538.55    3.03
   0   2   4  232.27    2.31
   0   2   5   90.95    1.42
   0   2   6  124.26    1.85
   0   2   7  317.41    2.93
   0   2   8  121.12    1.96
   0   2   9   51.84    1.51
   0   2  10   31.26    1.41
   0   2  11  113.06    2.16
   0   2  12   29.59    1.48
   0   2  13  187.69    2.95
   0   2  14  573.07    5.29
   0   2  15  296.68    4.13
   0   2  16   27.50    1.95
   0   2  17   94.38    2.76
   0   2  18    0.89    1.46
   0   2  19  206.02    3.86
   0   2  20   -0.20    1.43
   0   2  21   -1.21    1.34
   0   2  22   11.81    1.72
   0   2  23    4.65    1.48
   0   2  24    1.33    1.62
   0   2  25   -0.69    2.12
   0   2  26   28.95    2.56
   0   2  27   75.36    3.58
   0   2  28  -10.93    2.64
   0   2  29   -5.25    3.03
   0   2  30   41.16    3.24
   0   2  31   -1.95    3.10
   0   2  32   -1.91    2.37
   0   2  33    3.38    2.30
   0   2  34   -2.21    2.73
   0   2  35   -1.08    2.59
   0   3  35   -0.41    2.56
   0   3  34    0.79    2.34
   0   3  33    2.03    2.30
   0   3  32    0.60    2.29
   0   3  31   12.50    2.73
   0   3  30    2.01    2.32
   0   3  29   11.14    2.35
   0   3  28    3.59    2.05
   0   3  27    0.78    1.91
   0   3  26   18.53    2.20
   0   3  25   -2.06    1.93
   0   3  24    4.85    1.77
   0   3  23   -1.22    1.76
   0   3  22    6.09    1.71
   0   3  21   13.99    2.26
   0   3  20   25.72    2.05
   0   3  19    0.46    1.31
   0   3  18    7.11    1.39
   0   3  17   10.43    1.41
   0   3  16   47.45    2.15
   0   3  15  136.48    2.86
   0   3  14  155.55    2.96
   0   3  13   39.73    1.81
   0   3  12  131.07    2.68
   0   3  11  127.84    2.39
   0   3  10  112.12    2.20
   0   3   9    2.37    1.06
   0   3   8   27.18    1.17
   0   3   7   34.10    1.33
   0   3   6  810.10    4.96
   0   3   5   89.47    1.62
   0   3   4  141.57    1.95
   0   3   3    4.31    0.59
   0   3   2  887.52   19.51
   0   3   1  808.78   18.00
   0   3   0   -1.43    0.65
   0   3  -1  790.45   18.04
   0   3  -2  898.72   19.29
   0   3  -3    2.84    0.58
   0   3  -4  139.75    1.92
   0   3  -5   87.53    1.60
   0   3  -6  799.68    4.96
   0   3  -7   34.05    1.29
   0   3  -8   26.53    1.14
   0   3  -9    2.99    0.95
   0   3 -10  122.58    2.20
   0   3 -11  129.66    2.42
   0   3 -12  131.94    2.66
   0   3 -13   39.44    1.75
   0   3 -14  152.30    2.91
   0   3 -15  131.04    2.86
   0   3 -16   47.29    2.09
   0   3 -17   11.58    1.31
   0   3 -18    8.53    1.41
   0   3 -19   -0.20    1.19
   0   3 -20   23.66    1.87
   0   3 -21   21.21    2.22
   0   3 -22    4.38    1.65
   0   3 -23    3.97    1.56
   0   3 -24    5.53    1.71
   0   3 -25   -1.43    1.88
   0   3 -26   15.41    2.21
   0   3 -27    2.84    1.76
   0   3 -28    2.25    2.12
   0   3 -29   14.44    2.26
   0   3 -30    2.01    2.07
   0   3 -31   12.95    2.46
   0   3 -32    0.36    2.34
   0   3 -33   -0.25    2.19
   0   3 -34   -3.18    2.36
   0   3 -35    1.92    2.27
   0   4 -34   -0.14    2.42
   0   4 -33    2.34    2.34
   0   4 -32    1.37    2.16
   0   4 -31    1.19    2.12
   0   4 -30   -4.47    2.41
   0   4 -29   21.99    2.86
   0   4 -28   28.44    2.86
   0   4 -27   30.26    2.80
   0   4 -26    1.83    2.19
   0   4 -25   18.45    2.37
   0   4 -24    8.28    2.00
   0   4 -23   33.81    2.51
   0   4 -22   14.68    2.01
   0   4 -21    1.22    1.43
   0   4 -20   66.66    2.80
   0   4 -19   -0.63    1.38
   0   4 -18    4.21    1.27
   0   4 -17  108.61    2.96
   0   4 -16   18.83    1.92
   0   4 -15  238.94    3.88
   0   4 -14    5.94    1.26
   0   4 -13  128.51    2.89
   0   4 -12   40.11    1.77
   0   4 -11    1.70    0.90
   0   4 -10   14.12    1.22
   0   4  -9   39.93    1.56
   0   4  -8   52.79    2.22
   0   4  -7    2.66    0.74
   0   4  -6  143.64    2.39
   0   4  -5    4.45    0.73
   0   4  -4   59.70    1.46
   0   4  -3   31.16    1.24
   0   4  -2    0.83    0.65
   0   4  -1  430.20    3.57
   0   4   0    1.23    0.62
   0   4   1  429.64    3.57
   0   4   2    0.58    0.70
   0   4   3   33.73    1.27
   0   4   4   57.26    1.49
   0   4   5    5.93    0.78
   0   4   6  140.11    2.32
   0   4   7    3.45    0.83
   0   4   8   51.66    2.26
   0   4   9   36.50    1.56
   0   4  10   15.31    1.26
   0   4  11    2.11    0.93
   0   4  12   40.08    1.91
   0   4  13  145.06    2.95
   0   4  14    5.64    1.51
   0   4  15  255.53    3.99
   0   4  16   20.47    2.09
   0   4  17  102.33    3.05
   0   4  18    5.21    1.36
   0   4  19   -2.09    1.56
   0   4  20   59.52    2.88
   0   4  21   -0.54    1.56
   0   4  22   12.79    2.03
   0   4  23   38.10    2.70
   0   4  24   12.71    2.16
   0   4  25   17.56    2.29
   0   4  26    1.46    2.16
   0   4  27   35.07    2.90
   0   4  28   24.07    2.85
   0   4  29   22.92    2.86
   0   4  30    1.72    2.25
   0   4  31    0.00    2.20
   0   4  32    2.88    2.22
   0   4  33    0.39    2.37
   0   4  34    0.00    2.35
   0   5  34    4.17    2.91
   0   5  33   -4.69    2.52
   0   5  32   -4.63    2.50
   0   5  31   14.72    2.94
   0   5  30   -2.61    2.47
   0   5  29    3.99    2.41
   0   5  28    2.30    2.36
   0   5  27   24.36    2.63
   0   5  26    3.72    2.09
   0   5  25    0.87    1.97
   0   5  24   -1.38    1.90
   0   5  23    2.47    1.76
   0   5  22    3.22    1.63
   0   5  21    6.71    2.00
   0   5  20   61.86    2.89
   0   5  19    0.95    1.66
   0   5  18   43.71    2.36
   0   5  17   49.63    2.51
   0   5  16    2.95    1.53
   0   5  15   56.20    2.52
   0   5  14   11.51    1.58
   0   5  13   -0.34    1.21
   0   5  12  114.68    2.88
   0   5  11   -2.21    1.14
   0   5  10   44.18    2.01
   0   5   9   46.24    1.83
   0   5   8    0.30    0.87
   0   5   7   38.99    1.67
   0   5   6   10.06    1.08
   0   5   5    0.70    1.02
   0   5   4  110.90    2.19
   0   5   3   52.00    1.67
   0   5   2   42.96    1.49
   0   5   1    8.13    0.97
   0   5   0   -0.53    0.72
   0   5  -1    7.56    0.85
   0   5  -2   40.58    1.49
   0   5  -3   45.77    1.62
   0   5  -4  110.03    2.12
   0   5  -5   -2.17    1.17
   0   5  -6   10.11    1.04
   0   5  -7   37.13    1.62
   0   5  -8    2.26    0.79
   0   5  -9   45.47    1.78
   0   5 -10   46.68    2.00
   0   5 -11   -0.50    1.00
   0   5 -12  117.39    2.71
   0   5 -13    1.71    1.02
   0   5 -14   14.55    1.46
   0   5 -15   65.09    2.45
   0   5 -16    1.34    1.33
   0   5 -17   53.50    2.40
   0   5 -18   40.01    2.24
   0   5 -19    0.08    1.44
   0   5 -20   59.46    2.76
   0   5 -21    6.61    1.78
   0   5 -22    0.84    1.61
   0   5 -23    1.14    1.63
   0   5 -24   -2.85    1.81
   0   5 -25    0.29    1.95
   0   5 -26    3.82    1.97
   0   5 -27   21.68    2.65
   0   5 -28    0.33    2.35
   0   5 -29   -0.23    2.41
   0   5 -30    2.96    2.20
   0   5 -31   16.91    2.83
   0   5 -32   -0.90    2.45
   0   5 -33   -1.60    2.36
   0   5 -34    1.39    2.68
   0   6 -33    3.73    2.56
   0   6 -32   -1.33    2.42
   0   6 -31    4.48    2.19
   0   6 -30   17.36    2.60
   0   6 -29    6.75    2.36
   0   6 -28   -0.11    1.93
   0   6 -27    0.55    2.02
   0   6 -26   -1.16    1.96
   0   6 -25   -1.00    1.85
   0   6 -24   -0.19    2.00
   0   6 -23   16.00    2.20
   0   6 -22   12.76    2.02
   0   6 -21   20.03    2.19
   0   6 -20    2.79    1.46
   0   6 -19   34.00    2.16
   0   6 -18   57.64    2.98
   0   6 -17    5.72    1.44
   0   6 -16    1.80    1.28
   0   6 -15   27.90    1.90
   0   6 -14  134.67    3.32
   0   6 -13   12.95    1.34
   0   6 -12   17.81    1.80
   0   6 -11   37.43    1.83
   0   6 -10    6.82    1.19
   0   6  -9   35.43    1.85
   0   6  -8    3.42    1.02
   0   6  -7    0.97    0.90
   0   6  -6    0.67    0.95
   0   6  -5   32.77    1.56
   0   6  -4    0.36    0.74
   0   6  -3  156.07    2.79
   0   6  -2   -0.87    0.84
   0   6  -1   -0.65    0.73
   0   6   0   18.23    1.18
   0   6   1   -0.60    0.84
   0   6   2    1.04    0.84
   0   6   3  157.84    2.76
   0   6   4    0.54    0.84
   0   6   5   32.19    1.60
   0   6   6    2.70    0.97
   0   6   7    1.17    0.90
   0   6   8    3.18    1.09
   0   6   9   43.16    1.93
   0   6  10    8.68    1.26
   0   6  11   41.10    1.95
   0   6  12   17.40    1.81
   0   6  13    9.37    1.70
   0   6  14  127.05    3.37
   0   6  15   29.72    1.96
   0   6  16    2.22    1.39
   0   6  17    3.77    1.62
   0   6  18   57.36    3.08
   0   6  19   33.56    2.47
   0   6  20   -0.33    1.73
   0   6  21   22.85    2.35
   0   6  22   12.18    2.07
   0   6  23   16.62    2.26
   0   6  24   -1.46    2.24
   0   6  25    1.52    1.95
   0   6  26    1.27    1.97
   0   6  27   -1.76    2.21
   0   6  28   -0.69    2.17
   0   6  29    5.35    2.46
   0   6  30   15.31    3.01
   0   6  31    2.31    2.34
   0   6  32   -2.54    2.56
   0   6  33    3.45    2.76
   0   7  32   -1.53    2.44
   0   7  31   -3.22    2.45
   0   7  30    7.10    2.55
   0   7  29   10.81    2.85
   0   7  28    5.63    2.27
   0   7  27    3.00    2.35
   0   7  26   22.11    2.78
   0   7  25    1.18    2.29
   0   7  24    8.75    2.17
   0   7  23   32.39    2.79
   0   7  22   94.20    3.97
   0   7  21   -4.41    2.55
   0   7  20  101.26    3.81
   0   7  19    9.18    2.22
   0   7  18   21.59    2.42
   0   7  17   40.53    2.52
   0   7  16    1.37    1.57
   0   7  15    5.77    1.49
   0   7  14    3.03    1.65
   0   7  13    1.70    1.31
   0   7  12   15.46    1.68
   0   7  11   59.24    2.34
   0   7  10    1.17    1.23
   0   7   9   40.37    1.96
   0   7   8    0.29    1.14
   0   7   7    5.84    1.34
   0   7   6   68.62    2.39
   0   7   5  137.82    2.91
   0   7   4    3.42    1.06
   0   7   3   89.71    2.60
   0   7   2   27.42    1.58
   0   7   1   21.47    1.43
   0   7   0    0.25    1.07
   0   7  -1   23.50    1.48
   0   7  -2   26.36    1.60
   0   7  -3   86.97    2.49
   0   7  -4    0.74    1.04
   0   7  -5  135.93    2.84
   0   7  -6   71.01    2.44
   0   7  -7    5.83    1.33
   0   7  -8   -0.35    1.07
   0   7  -9   42.81    1.96
   0   7 -10    0.79    1.09
   0   7 -11   55.40    2.39
   0   7 -12   11.10    1.58
   0   7 -13    0.14    1.22
   0   7 -14    6.24    1.58
   0   7 -15    6.54    1.53
   0   7 -16    0.60    1.38
   0   7 -17   40.32    2.40
   0   7 -18   22.73    2.07
   0   7 -19    8.89    1.92
   0   7 -20  104.28    3.59
   0   7 -21    1.09    2.16
   0   7 -22   89.13    3.59
   0   7 -23   32.98    2.63
   0   7 -24    8.10    2.07
   0   7 -25    1.60    2.10
   0   7 -26   25.57    2.76
   0   7 -27    5.29    2.02
   0   7 -28    5.01    2.25
   0   7 -29   10.41    2.71
   0   7 -30    1.03    2.60
   0   7 -31    6.27    2.29
   0   7 -32   -1.11    2.16
   0   8 -31    1.67    2.35
   0   8 -30    1.76    2.27
   0   8 -29    0.53    2.30
   0   8 -28    1.38    2.09
   0   8 -27    4.25    2.34
   0   8 -26    2.46    1.97
   0   8 -25   23.16    2.99
   0   8 -24    0.54    2.21
   0   8 -23   -0.31    2.36
   0   8 -22    3.25    2.20
   0   8 -21   30.50    2.76
   0   8 -20   29.25    2.56
   0   8 -19   13.89    1.98
   0   8 -18    8.13    1.81
   0   8 -17   32.42    2.34
   0   8 -16   10.48    1.73
   0   8 -15    0.16    1.57
   0   8 -14   14.91    1.87
   0   8 -13  136.43    3.79
   0   8 -12    5.74    1.67
   0   8 -11   19.97    1.67
   0   8 -10    7.69    1.46
   0   8  -9   49.83    2.20
   0   8  -8    3.45    1.32
   0   8  -7   60.54    2.46
   0   8  -6   43.15    2.20
   0   8  -5  188.57    3.63
   0   8  -4   37.33    2.24
   0   8  -3   18.00    1.65
   0   8  -2    4.89    1.22
   0   8  -1   49.64    2.14
   0   8   0   65.42    2.44
   0   8   1   46.40    2.10
   0   8   2    4.76    1.22
   0   8   3   19.22    1.67
   0   8   4   34.03    2.22
   0   8   5  183.62    3.68
   0   8   6   39.09    2.21
   0   8   7   63.36    2.54
   0   8   8    7.32    1.33
   0   8   9   51.16    2.36
   0   8  10    5.78    1.53
   0   8  11   21.52    1.91
   0   8  12    6.92    1.80
   0   8  13  143.32    3.81
   0   8  14   13.34    1.91
   0   8  15   -0.40    1.56
   0   8  16   11.34    1.88
   0   8  17   32.19    2.57
   0   8  18   13.20    2.05
   0   8  19    5.69    2.22
   0   8  20   28.50    2.86
   0   8  21   34.63    2.76
   0   8  22    5.60    2.12
   0   8  23   -1.70    2.47
   0   8  24    0.44    2.44
   0   8  25   29.03    3.13
   0   8  26   -0.94    2.37
   0   8  27    5.73    2.71
   0   8  28   -0.13    2.25
   0   8  29   -2.88    2.51
   0   8  30    3.12    2.34
   0   8  31   -0.70    2.61
   0   9  29    3.03    2.35
   0   9  28    0.00    2.71
   0   9  27   -3.09    2.64
   0   9  26   10.98    2.69
   0   9  25    0.60    2.25
   0   9  24    3.27    2.11
   0   9  23    7.23    2.81
   0   9  22    2.51    2.25
   0   9  21    0.74    2.17
   0   9  20    5.12    2.07
   0   9  19   27.78    2.79
   0   9  18    7.31    2.30
   0   9  17   -3.08    1.91
   0   9  16    1.81    1.91
   0   9  15    9.31    2.00
   0   9  14   24.42    2.39
   0   9  13   22.42    2.22
   0   9  12   12.54    1.97
   0   9  11    3.15    1.67
   0   9  10   24.25    2.30
   0   9   9    3.84    1.60
   0   9   8   -1.70    1.76
   0   9   7   58.42    2.81
   0   9   6    4.70    1.62
   0   9   5   36.21    2.26
   0   9   4    8.80    1.57
   0   9   3   54.12    2.47
   0   9   2   35.19    2.11
   0   9   1    1.49    1.34
   0   9   0    0.06    1.75
   0   9  -1    1.83    1.37
   0   9  -2   33.81    2.07
   0   9  -3   51.89    2.50
   0   9  -4    4.43    1.66
   0   9  -5   33.36    2.12
   0   9  -6    8.39    1.52
   0   9  -7   54.63    2.65
   0   9  -8   -1.77    1.68
   0   9  -9    2.40    1.57
   0   9 -10   21.58    2.15
   0   9 -11    1.57    1.65
   0   9 -12   14.19    1.81
   0   9 -13   24.00    2.01
   0   9 -14   21.19    2.27
   0   9 -15    9.11    1.95
   0   9 -16    3.06    1.70
   0   9 -17    0.46    1.66
   0   9 -18    7.47    1.98
   0   9 -19   23.14    2.68
   0   9 -20    0.62    2.10
   0   9 -21    1.06    2.01
   0   9 -22    0.98    2.05
   0   9 -23   20.60    2.36
   0   9 -24    0.35    2.12
   0   9 -25    1.81    2.16
   0   9 -26    8.94    2.60
   0   9 -27    0.13    2.30
   0   9 -28   -1.33    2.59
   0   9 -29    3.15    2.42
   0  10 -27   -2.45    2.36
   0  10 -26    9.65    2.57
   0  10 -25    5.90    2.71
   0  10 -24    0.38    2.25
   0  10 -23    0.60    2.21
   0  10 -22    3.74    2.03
   0  10 -21   -2.61    2.47
   0  10 -20    3.86    2.24
   0  10 -19   30.75    3.04
   0  10 -18   57.16    3.42
   0  10 -17   21.06    2.36
   0  10 -16    0.29    1.88
   0  10 -15   -1.16    1.80
   0  10 -14   35.19    2.45
   0  10 -13    2.56    1.76
   0  10 -12    5.63    1.80
   0  10 -11   -0.79    1.75
   0  10 -10   16.94    2.24
   0  10  -9   54.71    2.90
   0  10  -8    5.85    1.78
   0  10  -7   -1.29    1.93
   0  10  -6  154.60    4.09
   0  10  -5   17.96    2.07
   0  10  -4    5.40    1.68
   0  10  -3   28.14    2.11
   0  10  -2   37.72    2.35
   0  10  -1    0.69    1.44
   0  10   0   11.39    1.86
   0  10   1    1.92    1.56
   0  10   2   35.89    2.47
   0  10   3   27.07    2.27
   0  10   4    4.55    1.68
   0  10   5   20.36    2.21
   0  10   6  152.91    4.18
   0  10   7    3.25    1.80
   0  10   8    5.20    1.90
   0  10   9   57.03    2.89
   0  10  10   22.99    2.17
   0  10  11    1.06    1.80
   0  10  12    2.86    1.77
   0  10  13    3.39    1.92
   0  10  14   35.31    2.61
   0  10  15    1.83    1.92
   0  10  16   -2.57    2.11
   0  10  17   23.88    2.61
   0  10  18   64.57    3.60
   0  10  19   37.19    3.13
   0  10  20    1.77    2.30
   0  10  21   -2.51    2.60
   0  10  22    0.94    2.12
   0  10  23   -0.85    2.20
   0  10  24    1.12    2.40
   0  10  25    6.43    3.01
   0  10  26    9.03    2.70
   0  10  27   -3.69    2.65
   0  11  25    1.65    2.70
   0  11  24    0.26    2.56
   0  11  23   27.81    3.06
   0  11  22   13.78    2.98
   0  11  21    8.24    2.99
   0  11  20    8.14    2.60
   0  11  19   17.47    2.60
   0  11  18    5.90    2.50
   0  11  17   10.74    2.55
   0  11  16    4.75    2.31
   0  11  15    3.06    2.10
   0  11  14   13.50    2.34
   0  11  13    2.12    1.93
   0  11  12   -0.59    2.10
   0  11  11   33.91    3.00
   0  11  10    9.52    2.50
   0  11   9    0.94    2.03
   0  11   8   10.59    2.11
   0  11   7    2.09    2.17
   0  11   6    0.54    1.87
   0  11   5    3.91    1.83
   0  11   4   -3.17    1.86
   0  11   3   -0.18    1.82
   0  11   2    2.52    1.60
   0  11   1   12.06    2.01
   0  11   0   -0.09    1.75
   0  11  -1   10.75    1.95
   0  11  -2    1.22    1.66
   0  11  -3    1.83    1.73
   0  11  -4    1.23    1.72
   0  11  -5    0.89    1.83
   0  11  -6   -2.15    1.85
   0  11  -7    7.89    2.06
   0  11  -8    5.79    2.12
   0  11  -9    3.83    1.70
   0  11 -10   14.62    2.29
   0  11 -11   33.16    2.83
   0  11 -12   -0.29    1.91
   0  11 -13    3.62    1.83
   0  11 -14    8.84    2.21
   0  11 -15    1.78    1.97
   0  11 -16   -2.59    2.16
   0  11 -17   10.38    2.36
   0  11 -18    3.73    2.56
   0  11 -19   10.92    2.51
   0  11 -20    2.50    2.55
   0  11 -21    9.43    2.70
   0  11 -22    8.18    2.89
   0  11 -23   17.47    3.30
   0  11 -24   -5.73    2.52
   0  11 -25    4.66    2.20
   0  12 -23    8.06    2.56
   0  12 -22   -2.85    2.47
   0  12 -21    4.50    2.39
   0  12 -20    7.47    2.56
   0  12 -19   -0.88    2.24
   0  12 -18    1.36    2.09
   0  12 -17    1.80    2.14
   0  12 -16    7.40    2.15
   0  12 -15    2.54    2.06
   0  12 -14    1.02    2.14
   0  12 -13    4.53    2.25
   0  12 -12    4.12    2.35
   0  12 -11   42.24    3.19
   0  12 -10    0.94    2.15
   0  12  -9    3.10    2.00
   0  12  -8   10.31    2.41
   0  12  -7   -0.20    2.16
   0  12  -6    5.69    2.29
   0  12  -5   13.94    2.35
   0  12  -4   -2.85    2.05
   0  12  -3    3.32    1.98
   0  12  -2   19.24    2.46
   0  12  -1   26.36    2.45
   0  12   0   10.56    2.19
   0  12   1   24.53    2.54
   0  12   2   19.44    2.45
   0  12   3    2.15    2.05
   0  12   4   -0.10    2.11
   0  12   5   18.41    2.45
   0  12   6    4.80    2.32
   0  12   7    2.93    2.19
   0  12   8    7.88    2.45
   0  12   9    1.76    2.19
   0  12  10   -0.84    2.20
   0  12  11   45.12    3.03
   0  12  12    2.83    2.44
   0  12  13    0.55    2.30
   0  12  14    0.57    2.11
   0  12  15    1.62    2.09
   0  12  16    5.78    2.50
   0  12  17   -3.14    2.27
   0  12  18    0.00    2.32
   0  12  19    3.40    2.52
   0  12  20    8.79    2.75
   0  12  21   -6.49    2.79
   0  12  22   -1.49    2.54
   0  12  23    5.44    2.95
   0  13  20    4.47    2.29
   0  13  19   -0.82    2.52
   0  13  18    6.15    2.45
   0  13  17    0.79    2.46
   0  13  16    1.92    2.42
   0  13  15   31.87    3.27
   0  13  14   -0.38    2.64
   0  13  13   -2.06    2.55
   0  13  12    1.67    2.52
   0  13  11    1.18    2.37
   0  13  10    7.89    2.49
   0  13   9    0.00    2.41
   0  13   8   36.16    3.35
   0  13   7    0.89    2.37
   0  13   6    6.53    2.35
   0  13   5    3.73    2.07
   0  13   4    0.77    2.06
   0  13   3   19.97    2.68
   0  13   2    8.11    2.29
   0  13   1    0.21    2.09
   0  13   0    0.11    2.14
   0  13  -1    2.26    2.12
   0  13  -2    3.57    2.22
   0  13  -3   15.07    2.75
   0  13  -4    1.19    2.09
   0  13  -5    3.08    1.95
   0  13  -6    4.65    2.35
   0  13  -7   -0.34    2.16
   0  13  -8   37.57    3.30
   0  13  -9    3.43    2.34
   0  13 -10    7.40    2.35
   0  13 -11    2.00    2.30
   0  13 -12    2.86    2.56
   0  13 -13    2.66    2.25
   0  13 -14   -0.38    2.37
   0  13 -15   32.91    3.19
   0  13 -16    1.67    2.39
   0  13 -17    1.70    2.12
   0  13 -18   -1.47    2.54
   0  13 -19    0.82    2.36
   0  13 -20   -2.37    2.39
   0  14 -16    0.28    2.45
   0  14 -15   -3.97    2.75
   0  14 -14   -3.09    2.57
   0  14 -13   -2.12    2.47
   0  14 -12    4.43    2.21
   0  14 -11    3.87    2.59
   0  14 -10    2.54    2.25
   0  14  -9   -0.38    2.39
   0  14  -8   -2.98    2.51
   0  14  -7    1.85    2.32
   0  14  -6   -0.98    2.17
   0  14  -5    5.09    2.44
   0  14  -4    2.17    2.31
   0  14  -3    2.16    2.47
   0  14  -2   11.83    2.63
   0  14  -1    1.67    2.32
   0  14   0    1.31    2.20
   0  14   1   -0.59    2.44
   0  14   2   12.08    2.83
   0  14   3    1.68    2.57
   0  14   4    4.35    2.44
   0  14   5    5.70    2.36
   0  14   6   -2.32    2.39
   0  14   7   -2.59    2.55
   0  14   8    1.37    2.36
   0  14   9   -4.66    2.45
   0  14  10   -0.77    2.40
   0  14  11    6.97    2.51
   0  14  12    2.88    2.32
   0  14  13   -0.79    2.54
   0  14  14    1.08    2.57
   0  14  15   -4.53    2.90
   0  14  16   -2.24    2.81
   0  15  10    3.20    2.44
   0  15   9    3.59    2.63
   0  15   8    3.28    2.55
   0  15   7   -1.08    2.47
   0  15   6    1.75    2.51
   0  15   5    7.47    2.65
   0  15   4    0.26    2.59
   0  15   3   -0.13    2.42
   0  15   2    3.55    2.65
   0  15   1    1.44    2.51
   0  15   0    4.86    2.19
   0  15  -1    0.13    2.52
   0  15  -2    4.35    2.61
   0  15  -3   -1.32    2.50
   0  15  -4   -2.12    2.59
   0  15  -5    4.40    2.65
   0  15  -6   -3.09    2.51
   0  15  -7    1.36    2.51
   0  15  -8    3.40    2.35
   0  15  -9   -1.66    2.52
   0  15 -10    2.79    2.49
   1  15 -10    1.12    2.50
   1  15  -9    4.84    2.60
   1  15  -8    7.26    2.27
   1  15  -7    4.75    2.65
   1  15  -6    5.25    2.05
   1  15  -5    6.43    2.39
   1  15  -4    4.80    2.68
   1  15  -3    3.45    2.65
   1  15  -2    3.97    2.46
   1  15  -1    3.30    2.57
   1  15   0   -2.64    2.56
   1  15   1    8.45    2.68
   1  15   2    2.91    2.56
   1  15   3    5.05    2.50
   1  15   4    4.27    2.51
   1  15   5    1.87    2.52
   1  15   6    0.80    2.50
   1  15   7    4.08    2.60
   1  15   8    0.55    2.60
   1  15   9    2.63    2.74
   1  15  10    2.80    2.47
   1  14  15   -0.69    2.80
   1  14  14    0.40    2.36
   1  14  13    0.80    2.57
   1  14  12    8.54    2.61
   1  14  11    4.15    2.40
   1  14  10    2.17    2.61
   1  14   9    2.02    2.59
   1  14   8    1.26    2.75
   1  14   7    5.56    2.37
   1  14   6    5.89    2.65
   1  14   5   -0.13    2.36
   1  14   4    1.93    2.42
   1  14   3   -0.84    2.45
   1  14   2    7.32    2.49
   1  14   1    9.47    2.74
   1  14   0    0.60    2.47
   1  14  -1    4.31    2.44
   1  14  -2    6.37    2.42
   1  14  -3    2.17    2.34
   1  14  -4    1.57    2.26
   1  14  -5   -1.22    2.39
   1  14  -6    4.28    2.65
   1  14  -7    2.71    2.56
   1  14  -8   -1.75    2.51
   1  14  -9    4.28    2.20
   1  14 -10    0.13    2.60
   1  14 -11    3.62    2.46
   1  14 -12    3.81    2.55
   1  14 -13    4.38    2.42
   1  14 -14    2.30    2.21
   1  14 -15    0.97    2.07
   1  14 -16    4.61    2.10
   1  13 -20    1.96    2.35
   1  13 -19    6.43    2.52
   1  13 -18    2.68    2.55
   1  13 -17    4.06    2.11
   1  13 -16    8.09    2.20
   1  13 -15    5.16    2.46
   1  13 -14    6.43    2.55
   1  13 -13    0.36    2.30
   1  13 -12    2.51    2.45
   1  13 -11   13.67    2.81
   1  13 -10    0.70    2.36
   1  13  -9    2.86    2.07
   1  13  -8   13.03    2.44
   1  13  -7   27.68    2.94
   1  13  -6   33.98    2.91
   1  13  -5    0.11    2.21
   1  13  -4    3.72    2.19
   1  13  -3   16.33    2.66
   1  13  -2   11.82    2.55
   1  13  -1   11.04    2.30
   1  13   0    0.54    2.24
   1  13   1    8.67    2.45
   1  13   2   18.24    2.55
   1  13   3   22.56    2.74
   1  13   4    0.88    2.42
   1  13   5    1.66    2.19
   1  13   6   26.69    2.95
   1  13   7   32.67    3.09
   1  13   8   10.10    2.57
   1  13   9    0.69    2.40
   1  13  10   -2.10    2.42
   1  13  11   10.39    2.59
   1  13  12   -0.72    2.39
   1  13  13    0.49    2.56
   1  13  14   10.17    2.61
   1  13  15    0.38    2.68
   1  13  16    5.80    2.35
   1  13  17    1.32    2.55
   1  13  18    0.26    2.51
   1  13  19    9.33    2.59
   1  12  23    0.41    2.57
   1  12  22    6.68    2.68
   1  12  21   -7.71    2.65
   1  12  20    0.78    2.49
   1  12  19    0.25    2.51
   1  12  18   -0.62    2.35
   1  12  17    7.86    2.31
   1  12  16    5.33    2.31
   1  12  15    0.80    2.31
   1  12  14    5.68    2.71
   1  12  13    0.00    2.42
   1  12  12   13.23    2.50
   1  12  11    5.05    2.20
   1  12  10   10.25    2.30
   1  12   9    9.57    2.30
   1  12   8    3.69    2.27
   1  12   7    7.41    2.25
   1  12   6   41.36    2.96
   1  12   5   -1.98    2.12
   1  12   4   35.23    2.95
   1  12   3   18.94    2.35
   1  12   2   13.97    2.30
   1  12   1    2.93    2.21
   1  12   0   12.56    2.12
   1  12  -1   10.14    1.91
   1  12  -2   14.75    2.21
   1  12  -3   18.83    2.36
   1  12  -4   36.19    2.80
   1  12  -5    2.29    1.98
   1  12  -6   40.09    2.89
   1  12  -7   -1.42    2.15
   1  12  -8    4.71    2.17
   1  12  -9    7.06    2.36
   1  12 -10   10.75    2.36
   1  12 -11   -1.49    2.11
   1  12 -12   13.08    2.47
   1  12 -13    1.44    2.12
   1  12 -14   13.13    2.32
   1  12 -15    3.58    2.30
   1  12 -16    4.36    2.11
   1  12 -17    3.14    2.31
   1  12 -18    1.11    2.00
   1  12 -19    3.92    2.37
   1  12 -20    4.66    2.17
   1  12 -21    0.40    2.29
   1  12 -22   -0.68    2.63
   1  12 -23    3.77    2.32
   1  11 -25    0.14    2.55
   1  11 -24    1.21    2.39
   1  11 -23    5.06    2.29
   1  11 -22    6.32    2.06
   1  11 -21    3.81    2.24
   1  11 -20    4.18    2.32
   1  11 -19    3.62    2.14
   1  11 -18    5.56    2.22
   1  11 -17    4.99    2.11
   1  11 -16    1.83    2.12
   1  11 -15   27.24    2.86
   1  11 -14    1.76    2.30
   1  11 -13   15.56    2.40
   1  11 -12   16.44    2.41
   1  11 -11   -0.78    2.00
   1  11 -10    2.20    2.03
   1  11  -9   10.98    1.93
   1  11  -8   32.07    2.63
   1  11  -7   18.69    2.27
   1  11  -6   12.07    2.21
   1  11  -5   10.97    1.90
   1  11  -4   16.62    2.35
   1  11  -3   -0.62    1.67
   1  11  -2    0.70    1.58
   1  11  -1   18.65    2.06
   1  11   0   -1.13    1.76
   1  11   1   13.69    2.19
   1  11   2   -2.45    1.90
   1  11   3    1.32    1.66
   1  11   4   22.40    2.35
   1  11   5    7.76    2.00
   1  11   6   13.63    2.19
   1  11   7   18.73    2.39
   1  11   8   32.68    2.76
   1  11   9    6.02    2.21
   1  11  10    6.41    1.88
   1  11  11    2.05    2.02
   1  11  12   21.05    2.50
   1  11  13   13.38    2.29
   1  11  14    7.76    2.27
   1  11  15   33.59    2.88
   1  11  16    0.33    2.19
   1  11  17   -0.89    2.35
   1  11  18   10.49    2.26
   1  11  19    3.74    2.26
   1  11  20    5.64    2.26
   1  11  21    7.03    2.29
   1  11  22    5.83    2.40
   1  11  23   -0.13    2.61
   1  11  24   -3.49    2.70
   1  11  25    0.28    2.78
   1  10  27   -1.65    2.59
   1  10  26    4.26    2.68
   1  10  25    3.35    2.47
   1  10  24   -2.88    2.90
   1  10  23    3.17    2.69
   1  10  22   -1.53    2.50
   1  10  21    1.14    2.55
   1  10  20    2.45    2.37
   1  10  19    1.08    2.30
   1  10  18    2.94    1.93
   1  10  17   10.01    2.36
   1  10  16   23.95    2.66
   1  10  15    3.49    1.93
   1  10  14   41.81    2.86
   1  10  13   24.87    2.40
   1  10  12    3.87    2.07
   1  10  11   22.01    2.54
   1  10  10   13.36    2.01
   1  10   9    8.72    1.93
   1  10   8    6.32    1.82
   1  10   7   65.63    2.98
   1  10   6   35.18    2.50
   1  10   5   24.23    2.14
   1  10   4    8.92    1.71
   1  10   3    3.05    1.53
   1  10   2   34.55    2.24
   1  10   1    6.59    1.83
   1  10   0    7.05    1.67
   1  10  -1    8.60    1.60
   1  10  -2   31.43    2.15
   1  10  -3   -0.94    1.53
   1  10  -4    8.28    1.87
   1  10  -5   21.81    2.01
   1  10  -6   37.05    2.39
   1  10  -7   58.88    2.96
   1  10  -8    6.47    1.90
   1  10  -9    7.01    1.82
   1  10 -10    8.94    2.02
   1  10 -11   20.73    2.31
   1  10 -12    4.85    1.88
   1  10 -13   20.66    2.29
   1  10 -14   42.89    3.03
   1  10 -15   -0.48    1.92
   1  10 -16   25.15    2.34
   1  10 -17   12.71    2.17
   1  10 -18   -0.94    1.95
   1  10 -19    3.01    2.32
   1  10 -20    2.88    2.16
   1  10 -21    1.93    2.15
   1  10 -22   -0.83    2.19
   1  10 -23   10.41    2.15
   1  10 -24    3.49    2.34
   1  10 -25    2.96    2.50
   1  10 -26    2.39    2.63
   1  10 -27    1.65    2.46
   1   9 -29    7.99    2.37
   1   9 -28    4.53    2.25
   1   9 -27   -2.32    2.35
   1   9 -26    0.87    2.42
   1   9 -25    4.11    2.49
   1   9 -24    7.01    2.42
   1   9 -23    3.96    2.05
   1   9 -22   12.25    2.17
   1   9 -21    3.39    1.95
   1   9 -20   10.05    2.45
   1   9 -19   10.73    2.11
   1   9 -18   15.89    2.11
   1   9 -17    8.03    2.26
   1   9 -16    0.82    1.77
   1   9 -15   36.28    2.40
   1   9 -14   32.78    2.37
   1   9 -13   24.73    2.26
   1   9 -12    6.41    1.86
   1   9 -11    2.30    1.37
   1   9 -10   32.46    2.31
   1   9  -9   12.77    1.68
   1   9  -8   29.19    2.25
   1   9  -7   24.38    1.91
   1   9  -6   85.55    3.03
   1   9  -5    4.45    1.52
   1   9  -4   14.52    1.71
   1   9  -3   13.55    1.68
   1   9  -2    3.23    1.41
   1   9  -1   19.09    1.82
   1   9   0   -1.29    1.32
   1   9   1   23.27    1.83
   1   9   2    2.40    1.52
   1   9   3   13.29    1.62
   1   9   4   14.61    1.88
   1   9   5    6.72    1.56
   1   9   6   88.06    3.03
   1   9   7   21.58    1.90
   1   9   8   33.20    2.19
   1   9   9   12.51    1.82
   1   9  10   33.01    2.30
   1   9  11   -1.11    1.73
   1   9  12    7.00    1.92
   1   9  13   27.32    2.24
   1   9  14   37.27    2.65
   1   9  15   35.07    2.60
   1   9  16    1.27    1.71
   1   9  17   11.34    2.16
   1   9  18   11.30    2.21
   1   9  19    7.98    2.49
   1   9  20   13.28    2.49
   1   9  21    2.02    2.20
   1   9  22    8.13    2.68
   1   9  23    4.42    2.47
   1   9  24    6.57    2.79
   1   9  25    3.88    2.54
   1   9  26    0.00    2.49
   1   9  27   -2.46    2.57
   1   9  28    3.74    2.49
   1   9  29    4.97    2.73
   1   8  30   -1.90    2.59
   1   8  29    2.36    2.52
   1   8  28    8.48    2.50
   1   8  27    1.11    2.44
   1   8  26   -1.77    2.36
   1   8  25    3.30    2.14
   1   8  24    4.84    2.50
   1   8  23   31.41    2.94
   1   8  22    4.91    2.42
   1   8  21   29.57    2.61
   1   8  20   15.19    2.37
   1   8  19    1.02    1.98
   1   8  18    3.03    2.16
   1   8  17   15.41    2.24
   1   8  16   21.98    2.17
   1   8  15   12.01    1.88
   1   8  14   35.03    2.54
   1   8  13   -0.38    1.61
   1   8  12   50.85    2.49
   1   8  11   33.93    2.26
   1   8  10    5.89    1.65
   1   8   9    6.36    1.85
   1   8   8   -0.67    1.28
   1   8   7   15.81    1.68
   1   8   6   22.21    1.80
   1   8   5  102.82    3.03
   1   8   4   68.43    2.57
   1   8   3   18.25    1.60
   1   8   2   28.31    1.98
   1   8   1   12.38    1.66
   1   8   0    1.43    1.16
   1   8  -1   15.36    1.53
   1   8  -2   25.54    1.77
   1   8  -3   14.23    1.54
   1   8  -4   71.28    2.54
   1   8  -5  101.04    3.00
   1   8  -6   24.76    1.82
   1   8  -7   17.65    1.76
   1   8  -8    1.52    1.16
   1   8  -9    5.12    1.36
   1   8 -10    7.26    1.52
   1   8 -11   30.21    2.09
   1   8 -12   48.94    2.49
   1   8 -13    3.92    1.42
   1   8 -14   35.70    2.25
   1   8 -15   12.05    1.95
   1   8 -16   22.41    2.00
   1   8 -17   13.99    2.10
   1   8 -18    3.29    1.77
   1   8 -19    1.19    1.76
   1   8 -20   11.32    2.20
   1   8 -21   27.78    2.46
   1   8 -22    8.37    2.17
   1   8 -23   30.76    2.88
   1   8 -24    5.69    2.36
   1   8 -25   -2.84    2.20
   1   8 -26    2.59    2.05
   1   8 -27   -1.22    2.24
   1   8 -28    3.78    2.37
   1   8 -29    1.18    2.25
   1   8 -30   -0.82    2.30
   1   8 -31    5.60    2.60
   1   7 -32    3.60    2.34
   1   7 -31    6.82    2.52
   1   7 -30    4.90    2.25
   1   7 -29   -2.86    2.32
   1   7 -28    7.67    2.63
   1   7 -27   10.27    2.40
   1   7 -26    6.78    2.24
   1   7 -25   -2.14    1.88
   1   7 -24    5.36    1.97
   1   7 -23   12.90    2.16
   1   7 -22    9.46    2.06
   1   7 -21   -2.02    1.91
   1   7 -20   67.94    3.18
   1   7 -19    0.09    1.60
   1   7 -18   34.52    2.37
   1   7 -17   25.42    2.05
   1   7 -16   22.43    2.09
   1   7 -15   19.56    1.85
   1   7 -14    4.17    1.27
   1   7 -13   16.77    1.73
   1   7 -12    2.90    1.31
   1   7 -11   38.56    2.05
   1   7 -10   12.26    1.43
   1   7  -9    9.73    1.28
   1   7  -8   67.01    2.35
   1   7  -7    2.71    1.24
   1   7  -6   34.91    2.07
   1   7  -5    3.73    1.21
   1   7  -4  125.46    2.96
   1   7  -3   81.52    2.45
   1   7  -2   58.17    2.12
   1   7  -1   33.54    1.76
   1   7   0   47.10    1.92
   1   7   1   32.26    1.78
   1   7   2   60.14    2.17
   1   7   3   74.26    2.36
   1   7   4  129.53    2.98
   1   7   5    6.02    1.13
   1   7   6   32.21    1.80
   1   7   7    2.73    1.23
   1   7   8   74.06    2.51
   1   7   9    6.05    1.71
   1   7  10   11.24    1.56
   1   7  11   39.31    2.06
   1   7  12    1.58    1.37
   1   7  13   17.43    1.73
   1   7  14    0.64    1.51
   1   7  15   19.04    1.98
   1   7  16   24.33    2.14
   1   7  17   22.90    2.31
   1   7  18   34.23    2.50
   1   7  19    0.77    1.73
   1   7  20   63.57    3.15
   1   7  21    2.76    1.93
   1   7  22   13.33    2.34
   1   7  23   12.05    2.37
   1   7  24    4.55    2.19
   1   7  25    1.18    1.97
   1   7  26    3.57    2.37
   1   7  27   12.28    2.44
   1   7  28    8.30    2.64
   1   7  29   -7.86    2.59
   1   7  30   -0.78    2.37
   1   7  31    3.23    2.90
   1   7  32   -0.14    2.79
   1   6  33    2.64    2.66
   1   6  32    0.00    2.76
   1   6  31    9.27    2.79
   1   6  30    8.68    2.61
   1   6  29    9.18    2.76
   1   6  28    5.16    2.60
   1   6  27    2.10    2.32
   1   6  26   22.89    2.54
   1   6  25   11.39    2.24
   1   6  24   23.65    2.45
   1   6  23   -1.60    1.95
   1   6  22   17.56    2.32
   1   6  21    7.78    1.83
   1   6  20   11.68    2.06
   1   6  19   43.95    2.54
   1   6  18    6.24    1.85
   1   6  17   42.23    2.25
   1   6  16   -2.17    1.52
   1   6  15   39.49    2.22
   1   6  14   19.07    2.14
   1   6  13   25.65    1.91
   1   6  12    3.97    1.28
   1   6  11   10.66    1.46
   1   6  10   44.98    2.10
   1   6   9  122.77    2.68
   1   6   8   70.75    2.40
   1   6   7   69.70    2.27
   1   6   6   76.34    2.24
   1   6   5   72.37    2.24
   1   6   4   51.05    1.85
   1   6   3    2.91    0.82
   1   6   2   35.36    1.52
   1   6   1   26.44    1.44
   1   6   0  163.45    2.76
   1   6  -1   27.57    1.39
   1   6  -2   36.21    1.58
   1   6  -3    1.92    0.97
   1   6  -4   54.74    1.93
   1   6  -5   73.68    2.16
   1   6  -6   77.71    2.26
   1   6  -7   69.27    2.27
   1   6  -8   71.73    2.24
   1   6  -9  111.02    2.83
   1   6 -10   48.56    2.07
   1   6 -11   10.97    1.71
   1   6 -12    5.92    1.21
   1   6 -13   28.15    1.81
   1   6 -14   18.94    1.78
   1   6 -15   45.05    2.26
   1   6 -16    1.33    1.32
   1   6 -17   36.63    2.39
   1   6 -18    7.06    1.68
   1   6 -19   41.35    2.46
   1   6 -20   13.63    1.87
   1   6 -21    4.48    1.72
   1   6 -22   22.89    2.09
   1   6 -23    3.18    1.68
   1   6 -24   21.63    2.39
   1   6 -25   13.29    2.20
   1   6 -26   20.27    2.55
   1   6 -27    2.31    1.97
   1   6 -28    7.08    2.44
   1   6 -29   10.94    2.51
   1   6 -30    5.44    2.65
   1   6 -31    9.89    2.73
   1   6 -32    2.27    2.24
   1   6 -33   -1.80    2.66
   1   5 -34    4.03    2.55
   1   5 -33    8.84    2.59
   1   5 -32    8.75    2.57
   1   5 -31    4.84    2.51
   1   5 -30    4.17    2.10
   1   5 -29   25.71    2.89
   1   5 -28    7.67    2.34
   1   5 -27   -1.90    2.00
   1   5 -26    8.08    2.07
   1   5 -25   17.40    2.24
   1   5 -24   10.09    2.10
   1   5 -23    7.18    1.83
   1   5 -22   23.66    2.16
   1   5 -21   13.06    1.83
   1   5 -20    7.45    1.68
   1   5 -19   25.03    1.86
   1   5 -18   28.85    1.88
   1   5 -17    6.14    1.37
   1   5 -16   -0.45    1.22
   1   5 -15    8.72    1.36
   1   5 -14    8.43    1.23
   1   5 -13    1.39    1.06
   1   5 -12  167.72    3.22
   1   5 -11  278.62    3.89
   1   5 -10  182.72    3.14
   1   5  -9  102.07    2.39
   1   5  -8  168.66    2.90
   1   5  -7   59.30    1.91
   1   5  -6   26.38    1.39
   1   5  -5   19.92    1.22
   1   5  -4   12.40    1.04
   1   5  -3   99.66    2.11
   1   5  -2   95.45    1.98
   1   5  -1   19.98    1.17
   1   5   0    1.04    0.65
   1   5   1   21.33    1.17
   1   5   2   94.28    2.01
   1   5   3   97.41    2.06
   1   5   4   13.84    1.08
   1   5   5   20.47    1.27
   1   5   6   23.63    1.36
   1   5   7   60.35    1.95
   1   5   8  169.17    2.84
   1   5   9   98.70    2.32
   1   5  10  181.48    3.14
   1   5  11  286.86    4.02
   1   5  12  159.23    3.33
   1   5  13    1.23    1.09
   1   5  14    7.45    1.44
   1   5  15    9.61    1.32
   1   5  16    3.17    1.33
   1   5  17    7.25    1.51
   1   5  18   25.25    2.00
   1   5  19   19.02    1.96
   1   5  20   10.11    1.76
   1   5  21   14.56    1.88
   1   5  22   26.03    2.26
   1   5  23    5.51    1.98
   1   5  24    7.25    2.10
   1   5  25   18.70    2.32
   1   5  26   11.23    2.26
   1   5  27    0.31    2.06
   1   5  28    7.37    2.35
   1   5  29   26.58    2.96
   1   5  30    1.80    2.32
   1   5  31    8.08    2.71
   1   5  32    6.07    2.68
   1   5  33   10.61    2.60
   1   5  34    0.98    2.80
   1   4  34    1.49    2.46
   1   4  33   -1.31    2.52
   1   4  32    5.89    2.88
   1   4  31   -0.48    2.32
   1   4  30    1.38    2.36
   1   4  29   10.85    2.37
   1   4  28    9.22    2.30
   1   4  27   18.18    2.56
   1   4  26   25.95    2.69
   1   4  25    8.55    2.32
   1   4  24   31.35    2.51
   1   4  23   35.27    2.60
   1   4  22   44.09    2.64
   1   4  21    0.15    1.82
   1   4  20   63.39    2.76
   1   4  19   12.86    1.88
   1   4  18   24.79    1.93
   1   4  17   20.59    1.80
   1   4  16    4.97    1.36
   1   4  15    3.86    1.37
   1   4  14  179.04    3.34
   1   4  13   63.97    2.30
   1   4  12  129.01    2.73
   1   4  11   15.46    1.31
   1   4  10  175.80    2.93
   1   4   9   19.85    1.42
   1   4   8  150.46    2.51
   1   4   7   68.37    1.71
   1   4   6  309.71    3.37
   1   4   5  267.91    3.08
   1   4   4   47.34    1.42
   1   4   3   90.62    1.77
   1   4   2   11.84    0.87
   1   4   1  100.89    1.83
   1   4   0   39.83    1.34
   1   4  -1  102.39    1.82
   1   4  -2   12.71    0.89
   1   4  -3   99.40    1.83
   1   4  -4   49.26    1.38
   1   4  -5  283.32    3.15
   1   4  -6  325.33    3.40
   1   4  -7   70.01    1.77
   1   4  -8  151.88    2.56
   1   4  -9   24.44    1.39
   1   4 -10  180.03    2.90
   1   4 -11   16.37    1.31
   1   4 -12  134.20    2.70
   1   4 -13   74.23    2.17
   1   4 -14  179.70    3.30
   1   4 -15    6.75    1.13
   1   4 -16    5.14    1.17
   1   4 -17   24.37    1.77
   1   4 -18   22.08    1.81
   1   4 -19    9.76    1.77
   1   4 -20   63.53    2.70
   1   4 -21    1.62    1.60
   1   4 -22   47.14    2.63
   1   4 -23   32.32    2.55
   1   4 -24   29.86    2.50
   1   4 -25   10.01    2.19
   1   4 -26   18.33    2.40
   1   4 -27   16.82    2.42
   1   4 -28    7.62    2.26
   1   4 -29    8.73    2.30
   1   4 -30   -1.03    2.14
   1   4 -31   -0.36    2.05
   1   4 -32   14.38    2.66
   1   4 -33    2.21    2.34
   1   4 -34   -3.25    2.52
   1   3 -35    4.28    2.22
   1   3 -34    3.45    2.44
   1   3 -33    6.37    2.17
   1   3 -32    2.45    1.87
   1   3 -31   -0.59    2.19
   1   3 -30   -2.02    2.26
   1   3 -29   24.18    2.60
   1   3 -28    4.84    2.07
   1   3 -27    4.32    1.88
   1   3 -26   -1.88    2.03
   1   3 -25   32.98    2.56
   1   3 -24   40.42    2.57
   1   3 -23   33.62    2.35
   1   3 -22   31.54    2.30
   1   3 -21   48.53    2.47
   1   3 -20    5.94    1.61
   1   3 -19    4.18    1.48
   1   3 -18   18.83    1.70
   1   3 -17    1.85    1.23
   1   3 -16   49.35    2.02
   1   3 -15  137.02    2.90
   1   3 -14   79.48    2.45
   1   3 -13  169.61    3.01
   1   3 -12  322.66    3.86
   1   3 -11   58.28    1.96
   1   3 -10  144.07    2.46
   1   3  -9   30.35    1.33
   1   3  -8  119.65    2.07
   1   3  -7   83.49    1.70
   1   3  -6   84.76    1.67
   1   3  -5  468.60    3.62
   1   3  -4  886.73    4.82
   1   3  -3 1123.48   22.73
   1   3  -2 1051.73   21.58
   1   3  -1   30.50    1.00
   1   3   0  153.09    1.97
   1   3   1   29.00    0.99
   1   3   2  969.62   20.86
   1   3   3 1097.51   23.14
   1   3   4  756.54   19.51
   1   3   5  433.29    3.50
   1   3   6   86.07    1.67
   1   3   7   76.21    1.65
   1   3   8  117.25    2.06
   1   3   9   27.86    1.33
   1   3  10  138.68    2.39
   1   3  11   67.27    1.90
   1   3  12  331.42    3.94
   1   3  13  165.11    3.01
   1   3  14   82.85    2.32
   1   3  15  133.10    2.90
   1   3  16   47.55    2.07
   1   3  17    2.44    1.28
   1   3  18   20.57    1.66
   1   3  19    6.85    1.37
   1   3  20    4.70    1.66
   1   3  21   46.34    2.49
   1   3  22   31.90    2.44
   1   3  23   32.95    2.51
   1   3  24   33.47    2.68
   1   3  25   31.88    2.64
   1   3  26   -0.46    2.10
   1   3  27    7.67    1.98
   1   3  28    4.63    2.15
   1   3  29   21.20    2.83
   1   3  30    0.90    2.21
   1   3  31   -6.46    2.39
   1   3  32   -0.73    2.29
   1   3  33    1.27    2.25
   1   3  34    0.14    2.44
   1   3  35    4.28    2.54
   1   2  35   -7.62    3.22
   1   2  34   19.86    2.74
   1   2  33   -4.26    3.06
   1   2  32   -0.84    2.56
   1   2  31    4.61    2.70
   1   2  30   11.91    2.88
   1   2  29   13.70    2.81
   1   2  28   37.69    3.05
   1   2  27   12.61    2.81
   1   2  26   11.48    2.29
   1   2  25   22.84    2.44
   1   2  24    8.33    2.22
   1   2  23   28.05    2.37
   1   2  22   20.69    2.22
   1   2  21   72.42    2.86
   1   2  20   27.57    2.06
   1   2  19    5.75    1.43
   1   2  18   81.69    2.78
   1   2  17   63.76    2.37
   1   2  16   30.74    1.73
   1   2  15   27.26    1.66
   1   2  14   40.39    1.92
   1   2  13  224.19    3.27
   1   2  12   21.25    1.34
   1   2  11   85.46    1.90
   1   2  10   45.53    1.56
   1   2   9  113.69    2.00
   1   2   8   26.04    1.08
   1   2   7   42.71    1.17
   1   2   6  176.56    2.11
   1   2   5  674.29    3.91
   1   2   4  267.16    2.36
   1   2   3  905.59   17.79
   1   2   2  374.67    2.54
   1   2   1   35.11    0.80
   1   2   0  630.56   13.45
   1   2  -1   32.73    0.79
   1   2  -2  393.84    2.60
   1   2  -3  956.98   17.89
   1   2  -4  280.48    2.41
   1   2  -5  722.96    4.03
   1   2  -6  180.12    2.14
   1   2  -7   40.68    1.26
   1   2  -8   28.36    1.12
   1   2  -9  118.74    2.01
   1   2 -10   48.86    1.56
   1   2 -11   94.91    2.00
   1   2 -12   21.82    1.36
   1   2 -13  224.26    3.27
   1   2 -14   49.20    1.90
   1   2 -15   27.02    1.68
   1   2 -16   32.71    1.85
   1   2 -17   65.32    2.39
   1   2 -18   88.44    2.74
   1   2 -19    5.87    1.36
   1   2 -20   30.97    2.00
   1   2 -21   67.27    2.73
   1   2 -22   23.15    2.14
   1   2 -23   26.98    2.29
   1   2 -24   11.48    2.12
   1   2 -25   26.14    2.20
   1   2 -26   10.09    2.27
   1   2 -27   19.03    2.42
   1   2 -28   37.14    3.03
   1   2 -29   13.69    2.75
   1   2 -30   14.53    2.83
   1   2 -31    7.02    2.42
   1   2 -32    1.92    2.27
   1   2 -33   -2.01    2.42
   1   2 -34   14.36    2.91
   1   2 -35    0.14    2.51
   1   1 -35   -3.10    2.47
   1   1 -34   -5.69    2.52
   1   1 -33   12.52    2.52
   1   1 -32  -22.58    3.40
   1   1 -31   27.65    3.04
   1   1 -30  -19.81    3.00
   1   1 -29    5.20    2.40
   1   1 -28    3.88    2.39
   1   1 -27   -1.23    2.32
   1   1 -26   22.33    3.01
   1   1 -25  229.73    5.35
   1   1 -24   36.19    2.35
   1   1 -23   -1.63    1.75
   1   1 -22   15.93    1.77
   1   1 -21    5.59    1.38
   1   1 -20    7.93    1.46
   1   1 -19   47.97    2.22
   1   1 -18   15.42    1.66
   1   1 -17   99.25    2.73
   1   1 -16    0.41    1.06
   1   1 -15   81.04    2.36
   1   1 -14   14.53    1.19
   1   1 -13    6.28    0.92
   1   1 -12   14.16    1.19
   1   1 -11  255.48    3.09
   1   1 -10   41.56    1.42
   1   1  -9  175.60    2.35
   1   1  -8  202.87    2.45
   1   1  -7  694.04    4.09
   1   1  -6   52.16    1.16
   1   1  -5  897.49   17.48
   1   1  -4   16.04    0.62
   1   1  -3  195.67    1.65
   1   1  -2   83.15    1.06
   1   1  -1   50.87    0.89
   1   1   0  283.59    1.83
   1   1   1   52.18    0.85
   1   1   2   80.69    1.06
   1   1   3  185.23    1.61
   1   1   4   13.59    0.60
   1   1   5  814.47   16.74
   1   1   6   50.72    1.11
   1   1   7  637.22    3.94
   1   1   8  197.29    2.37
   1   1   9  166.93    2.27
   1   1  10   39.40    1.28
   1   1  11  242.29    3.03
   1   1  12   15.59    1.17
   1   1  13    4.03    0.92
   1   1  14   11.44    1.16
   1   1  15   72.95    2.25
   1   1  16   -2.32    1.19
   1   1  17   95.07    2.75
   1   1  18   11.03    1.71
   1   1  19   46.99    2.25
   1   1  20    6.67    1.42
   1   1  21    1.19    1.47
   1   1  22   14.09    1.75
   1   1  23   -6.69    2.01
   1   1  24   74.36    2.88
   1   1  25  215.20    5.78
   1   1  26   90.08    4.08
   1   1  27   -6.54    3.12
   1   1  28    2.09    2.84
   1   1  29    2.09    2.78
   1   1  30  -29.52    3.94
   1   1  31   30.17    2.96
   1   1  32  -26.87    4.06
   1   1  33    7.69    2.68
   1   1  34  -15.01    3.10
   1   1  35    1.22    2.49
   1   0  36    0.14    2.75
   1   0  35   -4.43    2.70
   1   0  34    3.48    2.25
   1   0  33  -12.74    3.01
   1   0  32    8.88    2.69
   1   0  31  -17.80    3.08
   1   0  30  -23.31    3.57
   1   0  29   17.94    2.83
   1   0  28  -35.43    3.49
   1   0  27  -11.71    3.08
   1   0  26   -5.85    3.19
   1   0  25  -29.03    3.50
   1   0  24   22.31    2.16
   1   0  23  -26.74    2.59
   1   0  22   -6.44    1.67
   1   0  21   -0.08    1.51
   1   0  20   -9.70    1.62
   1   0  19   -0.49    1.36
   1   0  18   -0.70    1.67
   1   0  17    2.68    1.91
   1   0  16   49.09    2.45
   1   0  15   56.40    4.17
   1   0  14  -27.55    3.53
   1   0  13  -20.29    3.53
   1   0  12   90.79    4.06
   1   0  11  235.25    3.19
   1   0  10 -134.06    5.64
   1   0   9  493.10    4.18
   1   0   8  205.89    2.42
   1   0   7   93.31    1.68
   1   0   6  332.86    2.60
   1   0   5   43.52    0.93
   1   0   4  194.89    1.70
   1   0   3  959.30   14.24
   1   0   2  219.28    1.49
   1   0   1  703.70    9.67
   1   0   0    0.63    0.18
   1   0  -1  707.65    9.73
   1   0  -2  238.34    1.54
   1   0  -3 1016.43   14.44
   1   0  -4  204.93    1.80
   1   0  -5   45.19    0.99
   1   0  -6  356.09    2.70
   1   0  -7   90.11    1.97
   1   0  -8  202.06    2.52
   1   0  -9  513.10    4.51
   1   0 -10  -33.54    3.27
   1   0 -11  213.49    2.94
   1   0 -12   78.98    3.43
   1   0 -13  -10.11    2.91
   1   0 -14    3.63    2.75
   1   0 -15   84.39    3.76
   1   0 -16   35.12    2.29
   1   0 -17    3.54    1.85
   1   0 -18    2.10    1.71
   1   0 -19    1.36    1.29
   1   0 -20   -4.85    1.42
   1   0 -21    0.21    1.43
   1   0 -22   -2.27    1.60
   1   0 -23  -25.98    2.51
   1   0 -24    8.72    2.45
   1   0 -25  -31.43    3.55
   1   0 -26   -3.96    3.14
   1   0 -27  -15.58    3.22
   1   0 -28  -35.82    3.52
   1   0 -29   15.14    3.00
   1   0 -30  -21.58    3.57
   1   0 -31  -18.38    3.01
   1   0 -32    5.09    2.90
   1   0 -33   -9.90    2.98
   1   0 -34   -3.09    2.60
   1   0 -35   -6.32    2.89
   1   0 -36    3.08    2.86
   2   0 -35    8.68    2.35
   2   0 -34  -11.07    2.73
   2   0 -33    3.62    2.57
   2   0 -32   -5.99    2.75
   2   0 -31  -35.79    3.88
   2   0 -30   28.32    3.54
   2   0 -29  -35.90    4.09
   2   0 -28  -71.92    4.63
   2   0 -27   74.97    3.76
   2   0 -26   24.02    2.85
   2   0 -25  -22.97    2.93
   2   0 -24   -6.54    2.16
   2   0 -23  -10.48    2.34
   2   0 -22    6.13    2.10
   2   0 -21  -15.09    2.50
   2   0 -20    5.50    2.47
   2   0 -19  221.33    4.20
   2   0 -18 -103.88    4.21
   2   0 -17   77.67    3.34
   2   0 -16  -84.26    4.62
   2   0 -15  246.78    5.58
   2   0 -14  497.78    6.42
   2   0 -13  184.69    3.43
   2   0 -12   -0.68    2.46
   2   0 -11  104.50    2.34
   2   0 -10   32.63    1.44
   2   0  -9   55.66    1.61
   2   0  -8  119.25    2.07
   2   0  -7  319.15    2.96
   2   0  -6  114.83    1.82
   2   0  -5   87.77    1.46
   2   0  -4  223.50    2.26
   2   0  -3  512.89    2.96
   2   0  -2   -2.44    0.50
   2   0  -1  415.52   10.41
   2   0   0   58.00    0.93
   2   0   1  402.05   10.38
   2   0   2   -2.91    0.51
   2   0   3  503.91    2.95
   2   0   4  203.66    2.19
   2   0   5   84.62    1.37
   2   0   6  105.55    1.73
   2   0   7  291.71    2.79
   2   0   8  114.40    1.95
   2   0   9   53.56    1.46
   2   0  10   33.80    1.24
   2   0  11  112.19    2.15
   2   0  12   35.94    1.70
   2   0  13  312.43    3.92
   2   0  14  557.52    7.05
   2   0  15  424.42    6.33
   2   0  16  -23.79    5.61
   2   0  17   94.22    3.06
   2   0  18 -167.53    6.03
   2   0  19  217.06    4.16
   2   0  20   40.88    2.75
   2   0  21  -10.98    2.44
   2   0  22    6.28    1.90
   2   0  23   -9.76    2.36
   2   0  24   -6.96    2.29
   2   0  25  -26.10    3.12
   2   0  26   28.49    2.90
   2   0  27   80.40    3.64
   2   0  28  -94.46    5.35
   2   0  29  -42.19    4.25
   2   0  30   30.51    3.60
   2   0  31  -54.80    4.53
   2   0  32   -5.87    2.59
   2   0  33    4.87    2.46
   2   0  34   -4.03    2.63
   2   0  35   -0.95    2.46
   2   1  35  -13.88    3.37
   2   1  34   12.55    2.79
   2   1  33   -7.27    3.19
   2   1  32   -5.05    2.71
   2   1  31   -8.29    3.34
   2   1  30   14.77    3.53
   2   1  29    6.85    4.13
   2   1  28   24.98    4.08
   2   1  27   20.88    3.12
   2   1  26    3.67    3.12
   2   1  25   19.15    2.75
   2   1  24   12.25    2.45
   2   1  23   23.44    2.40
   2   1  22   17.07    2.40
   2   1  21   67.84    2.99
   2   1  20   28.24    2.31
   2   1  19    2.42    1.58
   2   1  18   82.13    2.73
   2   1  17   62.38    2.39
   2   1  16   29.54    1.78
   2   1  15   28.29    1.68
   2   1  14   39.91    1.93
   2   1  13  223.92    3.23
   2   1  12   24.68    1.26
   2   1  11   86.81    1.92
   2   1  10   44.13    1.49
   2   1   9  111.61    1.96
   2   1   8   25.65    1.12
   2   1   7   40.07    1.27
   2   1   6  168.54    2.11
   2   1   5  653.94    3.84
   2   1   4  252.18    2.30
   2   1   3  898.70   17.61
   2   1   2  362.29    2.50
   2   1   1   31.14    0.78
   2   1   0  587.84   12.86
   2   1  -1   31.59    0.78
   2   1  -2  358.71    2.50
   2   1  -3  881.43   17.31
   2   1  -4  266.32    2.34
   2   1  -5  693.16    3.96
   2   1  -6  180.53    2.15
   2   1  -7   40.46    1.26
   2   1  -8   28.14    1.11
   2   1  -9  117.25    2.02
   2   1 -10   49.06    1.57
   2   1 -11   89.91    2.02
   2   1 -12   22.65    1.36
   2   1 -13  239.20    3.34
   2   1 -14   41.66    1.96
   2   1 -15   27.08    1.61
   2   1 -16   30.01    1.86
   2   1 -17   66.55    2.35
   2   1 -18   86.93    2.71
   2   1 -19    5.94    1.49
   2   1 -20   32.41    2.17
   2   1 -21   64.46    2.89
   2   1 -22   20.90    2.25
   2   1 -23   24.38    2.30
   2   1 -24   10.49    2.27
   2   1 -25   21.43    2.51
   2   1 -26    6.80    2.54
   2   1 -27   11.07    2.95
   2   1 -28   32.83    3.25
   2   1 -29   10.85    3.13
   2   1 -30   11.34    3.14
   2   1 -31   -1.49    2.69
   2   1 -32   -0.13    2.26
   2   1 -33   -7.52    2.75
   2   1 -34    9.66    2.95
   2   1 -35   -6.53    2.85
   2   2 -35   -0.69    2.36
   2   2 -34    6.46    2.59
   2   2 -33   -1.14    2.16
   2   2 -32    1.95    2.20
   2   2 -31    2.79    2.10
   2   2 -30    7.57    2.73
   2   2 -29   37.86    3.00
   2   2 -28    0.72    2.12
   2   2 -27    3.32    1.77
   2   2 -26   10.89    2.12
   2   2 -25    5.33    1.75
   2   2 -24    7.02    1.66
   2   2 -23   -0.89    1.66
   2   2 -22   14.86    1.85
   2   2 -21    6.10    1.57
   2   2 -20   37.67    2.09
   2   2 -19    3.92    1.33
   2   2 -18   22.06    1.70
   2   2 -17    3.33    1.27
   2   2 -16   64.79    2.32
   2   2 -15   45.33    1.93
   2   2 -14   13.87    1.36
   2   2 -13   50.04    1.88
   2   2 -12   34.44    1.51
   2   2 -11    4.38    0.89
   2   2 -10   95.71    2.10
   2   2  -9  165.75    2.46
   2   2  -8  188.65    2.55
   2   2  -7    0.41    0.50
   2   2  -6   13.36    0.84
   2   2  -5    8.68    0.68
   2   2  -4  448.61    3.40
   2   2  -3  168.76    2.00
   2   2  -2  823.67   18.04
   2   2  -1   73.68    1.31
   2   2   0 1934.85   27.12
   2   2   1   74.91    1.31
   2   2   2  820.08   18.09
   2   2   3  167.66    1.97
   2   2   4  441.72    3.40
   2   2   5    7.37    0.73
   2   2   6   12.01    0.80
   2   2   7    0.38    0.55
   2   2   8  184.48    2.54
   2   2   9  153.42    2.36
   2   2  10   93.02    2.03
   2   2  11    5.34    0.90
   2   2  12   33.47    1.56
   2   2  13   49.56    1.83
   2   2  14   13.50    1.36
   2   2  15   42.59    1.97
   2   2  16   62.12    2.31
   2   2  17    1.98    1.24
   2   2  18   23.07    1.75
   2   2  19    5.82    1.34
   2   2  20   38.81    2.09
   2   2  21    7.79    1.60
   2   2  22   12.87    1.95
   2   2  23    2.50    1.71
   2   2  24    4.48    1.72
   2   2  25    7.02    1.91
   2   2  26   10.53    2.17
   2   2  27    2.73    1.83
   2   2  28   -1.02    2.26
   2   2  29   29.99    2.96
   2   2  30    8.92    2.68
   2   2  31   -5.12    2.46
   2   2  32   -0.85    2.32
   2   2  33   -1.52    2.54
   2   2  34    5.94    2.50
   2   2  35   -1.65    2.85
   2   3  35    2.51    2.41
   2   3  34    6.57    2.71
   2   3  33    1.54    2.60
   2   3  32    3.83    2.45
   2   3  31    9.48    2.55
   2   3  30    5.56    2.31
   2   3  29    3.71    2.25
   2   3  28   15.34    2.61
   2   3  27   27.34    2.85
   2   3  26   21.55    2.54
   2   3  25   21.05    2.49
   2   3  24   30.36    2.68
   2   3  23   21.40    2.44
   2   3  22   55.48    2.73
   2   3  21   16.84    1.93
   2   3  20   47.20    2.50
   2   3  19    4.21    1.60
   2   3  18    7.54    1.51
   2   3  17   30.52    2.00
   2   3  16   20.74    1.61
   2   3  15  147.37    3.28
   2   3  14  207.58    3.39
   2   3  13   -0.83    1.18
   2   3  12  365.29    4.20
   2   3  11   13.83    1.21
   2   3  10   75.01    2.09
   2   3   9  164.87    2.64
   2   3   8  123.75    2.21
   2   3   7  126.40    2.17
   2   3   6  103.10    1.98
   2   3   5 1134.35   25.71
   2   3   4 1101.19   24.79
   2   3   3 3062.34   38.10
   2   3   2 1006.87   22.75
   2   3   1  194.80    2.30
   2   3   0  331.59    2.98
   2   3  -1  187.19    2.26
   2   3  -2  931.14   21.78
   2   3  -3 3090.93   38.25
   2   3  -4 1053.40   24.18
   2   3  -5 1185.50   25.91
   2   3  -6  104.45    1.95
   2   3  -7  136.47    2.26
   2   3  -8  126.95    2.24
   2   3  -9  169.39    2.64
   2   3 -10   78.52    2.07
   2   3 -11   14.06    1.17
   2   3 -12  369.09    4.20
   2   3 -13   -1.26    1.11
   2   3 -14  218.05    3.48
   2   3 -15  151.88    3.29
   2   3 -16   17.01    1.61
   2   3 -17   36.99    1.93
   2   3 -18    8.55    1.44
   2   3 -19    2.17    1.53
   2   3 -20   48.62    2.42
   2   3 -21   14.42    1.86
   2   3 -22   56.57    2.74
   2   3 -23   29.98    2.52
   2   3 -24   31.44    2.52
   2   3 -25   24.02    2.50
   2   3 -26   20.29    2.46
   2   3 -27   30.18    2.61
   2   3 -28   16.14    2.49
   2   3 -29   -0.11    2.16
   2   3 -30    3.74    2.15
   2   3 -31   11.02    2.44
   2   3 -32    1.97    2.24
   2   3 -33    5.92    2.45
   2   3 -34    6.56    2.61
   2   3 -35   -5.72    2.57
   2   4 -34    0.69    2.99
   2   4 -33    3.94    2.81
   2   4 -32    3.79    2.63
   2   4 -31    7.16    2.59
   2   4 -30   -2.45    2.42
   2   4 -29    5.93    2.22
   2   4 -28    2.46    2.14
   2   4 -27    9.75    2.10
   2   4 -26   16.12    2.22
   2   4 -25    1.78    1.85
   2   4 -24    6.29    1.71
   2   4 -23   15.47    2.17
   2   4 -22    2.63    1.68
   2   4 -21   52.19    2.65
   2   4 -20    5.68    1.71
   2   4 -19   40.09    2.25
   2   4 -18    4.47    1.44
   2   4 -17  131.67    3.35
   2   4 -16    9.02    1.41
   2   4 -15    8.74    1.28
   2   4 -14   46.02    2.05
   2   4 -13   93.00    2.51
   2   4 -12   30.71    1.62
   2   4 -11   18.12    1.34
   2   4 -10   82.56    2.27
   2   4  -9   92.07    2.30
   2   4  -8   39.04    1.62
   2   4  -7    3.92    0.83
   2   4  -6  106.98    2.16
   2   4  -5  276.94    3.23
   2   4  -4   45.12    1.56
   2   4  -3   56.43    1.62
   2   4  -2   55.38    1.62
   2   4  -1  155.11    2.35
   2   4   0   68.67    1.65
   2   4   1  152.11    2.31
   2   4   2   58.19    1.58
   2   4   3   55.33    1.63
   2   4   4   46.15    1.61
   2   4   5  260.68    3.12
   2   4   6  109.70    2.17
   2   4   7    2.89    0.92
   2   4   8   41.07    1.60
   2   4   9  100.56    2.20
   2   4  10   82.67    2.11
   2   4  11   16.23    1.43
   2   4  12   30.15    1.70
   2   4  13   90.98    2.56
   2   4  14   45.91    2.06
   2   4  15   10.58    1.36
   2   4  16    8.79    1.60
   2   4  17  131.08    3.35
   2   4  18    2.79    1.56
   2   4  19   42.40    2.39
   2   4  20    3.22    1.71
   2   4  21   55.84    2.75
   2   4  22    1.39    1.71
   2   4  23   16.72    2.05
   2   4  24    4.15    1.82
   2   4  25    1.98    1.88
   2   4  26   17.04    2.32
   2   4  27   10.90    2.09
   2   4  28    2.47    2.26
   2   4  29    3.35    2.20
   2   4  30    2.56    2.35
   2   4  31    7.79    2.66
   2   4  32    6.33    2.68
   2   4  33   10.80    2.65
   2   4  34    5.61    2.79
   2   5  33    0.68    2.78
   2   5  32   -1.70    2.68
   2   5  31    0.00    2.63
   2   5  30   16.64    2.85
   2   5  29    7.88    2.46
   2   5  28   10.79    2.29
   2   5  27    4.81    2.21
   2   5  26   18.34    2.37
   2   5  25    1.08    2.07
   2   5  24   33.25    2.69
   2   5  23    0.28    2.05
   2   5  22    4.41    2.02
   2   5  21   22.26    2.35
   2   5  20   38.47    2.57
   2   5  19    1.13    1.76
   2   5  18  145.41    3.55
   2   5  17    2.98    1.78
   2   5  16   44.60    2.20
   2   5  15    2.90    1.42
   2   5  14    1.27    1.23
   2   5  13   10.71    1.34
   2   5  12   43.20    2.01
   2   5  11   80.11    2.50
   2   5  10  100.45    2.65
   2   5   9  146.75    2.83
   2   5   8   30.45    1.61
   2   5   7   51.00    1.86
   2   5   6   52.29    1.88
   2   5   5   97.47    2.17
   2   5   4  103.81    2.16
   2   5   3   39.13    1.52
   2   5   2   43.71    1.61
   2   5   1   30.61    1.39
   2   5   0   11.96    1.07
   2   5  -1   33.41    1.43
   2   5  -2   41.89    1.56
   2   5  -3   40.02    1.57
   2   5  -4  111.24    2.21
   2   5  -5   97.04    2.11
   2   5  -6   55.94    1.93
   2   5  -7   46.35    1.81
   2   5  -8   32.12    1.63
   2   5  -9  149.07    2.81
   2   5 -10  106.97    2.69
   2   5 -11   82.00    2.44
   2   5 -12   44.94    1.98
   2   5 -13   10.85    1.32
   2   5 -14    2.70    1.08
   2   5 -15    3.47    1.29
   2   5 -16   47.98    2.19
   2   5 -17    3.18    1.53
   2   5 -18  136.77    3.69
   2   5 -19   -0.98    1.68
   2   5 -20   45.08    2.39
   2   5 -21   21.94    2.14
   2   5 -22   10.09    1.75
   2   5 -23    1.80    1.73
   2   5 -24   34.76    2.57
   2   5 -25    0.88    1.97
   2   5 -26   17.17    2.17
   2   5 -27    3.40    2.02
   2   5 -28   11.10    2.30
   2   5 -29   11.78    2.37
   2   5 -30   12.51    2.73
   2   5 -31    9.01    2.55
   2   5 -32    4.69    2.30
   2   5 -33    4.74    2.54
   2   6 -33   -2.10    2.46
   2   6 -32    0.54    2.37
   2   6 -31    6.09    2.34
   2   6 -30    4.75    2.45
   2   6 -29   11.66    2.46
   2   6 -28   11.10    2.54
   2   6 -27   14.68    2.46
   2   6 -26   -0.75    2.05
   2   6 -25   -1.03    1.98
   2   6 -24    2.56    1.88
   2   6 -23    6.27    1.93
   2   6 -22   14.67    2.09
   2   6 -21    9.62    2.05
   2   6 -20   32.17    2.32
   2   6 -19   14.11    1.81
   2   6 -18   15.71    1.81
   2   6 -17    8.32    1.61
   2   6 -16    6.20    1.56
   2   6 -15   48.95    2.32
   2   6 -14   56.41    2.40
   2   6 -13   49.02    2.25
   2   6 -12    6.38    1.46
   2   6 -11  118.94    3.10
   2   6 -10   38.21    1.96
   2   6  -9   17.95    1.52
   2   6  -8   57.40    2.16
   2   6  -7   10.20    1.31
   2   6  -6    5.21    1.12
   2   6  -5   87.85    2.35
   2   6  -4  110.18    2.49
   2   6  -3   67.40    2.09
   2   6  -2  116.81    2.64
   2   6  -1    6.95    1.03
   2   6   0  438.50    4.53
   2   6   1    5.35    0.99
   2   6   2  117.87    2.45
   2   6   3   69.61    2.21
   2   6   4  106.68    2.39
   2   6   5   81.47    2.40
   2   6   6    6.81    1.16
   2   6   7   14.52    1.31
   2   6   8   62.98    2.19
   2   6   9   16.09    1.48
   2   6  10   34.98    1.96
   2   6  11  119.33    3.03
   2   6  12   10.79    1.44
   2   6  13   48.35    2.36
   2   6  14   50.58    2.44
   2   6  15   44.43    2.36
   2   6  16    7.80    1.60
   2   6  17    7.15    1.83
   2   6  18   13.11    1.88
   2   6  19   11.81    2.07
   2   6  20   37.49    2.47
   2   6  21   11.76    2.03
   2   6  22   14.44    2.24
   2   6  23    3.52    2.17
   2   6  24   -0.89    2.01
   2   6  25    4.63    1.98
   2   6  26    1.82    2.11
   2   6  27   19.08    2.74
   2   6  28   11.14    2.60
   2   6  29   12.17    2.57
   2   6  30    1.13    2.39
   2   6  31    4.42    2.31
   2   6  32   -3.38    2.80
   2   7  31   -4.61    2.66
   2   7  30   -1.04    2.54
   2   7  29   -0.13    2.42
   2   7  28    9.36    2.56
   2   7  27    2.00    2.46
   2   7  26    3.50    2.03
   2   7  25   -1.09    2.14
   2   7  24   -0.31    2.07
   2   7  23    8.48    2.22
   2   7  22   11.08    2.39
   2   7  21   36.78    2.79
   2   7  20    6.85    2.17
   2   7  19    5.64    1.87
   2   7  18   12.13    1.90
   2   7  17   14.27    2.09
   2   7  16   17.09    2.06
   2   7  15    7.65    1.49
   2   7  14    2.96    1.46
   2   7  13   15.65    1.76
   2   7  12   43.16    2.31
   2   7  11    6.80    1.39
   2   7  10    9.70    1.46
   2   7   9    0.00    1.27
   2   7   8   15.98    1.56
   2   7   7  114.95    3.01
   2   7   6   62.88    2.34
   2   7   5   60.94    2.25
   2   7   4   15.65    1.37
   2   7   3   16.47    1.39
   2   7   2   51.46    2.07
   2   7   1    6.62    1.17
   2   7   0  172.31    3.28
   2   7  -1    5.87    1.16
   2   7  -2   51.59    2.14
   2   7  -3   18.30    1.44
   2   7  -4   13.11    1.44
   2   7  -5   58.12    2.16
   2   7  -6   66.40    2.30
   2   7  -7  119.01    3.00
   2   7  -8   11.34    1.58
   2   7  -9    0.36    1.23
   2   7 -10    9.99    1.39
   2   7 -11    5.21    1.33
   2   7 -12   45.86    2.27
   2   7 -13   11.71    1.60
   2   7 -14    3.82    1.56
   2   7 -15    6.20    1.58
   2   7 -16   15.80    1.78
   2   7 -17   13.74    1.95
   2   7 -18    9.51    1.72
   2   7 -19    2.69    1.82
   2   7 -20    5.56    1.87
   2   7 -21   36.66    2.63
   2   7 -22   14.53    2.15
   2   7 -23   11.67    1.91
   2   7 -24    2.40    1.90
   2   7 -25    3.68    1.88
   2   7 -26    2.59    1.75
   2   7 -27    5.49    2.35
   2   7 -28   12.00    2.31
   2   7 -29   -0.75    2.11
   2   7 -30    1.31    2.30
   2   7 -31   -1.08    2.34
   2   7 -32   -0.14    2.32
   2   8 -30   -2.46    2.55
   2   8 -29   10.69    2.34
   2   8 -28    4.21    2.47
   2   8 -27    0.00    2.11
   2   8 -26   -0.24    2.15
   2   8 -25    2.41    1.98
   2   8 -24    4.55    2.06
   2   8 -23    2.35    2.11
   2   8 -22   21.70    2.63
   2   8 -21   18.48    2.35
   2   8 -20   38.11    2.60
   2   8 -19    7.08    1.91
   2   8 -18   21.18    2.15
   2   8 -17   17.26    2.11
   2   8 -16   33.07    2.37
   2   8 -15    4.25    1.70
   2   8 -14   16.55    2.02
   2   8 -13   21.74    1.92
   2   8 -12   20.37    1.92
   2   8 -11   -0.94    1.42
   2   8 -10   13.35    1.52
   2   8  -9   38.25    2.24
   2   8  -8   86.32    2.83
   2   8  -7    5.54    1.32
   2   8  -6   15.15    1.60
   2   8  -5   23.43    1.86
   2   8  -4   56.22    2.35
   2   8  -3   86.82    2.68
   2   8  -2   11.91    1.47
   2   8  -1   14.55    1.60
   2   8   0    8.47    1.34
   2   8   1   16.03    1.60
   2   8   2   13.70    1.51
   2   8   3   81.43    2.69
   2   8   4   59.63    2.42
   2   8   5   27.36    1.88
   2   8   6   12.25    1.56
   2   8   7    8.79    1.43
   2   8   8   90.90    2.93
   2   8   9   37.78    2.07
   2   8  10   11.69    1.65
   2   8  11   -1.67    1.58
   2   8  12   20.20    1.90
   2   8  13   13.72    1.93
   2   8  14   17.16    2.05
   2   8  15    2.21    1.92
   2   8  16   38.01    2.50
   2   8  17   17.67    2.07
   2   8  18   21.89    2.44
   2   8  19    6.56    2.20
   2   8  20   38.72    2.88
   2   8  21   20.35    2.37
   2   8  22   23.34    2.74
   2   8  23   -0.33    2.31
   2   8  24    6.78    2.10
   2   8  25    0.46    2.16
   2   8  26    0.24    2.29
   2   8  27    0.99    2.42
   2   8  28    3.45    2.73
   2   8  29    7.55    2.52
   2   8  30    1.23    2.44
   2   9  29    2.79    2.73
   2   9  28    2.44    2.45
   2   9  27    3.00    2.39
   2   9  26   -2.66    2.45
   2   9  25    3.06    2.22
   2   9  24    5.45    2.44
   2   9  23   13.77    2.76
   2   9  22    4.56    2.49
   2   9  21    4.52    2.36
   2   9  20   13.55    2.64
   2   9  19    3.03    2.07
   2   9  18   11.27    2.07
   2   9  17    8.08    2.09
   2   9  16   10.80    2.01
   2   9  15   17.04    2.09
   2   9  14   16.23    2.16
   2   9  13    2.80    1.90
   2   9  12    8.53    1.92
   2   9  11   12.36    1.96
   2   9  10   13.49    2.03
   2   9   9   52.37    2.78
   2   9   8    7.57    1.66
   2   9   7   -0.44    1.42
   2   9   6    3.44    1.53
   2   9   5   29.59    2.22
   2   9   4   14.13    1.80
   2   9   3   17.75    1.78
   2   9   2   12.50    1.53
   2   9   1   19.31    1.82
   2   9   0   -1.18    1.33
   2   9  -1   22.94    1.88
   2   9  -2    9.82    1.75
   2   9  -3   17.16    1.72
   2   9  -4   10.76    1.82
   2   9  -5   31.06    2.15
   2   9  -6    1.97    1.48
   2   9  -7    0.15    1.41
   2   9  -8    4.38    1.56
   2   9  -9   52.55    2.61
   2   9 -10   17.64    1.88
   2   9 -11   12.49    1.83
   2   9 -12   11.47    1.75
   2   9 -13    3.55    1.70
   2   9 -14   10.88    1.97
   2   9 -15   14.22    2.06
   2   9 -16   10.04    1.93
   2   9 -17   10.24    1.93
   2   9 -18   13.97    1.85
   2   9 -19    2.93    1.97
   2   9 -20   12.67    2.30
   2   9 -21    4.61    2.25
   2   9 -22   10.30    2.31
   2   9 -23   11.89    2.59
   2   9 -24    7.67    2.26
   2   9 -25    3.05    2.27
   2   9 -26    0.75    2.02
   2   9 -27    5.21    2.20
   2   9 -28    0.94    2.31
   2   9 -29    1.39    2.47
   2  10 -27    2.63    2.56
   2  10 -26    2.27    2.31
   2  10 -25   15.07    2.68
   2  10 -24    3.91    2.45
   2  10 -23    2.09    2.54
   2  10 -22    4.16    2.07
   2  10 -21    8.19    2.30
   2  10 -20   10.54    2.34
   2  10 -19    2.94    1.83
   2  10 -18    3.60    2.01
   2  10 -17    5.46    2.07
   2  10 -16    5.82    2.10
   2  10 -15   22.50    2.50
   2  10 -14    1.43    1.81
   2  10 -13   45.38    2.75
   2  10 -12    7.37    2.16
   2  10 -11   41.37    2.68
   2  10 -10   -1.57    1.83
   2  10  -9   38.61    2.64
   2  10  -8   36.69    2.50
   2  10  -7    7.22    2.03
   2  10  -6    6.39    1.58
   2  10  -5   10.78    1.68
   2  10  -4   22.31    2.17
   2  10  -3    9.80    1.60
   2  10  -2   16.87    1.87
   2  10  -1   45.72    2.59
   2  10   0   35.03    2.36
   2  10   1   44.94    2.55
   2  10   2   10.54    1.96
   2  10   3    7.34    1.77
   2  10   4   27.96    2.07
   2  10   5    9.90    1.72
   2  10   6    6.08    1.75
   2  10   7    7.07    2.09
   2  10   8   38.89    2.60
   2  10   9   38.18    2.69
   2  10  10   -1.75    1.91
   2  10  11   41.66    2.79
   2  10  12   10.60    2.25
   2  10  13   43.94    2.96
   2  10  14   -0.48    1.96
   2  10  15   16.49    2.56
   2  10  16    8.37    2.15
   2  10  17    9.21    2.10
   2  10  18    3.29    2.14
   2  10  19    1.86    2.16
   2  10  20   13.62    2.45
   2  10  21   10.19    2.57
   2  10  22    5.12    2.42
   2  10  23    3.08    2.52
   2  10  24    3.54    2.75
   2  10  25   16.57    3.06
   2  10  26    6.32    2.40
   2  10  27    4.99    2.71
   2  11  25    1.67    2.69
   2  11  24   -2.98    2.68
   2  11  23   -1.32    2.61
   2  11  22   -2.31    2.45
   2  11  21   -0.63    2.37
   2  11  20   -4.37    2.29
   2  11  19    7.22    2.45
   2  11  18    1.73    2.21
   2  11  17    4.61    2.37
   2  11  16    9.01    2.49
   2  11  15   15.88    2.42
   2  11  14   11.33    2.46
   2  11  13    5.34    2.40
   2  11  12   -4.12    2.19
   2  11  11    1.77    2.02
   2  11  10   16.10    2.34
   2  11   9   26.62    2.55
   2  11   8    6.48    2.09
   2  11   7    1.39    1.93
   2  11   6   10.90    1.93
   2  11   5   11.78    1.95
   2  11   4    1.17    2.07
   2  11   3    5.36    1.80
   2  11   2    2.93    1.78
   2  11   1   16.22    2.26
   2  11   0    9.38    2.00
   2  11  -1   25.06    2.29
   2  11  -2    1.07    1.78
   2  11  -3   -0.72    1.87
   2  11  -4    7.18    1.85
   2  11  -5    9.68    2.06
   2  11  -6    7.05    1.87
   2  11  -7    0.19    1.91
   2  11  -8    8.44    1.97
   2  11  -9   27.70    2.61
   2  11 -10   16.93    2.41
   2  11 -11    2.26    1.92
   2  11 -12   -2.31    2.01
   2  11 -13    8.09    2.09
   2  11 -14    7.64    2.14
   2  11 -15   16.47    2.37
   2  11 -16    7.55    2.42
   2  11 -17    0.00    2.12
   2  11 -18    1.14    2.14
   2  11 -19    9.55    2.21
   2  11 -20    6.17    2.02
   2  11 -21    0.13    2.32
   2  11 -22    0.89    2.17
   2  11 -23    2.22    2.15
   2  11 -24    3.91    2.16
   2  11 -25    3.33    2.56
   2  12 -22    3.84    2.27
   2  12 -21    2.27    2.31
   2  12 -20    0.65    2.24
   2  12 -19   -2.68    2.35
   2  12 -18    9.72    2.49
   2  12 -17    1.71    2.19
   2  12 -16    5.49    2.24
   2  12 -15    6.08    2.10
   2  12 -14    2.40    2.16
   2  12 -13    5.84    2.15
   2  12 -12   -0.23    2.11
   2  12 -11   12.69    2.41
   2  12 -10    4.80    2.19
   2  12  -9   11.58    2.30
   2  12  -8   19.22    2.46
   2  12  -7    1.85    2.07
   2  12  -6   19.51    2.31
   2  12  -5   -1.41    2.12
   2  12  -4    7.20    2.17
   2  12  -3    6.86    2.10
   2  12  -2    5.05    2.01
   2  12  -1    2.27    1.87
   2  12   0    8.19    2.26
   2  12   1    4.75    1.76
   2  12   2    4.06    1.98
   2  12   3    6.37    2.05
   2  12   4    2.60    2.19
   2  12   5    2.42    1.96
   2  12   6   21.47    2.37
   2  12   7    2.57    2.19
   2  12   8   23.10    2.50
   2  12   9    8.23    2.31
   2  12  10    2.99    2.24
   2  12  11   16.09    2.24
   2  12  12    4.86    2.22
   2  12  13    5.63    2.20
   2  12  14    7.93    2.14
   2  12  15    7.96    2.21
   2  12  16    3.94    2.47
   2  12  17   -1.71    2.31
   2  12  18   11.76    2.57
   2  12  19    0.77    2.41
   2  12  20   -2.49    2.55
   2  12  21   -0.68    2.60
   2  12  22   -0.28    2.51
   2  13  19   -2.21    2.73
   2  13  18    5.01    2.51
   2  13  17    4.12    2.73
   2  13  16    2.09    2.46
   2  13  15    1.41    2.42
   2  13  14    3.77    2.44
   2  13  13    0.49    2.42
   2  13  12    6.31    2.64
   2  13  11    4.18    2.35
   2  13  10    0.94    2.27
   2  13   9   21.03    2.94
   2  13   8    4.82    2.64
   2  13   7   14.08    2.51
   2  13   6   15.07    2.37
   2  13   5   14.96    2.36
   2  13   4    5.21    2.35
   2  13   3    2.21    2.02
   2  13   2    4.07    2.14
   2  13   1    6.36    2.21
   2  13   0   -1.53    2.09
   2  13  -1    6.80    2.29
   2  13  -2    1.87    2.14
   2  13  -3    0.23    2.16
   2  13  -4    2.00    2.22
   2  13  -5   11.48    2.47
   2  13  -6    5.84    2.55
   2  13  -7   15.65    2.57
   2  13  -8    7.45    2.40
   2  13  -9   23.76    2.79
   2  13 -10   -1.76    2.49
   2  13 -11    6.67    2.32
   2  13 -12   14.39    2.32
   2  13 -13   -0.74    2.25
   2  13 -14    2.12    2.32
   2  13 -15    2.03    2.09
   2  13 -16    3.24    2.25
   2  13 -17    2.91    2.44
   2  13 -18    5.82    2.30
   2  13 -19   -0.28    2.24
   2  14 -15    3.05    2.14
   2  14 -14    9.13    2.30
   2  14 -13    1.21    2.51
   2  14 -12    3.83    2.45
   2  14 -11    6.52    2.36
   2  14 -10    2.19    2.60
   2  14  -9    5.23    2.55
   2  14  -8    7.56    2.47
   2  14  -7    3.99    2.68
   2  14  -6    9.16    2.47
   2  14  -5   -3.93    2.35
   2  14  -4    1.22    2.15
   2  14  -3    5.97    2.42
   2  14  -2    6.07    2.09
   2  14  -1    8.96    2.45
   2  14   0    9.19    2.27
   2  14   1    9.08    2.55
   2  14   2    0.85    2.29
   2  14   3    3.29    2.40
   2  14   4    1.34    2.26
   2  14   5   -3.20    2.37
   2  14   6   11.66    2.64
   2  14   7    7.37    2.61
   2  14   8    6.82    2.54
   2  14   9    7.54    2.65
   2  14  10    6.58    2.52
   2  14  11    2.49    2.36
   2  14  12    3.45    2.37
   2  14  13    7.00    2.39
   2  14  14    2.60    2.70
   2  14  15    1.53    2.42
   2  15   9    1.96    2.50
   2  15   8    0.00    2.74
   2  15   7    0.83    2.42
   2  15   6   -5.31    2.68
   2  15   5    5.68    2.52
   2  15   4    1.75    2.29
   2  15   3   -4.42    2.68
   2  15   2   -2.40    2.39
   2  15   1    1.07    2.45
   2  15   0    0.14    2.42
   2  15  -1    3.73    2.21
   2  15  -2   -0.14    2.57
   2  15  -3    2.81    2.21
   2  15  -4    1.75    2.31
   2  15  -5    0.40    2.60
   2  15  -6   -1.63    2.37
   2  15  -7    0.95    2.69
   2  15  -8    5.53    2.59
   2  15  -9   -2.65    2.64
   3  15  -7    4.17    2.52
   3  15  -6    1.52    2.68
   3  15  -5    3.01    2.27
   3  15  -4    5.05    2.64
   3  15  -3    0.95    2.45
   3  15  -2    3.12    2.37
   3  15  -1    2.71    2.49
   3  15   0    1.08    2.73
   3  15   1    4.33    2.37
   3  15   2    1.90    2.29
   3  15   3    0.54    2.49
   3  15   4    8.20    2.49
   3  15   5   -0.55    2.61
   3  15   6    8.30    2.56
   3  15   7    0.41    2.56
   3  14  14   -2.78    2.68
   3  14  13    3.14    2.65
   3  14  12    2.56    2.41
   3  14  11    0.26    2.45
   3  14  10    1.06    2.71
   3  14   9    3.24    2.32
   3  14   8    6.03    2.22
   3  14   7   -0.51    2.51
   3  14   6    6.56    2.35
   3  14   5    2.26    2.30
   3  14   4   -0.13    2.14
   3  14   3   -0.62    2.27
   3  14   2    1.86    2.37
   3  14   1   -1.11    2.45
   3  14   0   -4.07    2.36
   3  14  -1    3.82    2.22
   3  14  -2    3.96    2.41
   3  14  -3    4.46    2.17
   3  14  -4    1.87    2.15
   3  14  -5   -1.13    2.36
   3  14  -6    4.28    2.54
   3  14  -7    1.52    2.29
   3  14  -8    1.03    2.51
   3  14  -9    1.68    2.29
   3  14 -10    6.81    2.37
   3  14 -11    3.05    2.25
   3  14 -12   -0.40    2.31
   3  14 -13    5.31    2.25
   3  14 -14    1.66    2.42
   3  13 -19    5.89    2.50
   3  13 -18    3.98    2.30
   3  13 -17   -4.17    2.51
   3  13 -16    1.58    2.52
   3  13 -15    2.98    2.29
   3  13 -14   -0.64    2.02
   3  13 -13    7.50    2.49
   3  13 -12    0.36    2.22
   3  13 -11    2.55    2.50
   3  13 -10    4.07    2.22
   3  13  -9   -0.24    2.20
   3  13  -8    3.27    2.15
   3  13  -7    0.69    2.55
   3  13  -6    3.20    2.22
   3  13  -5    0.90    1.96
   3  13  -4    3.62    2.17
   3  13  -3    2.36    2.22
   3  13  -2    2.57    2.11
   3  13  -1    7.94    2.51
   3  13   0    0.34    2.21
   3  13   1   12.98    2.45
   3  13   2    2.57    2.25
   3  13   3    3.15    2.21
   3  13   4    3.39    2.09
   3  13   5    1.60    2.22
   3  13   6   -5.28    2.44
   3  13   7   -0.11    2.30
   3  13   8   -3.04    2.37
   3  13   9    3.43    2.47
   3  13  10   -2.51    2.45
   3  13  11    6.08    2.34
   3  13  12    5.55    2.19
   3  13  13    4.40    2.47
   3  13  14   -2.94    2.32
   3  13  15   -0.39    2.41
   3  13  16    2.78    2.59
   3  13  17   -0.28    2.49
   3  13  18    5.24    2.54
   3  12  22    6.02    2.55
   3  12  21   -0.28    2.63
   3  12  20    4.13    2.61
   3  12  19    2.60    2.54
   3  12  18    4.96    2.35
   3  12  17    3.98    2.35
   3  12  16    2.56    2.36
   3  12  15   -2.15    2.50
   3  12  14   -0.24    2.25
   3  12  13    4.13    2.24
   3  12  12   17.94    2.51
   3  12  11    2.44    2.25
   3  12  10    0.55    2.17
   3  12   9   27.66    2.84
   3  12   8    3.40    2.12
   3  12   7   13.34    2.36
   3  12   6   10.92    2.35
   3  12   5   27.51    2.63
   3  12   4    3.58    2.21
   3  12   3   13.83    2.36
   3  12   2    6.68    2.22
   3  12   1    2.93    2.25
   3  12   0   17.46    2.55
   3  12  -1    7.78    2.11
   3  12  -2    7.39    2.22
   3  12  -3   16.25    2.10
   3  12  -4    2.45    2.11
   3  12  -5   26.75    2.71
   3  12  -6   10.17    2.45
   3  12  -7   15.20    2.17
   3  12  -8    0.74    2.20
   3  12  -9   21.59    2.85
   3  12 -10   -0.44    2.11
   3  12 -11   -1.77    2.22
   3  12 -12   11.81    2.42
   3  12 -13   -1.95    2.22
   3  12 -14    0.35    2.09
   3  12 -15    1.07    2.11
   3  12 -16    9.71    2.20
   3  12 -17   -0.25    2.19
   3  12 -18    4.82    2.55
   3  12 -19    4.41    2.39
   3  12 -20    3.58    2.10
   3  12 -21   -1.09    2.40
   3  12 -22    3.48    2.56
   3  11 -24    1.78    2.32
   3  11 -23    2.80    2.32
   3  11 -22   -0.65    2.39
   3  11 -21   -1.14    2.49
   3  11 -20    9.72    2.44
   3  11 -19    3.96    2.21
   3  11 -18   12.17    2.32
   3  11 -17   13.03    2.37
   3  11 -16   -1.90    2.00
   3  11 -15   -2.63    2.03
   3  11 -14   12.81    2.12
   3  11 -13   -1.78    1.92
   3  11 -12    8.42    2.07
   3  11 -11    5.04    2.06
   3  11 -10   10.99    2.01
   3  11  -9   -1.46    2.03
   3  11  -8    8.93    1.87
   3  11  -7    5.97    2.05
   3  11  -6    7.50    1.81
   3  11  -5    2.32    1.81
   3  11  -4   21.73    2.31
   3  11  -3    0.45    1.88
   3  11  -2    5.19    2.15
   3  11  -1   23.89    2.35
   3  11   0   47.38    2.84
   3  11   1   20.81    2.24
   3  11   2    9.75    2.00
   3  11   3    5.31    2.00
   3  11   4   22.85    2.34
   3  11   5    2.60    1.68
   3  11   6    4.60    2.02
   3  11   7    8.64    1.91
   3  11   8    7.12    2.14
   3  11   9    3.81    2.00
   3  11  10   10.81    2.19
   3  11  11    0.30    2.20
   3  11  12   10.29    2.20
   3  11  13   -2.00    1.97
   3  11  14   11.03    2.45
   3  11  15    1.65    2.16
   3  11  16    2.80    2.19
   3  11  17   18.11    2.54
   3  11  18    8.69    2.55
   3  11  19    2.41    2.14
   3  11  20    8.53    2.61
   3  11  21    3.68    2.42
   3  11  22   -0.53    2.61
   3  11  23    3.22    2.51
   3  11  24    0.83    2.68
   3  10  26    4.23    2.51
   3  10  25   -1.60    2.50
   3  10  24   -0.39    2.57
   3  10  23    3.13    2.27
   3  10  22    6.19    2.26
   3  10  21    5.78    2.27
   3  10  20    1.83    2.32
   3  10  19   11.93    2.47
   3  10  18    4.23    2.45
   3  10  17   23.34    2.73
   3  10  16   11.12    2.45
   3  10  15   17.36    2.37
   3  10  14    0.78    2.01
   3  10  13   13.88    2.15
   3  10  12    2.63    1.97
   3  10  11   28.51    2.52
   3  10  10   74.08    3.35
   3  10   9    2.12    1.95
   3  10   8   18.24    2.24
   3  10   7    0.43    1.81
   3  10   6   23.12    2.35
   3  10   5    4.17    1.60
   3  10   4   27.37    2.34
   3  10   3   33.15    2.46
   3  10   2   46.35    2.63
   3  10   1    1.54    1.53
   3  10   0    2.76    1.63
   3  10  -1    1.54    1.63
   3  10  -2   37.77    2.56
   3  10  -3   37.72    2.44
   3  10  -4   26.26    2.21
   3  10  -5    1.75    1.72
   3  10  -6   27.06    2.25
   3  10  -7    0.94    1.70
   3  10  -8   18.02    1.98
   3  10  -9    3.97    1.73
   3  10 -10   69.15    3.22
   3  10 -11   23.22    2.61
   3  10 -12    5.41    1.82
   3  10 -13   11.46    2.15
   3  10 -14   -1.76    1.90
   3  10 -15   20.01    2.39
   3  10 -16    6.46    2.21
   3  10 -17   22.32    2.64
   3  10 -18    7.89    2.17
   3  10 -19   13.33    2.32
   3  10 -20    3.88    2.19
   3  10 -21    3.53    2.11
   3  10 -22    6.53    2.20
   3  10 -23    0.87    1.83
   3  10 -24   -3.47    2.24
   3  10 -25   -3.04    2.17
   3  10 -26   -2.31    2.61
   3   9 -28    4.92    2.32
   3   9 -27    3.30    2.41
   3   9 -26    0.39    2.27
   3   9 -25   -1.86    2.05
   3   9 -24    2.76    2.10
   3   9 -23    8.04    2.24
   3   9 -22    0.00    2.44
   3   9 -21    3.39    2.37
   3   9 -20    7.85    2.02
   3   9 -19    8.74    2.17
   3   9 -18   30.16    2.75
   3   9 -17   30.26    2.63
   3   9 -16    2.93    1.82
   3   9 -15    0.36    1.88
   3   9 -14   21.60    2.11
   3   9 -13    9.13    1.95
   3   9 -12   27.41    2.20
   3   9 -11   40.52    2.55
   3   9 -10    8.83    1.83
   3   9  -9   16.04    2.00
   3   9  -8   86.97    3.10
   3   9  -7   44.98    2.36
   3   9  -6   25.36    2.05
   3   9  -5   29.66    2.11
   3   9  -4    3.03    1.43
   3   9  -3   18.64    1.92
   3   9  -2   25.42    1.96
   3   9  -1   13.18    1.61
   3   9   0    3.83    1.81
   3   9   1    8.18    1.61
   3   9   2   30.02    2.05
   3   9   3   14.63    1.90
   3   9   4    3.98    1.41
   3   9   5   28.27    2.14
   3   9   6   27.21    2.12
   3   9   7   42.22    2.52
   3   9   8   85.12    3.20
   3   9   9   16.87    2.14
   3   9  10    8.53    1.92
   3   9  11   40.96    2.59
   3   9  12   21.96    2.26
   3   9  13    8.11    2.20
   3   9  14   21.67    2.30
   3   9  15    6.17    1.93
   3   9  16    4.45    2.01
   3   9  17   26.38    2.59
   3   9  18   30.26    2.76
   3   9  19    5.48    2.40
   3   9  20    7.56    2.36
   3   9  21    6.14    2.32
   3   9  22    7.59    2.39
   3   9  23   10.64    2.46
   3   9  24    0.00    2.24
   3   9  25   -0.13    2.11
   3   9  26    1.93    2.44
   3   9  27    2.39    2.69
   3   9  28    2.74    2.61
   3   8  30    1.53    2.55
   3   8  29    4.97    2.31
   3   8  28   -1.31    2.45
   3   8  27   -0.63    2.26
   3   8  26    4.25    2.25
   3   8  25   -0.94    2.12
   3   8  24   17.69    2.57
   3   8  23    3.18    2.22
   3   8  22    5.51    2.27
   3   8  21    9.42    2.11
   3   8  20    8.92    2.19
   3   8  19    2.59    1.97
   3   8  18    9.46    2.00
   3   8  17   73.78    3.25
   3   8  16   19.91    2.31
   3   8  15   28.66    2.41
   3   8  14   26.00    2.25
   3   8  13   13.74    1.90
   3   8  12    2.16    1.58
   3   8  11   -0.15    1.70
   3   8  10    3.96    1.65
   3   8   9   40.56    2.36
   3   8   8   14.91    1.75
   3   8   7    6.44    1.54
   3   8   6    7.75    1.62
   3   8   5   15.65    1.65
   3   8   4    6.28    1.39
   3   8   3   24.17    1.83
   3   8   2    8.55    1.48
   3   8   1   11.33    1.39
   3   8   0   16.23    1.58
   3   8  -1   10.30    1.44
   3   8  -2   10.15    1.39
   3   8  -3   27.96    1.86
   3   8  -4    6.80    1.51
   3   8  -5   15.76    1.61
   3   8  -6    8.48    1.46
   3   8  -7    5.40    1.33
   3   8  -8   15.36    1.66
   3   8  -9   44.83    2.35
   3   8 -10    4.75    1.46
   3   8 -11    6.07    1.53
   3   8 -12    3.24    1.37
   3   8 -13   13.23    1.85
   3   8 -14   24.29    2.19
   3   8 -15   31.35    2.32
   3   8 -16   18.55    2.17
   3   8 -17   66.66    3.24
   3   8 -18    3.88    2.16
   3   8 -19   -0.48    1.73
   3   8 -20    6.62    2.01
   3   8 -21   12.15    2.11
   3   8 -22   10.24    1.93
   3   8 -23    0.11    2.11
   3   8 -24   20.01    2.36
   3   8 -25   -1.17    2.11
   3   8 -26    3.76    2.00
   3   8 -27   -1.26    1.97
   3   8 -28    2.46    2.06
   3   8 -29    2.27    2.12
   3   8 -30   -0.14    2.32
   3   7 -31    6.59    2.27
   3   7 -30    1.60    2.27
   3   7 -29   10.35    2.35
   3   7 -28    1.11    2.06
   3   7 -27    7.13    2.14
   3   7 -26    3.67    2.25
   3   7 -25    5.30    2.02
   3   7 -24   10.12    2.07
   3   7 -23   12.33    2.15
   3   7 -22    6.04    1.93
   3   7 -21    6.59    1.93
   3   7 -20    5.99    1.82
   3   7 -19    6.85    1.87
   3   7 -18   22.96    2.17
   3   7 -17    6.04    1.85
   3   7 -16   43.82    2.60
   3   7 -15   47.34    2.46
   3   7 -14    3.13    1.56
   3   7 -13   35.18    2.19
   3   7 -12    3.00    1.33
   3   7 -11  124.79    3.40
   3   7 -10   17.42    1.70
   3   7  -9   33.70    1.87
   3   7  -8  131.17    3.13
   3   7  -7    0.36    1.19
   3   7  -6   25.80    1.78
   3   7  -5    6.08    1.31
   3   7  -4   79.84    2.59
   3   7  -3    0.45    1.11
   3   7  -2    7.56    1.24
   3   7  -1   50.66    2.12
   3   7   0   33.89    1.78
   3   7   1   52.69    2.12
   3   7   2    5.02    1.27
   3   7   3    0.92    1.14
   3   7   4   79.30    2.54
   3   7   5    5.39    1.28
   3   7   6   25.72    1.77
   3   7   7    2.93    1.36
   3   7   8  139.13    3.32
   3   7   9   31.54    1.96
   3   7  10   17.33    1.82
   3   7  11  129.26    3.49
   3   7  12    3.78    1.51
   3   7  13   32.26    2.15
   3   7  14    5.24    1.61
   3   7  15   38.66    2.61
   3   7  16   48.84    2.79
   3   7  17    4.15    1.95
   3   7  18   18.92    2.24
   3   7  19    9.71    1.91
   3   7  20    5.26    1.98
   3   7  21    7.57    2.03
   3   7  22    6.27    2.09
   3   7  23    9.90    2.41
   3   7  24   10.59    2.31
   3   7  25    4.99    2.36
   3   7  26    6.09    2.44
   3   7  27    8.11    2.32
   3   7  28    1.98    2.16
   3   7  29    7.18    2.73
   3   7  30    3.45    2.45
   3   7  31    2.89    2.57
   3   6  32    0.69    2.73
   3   6  31    2.65    2.57
   3   6  30    5.73    2.51
   3   6  29   -2.94    2.55
   3   6  28    0.59    2.36
   3   6  27    2.50    2.47
   3   6  26   11.05    2.57
   3   6  25   11.89    2.49
   3   6  24   -1.62    1.98
   3   6  23    6.43    2.03
   3   6  22   -0.19    2.01
   3   6  21    3.06    1.83
   3   6  20   23.36    2.49
   3   6  19   25.79    2.37
   3   6  18   23.83    2.34
   3   6  17    4.85    1.80
   3   6  16   32.97    2.30
   3   6  15    4.12    1.61
   3   6  14   44.21    2.34
   3   6  13   90.24    2.95
   3   6  12   36.59    2.10
   3   6  11    4.11    1.33
   3   6  10   61.81    2.32
   3   6   9   28.59    1.96
   3   6   8   35.94    1.93
   3   6   7  191.19    3.39
   3   6   6   72.47    2.41
   3   6   5   58.24    2.17
   3   6   4   73.47    2.35
   3   6   3   77.85    2.36
   3   6   2  166.10    2.98
   3   6   1    6.63    1.08
   3   6   0   74.04    2.25
   3   6  -1    4.97    1.04
   3   6  -2  162.60    3.00
   3   6  -3   73.94    2.35
   3   6  -4   76.19    2.34
   3   6  -5   62.26    2.21
   3   6  -6   68.62    2.39
   3   6  -7  200.24    3.48
   3   6  -8   35.26    1.95
   3   6  -9   30.75    1.90
   3   6 -10   55.40    2.36
   3   6 -11    4.58    1.24
   3   6 -12   35.09    1.96
   3   6 -13   91.44    2.95
   3   6 -14   48.80    2.32
   3   6 -15    4.26    1.52
   3   6 -16   29.42    2.19
   3   6 -17    5.68    1.57
   3   6 -18   31.10    2.11
   3   6 -19   27.21    2.26
   3   6 -20   22.70    2.16
   3   6 -21    0.90    1.65
   3   6 -22    8.03    1.77
   3   6 -23    5.34    1.86
   3   6 -24    3.84    1.77
   3   6 -25   14.91    2.10
   3   6 -26   13.97    2.50
   3   6 -27    5.33    2.29
   3   6 -28   -2.47    2.35
   3   6 -29   -1.22    2.29
   3   6 -30    5.84    2.49
   3   6 -31    0.40    2.49
   3   6 -32   -1.65    2.32
   3   5 -33    1.78    2.56
   3   5 -32   -0.26    2.49
   3   5 -31   -1.53    2.31
   3   5 -30    3.55    2.10
   3   5 -29    7.30    2.16
   3   5 -28    3.73    2.01
   3   5 -27    4.56    2.16
   3   5 -26    0.53    2.21
   3   5 -25   46.50    3.10
   3   5 -24   29.33    2.56
   3   5 -23   22.70    2.45
   3   5 -22   10.79    1.96
   3   5 -21    3.48    1.68
   3   5 -20   23.09    1.96
   3   5 -19    2.73    1.67
   3   5 -18   34.60    2.16
   3   5 -17    8.08    1.43
   3   5 -16   10.40    1.66
   3   5 -15   77.24    2.68
   3   5 -14   83.31    2.68
   3   5 -13   12.86    1.34
   3   5 -12   -1.49    1.19
   3   5 -11   38.69    1.86
   3   5 -10    5.36    1.06
   3   5  -9   14.96    1.38
   3   5  -8   82.74    2.45
   3   5  -7   29.93    1.72
   3   5  -6  288.47    3.77
   3   5  -5  227.33    3.30
   3   5  -4   63.85    2.03
   3   5  -3   94.62    2.17
   3   5  -2  419.93    4.31
   3   5  -1   22.61    1.33
   3   5   0   14.07    1.19
   3   5   1   21.44    1.37
   3   5   2  416.96    4.30
   3   5   3   88.36    2.11
   3   5   4   64.67    2.06
   3   5   5  223.03    3.27
   3   5   6  280.58    3.73
   3   5   7   29.56    1.68
   3   5   8   82.31    2.45
   3   5   9   13.97    1.46
   3   5  10    3.78    1.13
   3   5  11   41.89    1.85
   3   5  12   -1.96    1.19
   3   5  13   12.11    1.52
   3   5  14   81.25    2.84
   3   5  15   69.75    2.68
   3   5  16   12.35    1.65
   3   5  17    6.66    1.76
   3   5  18   32.23    2.32
   3   5  19    4.06    1.73
   3   5  20   20.05    2.11
   3   5  21    2.21    1.77
   3   5  22   11.44    2.14
   3   5  23   20.81    2.50
   3   5  24   23.33    2.70
   3   5  25   47.22    3.25
   3   5  26    3.35    2.21
   3   5  27    6.76    2.09
   3   5  28    2.16    2.19
   3   5  29    4.01    2.29
   3   5  30    2.21    2.55
   3   5  31   10.46    2.79
   3   5  32    6.09    2.59
   3   5  33    4.96    2.61
   3   4  34   -6.26    2.68
   3   4  33    2.27    2.47
   3   4  32   11.84    2.70
   3   4  31    5.56    2.69
   3   4  30    5.11    2.19
   3   4  29   -1.82    2.19
   3   4  28    0.77    2.06
   3   4  27    1.68    2.14
   3   4  26   27.29    2.78
   3   4  25   25.47    2.57
   3   4  24    3.05    2.19
   3   4  23   30.33    2.49
   3   4  22   66.07    3.27
   3   4  21    7.85    1.97
   3   4  20    7.18    1.71
   3   4  19   33.21    2.19
   3   4  18   10.00    1.57
   3   4  17   13.97    1.60
   3   4  16   66.04    2.47
   3   4  15   36.45    2.01
   3   4  14   30.66    1.86
   3   4  13   11.64    1.34
   3   4  12   77.07    2.39
   3   4  11   88.78    2.46
   3   4  10    0.53    1.07
   3   4   9   27.70    1.56
   3   4   8  451.09    4.55
   3   4   7   66.42    2.05
   3   4   6  131.38    2.45
   3   4   5   45.86    1.68
   3   4   4  193.70    2.89
   3   4   3   20.62    1.23
   3   4   2   15.01    1.14
   3   4   1  468.82    4.15
   3   4   0   66.13    1.68
   3   4  -1  467.25    4.18
   3   4  -2   15.19    1.16
   3   4  -3   21.13    1.22
   3   4  -4  195.10    2.83
   3   4  -5   48.74    1.72
   3   4  -6  135.14    2.49
   3   4  -7   63.37    2.02
   3   4  -8  460.71    4.56
   3   4  -9   23.30    1.52
   3   4 -10    2.25    0.92
   3   4 -11   87.59    2.42
   3   4 -12   77.91    2.40
   3   4 -13    9.85    1.29
   3   4 -14   33.84    1.78
   3   4 -15   36.79    1.96
   3   4 -16   71.78    2.54
   3   4 -17    9.46    1.66
   3   4 -18    5.34    1.52
   3   4 -19   34.91    2.06
   3   4 -20    8.01    1.53
   3   4 -21    7.66    1.70
   3   4 -22   66.36    3.13
   3   4 -23   29.48    2.68
   3   4 -24    5.16    1.98
   3   4 -25   26.29    2.52
   3   4 -26   25.64    2.45
   3   4 -27    1.88    1.96
   3   4 -28    2.07    1.86
   3   4 -29   -0.79    2.14
   3   4 -30    0.72    2.25
   3   4 -31    3.71    2.60
   3   4 -32   12.33    2.68
   3   4 -33    5.61    2.39
   3   4 -34   -4.72    2.46
   3   3 -34    0.54    2.61
   3   3 -33    5.23    2.27
   3   3 -32   -0.63    2.22
   3   3 -31    8.08    2.57
   3   3 -30    3.35    2.39
   3   3 -29   -1.88    2.16
   3   3 -28   15.10    2.32
   3   3 -27    0.92    1.92
   3   3 -26   -1.17    1.87
   3   3 -25    1.03    1.72
   3   3 -24   -3.83    1.97
   3   3 -23   61.45    3.14
   3   3 -22   49.39    2.89
   3   3 -21   15.41    1.83
   3   3 -20    7.83    1.58
   3   3 -19    0.63    1.36
   3   3 -18   38.77    2.15
   3   3 -17   39.26    2.02
   3   3 -16    2.05    1.12
   3   3 -15    1.88    1.21
   3   3 -14   10.25    1.17
   3   3 -13    1.03    1.04
   3   3 -12  333.23    4.27
   3   3 -11   -0.64    0.99
   3   3 -10  106.14    2.45
   3   3  -9    4.95    1.00
   3   3  -8   38.10    1.60
   3   3  -7  578.13    4.72
   3   3  -6  783.29    5.55
   3   3  -5   75.20    1.76
   3   3  -4   26.09    1.24
   3   3  -3  433.15    4.31
   3   3  -2 1351.53   28.29
   3   3  -1    9.42    0.87
   3   3   0   37.98    1.68
   3   3   1   10.63    0.92
   3   3   2 1336.60   28.58
   3   3   3  419.49    4.42
   3   3   4   24.79    1.24
   3   3   5   74.56    1.80
   3   3   6  790.45    5.59
   3   3   7  568.12    4.67
   3   3   8   39.96    1.62
   3   3   9    6.07    1.07
   3   3  10  106.40    2.30
   3   3  11   -3.45    1.14
   3   3  12  316.67    4.17
   3   3  13    0.05    1.06
   3   3  14    5.98    1.29
   3   3  15    5.85    1.22
   3   3  16    0.60    1.32
   3   3  17   39.20    2.11
   3   3  18   35.89    2.19
   3   3  19   -0.43    1.44
   3   3  20    5.84    1.61
   3   3  21   14.58    2.12
   3   3  22   51.50    2.79
   3   3  23   60.00    3.18
   3   3  24   -0.89    1.87
   3   3  25    1.12    1.71
   3   3  26   -1.46    1.78
   3   3  27    0.10    1.93
   3   3  28   10.01    2.30
   3   3  29   -2.00    2.22
   3   3  30    7.07    2.57
   3   3  31    7.60    2.69
   3   3  32   -3.77    2.40
   3   3  33    2.75    2.64
   3   3  34    3.27    2.47
   3   2  35   -6.56    2.78
   3   2  34    9.38    2.60
   3   2  33    2.57    2.61
   3   2  32    4.57    2.66
   3   2  31   10.31    2.45
   3   2  30    6.03    2.39
   3   2  29   -0.21    2.32
   3   2  28   13.35    2.56
   3   2  27   28.04    2.89
   3   2  26   20.31    2.61
   3   2  25   24.68    2.73
   3   2  24   32.26    2.64
   3   2  23   30.10    2.61
   3   2  22   49.14    2.83
   3   2  21   15.71    2.09
   3   2  20   49.26    2.51
   3   2  19    3.05    1.57
   3   2  18    9.92    1.43
   3   2  17   31.13    1.93
   3   2  16   17.56    1.62
   3   2  15  148.03    3.06
   3   2  14  206.99    3.47
   3   2  13   -0.87    1.13
   3   2  12  349.91    4.11
   3   2  11   11.54    1.32
   3   2  10   75.63    2.02
   3   2   9  154.24    2.52
   3   2   8  122.23    2.20
   3   2   7  127.90    2.17
   3   2   6  105.18    1.95
   3   2   5 1085.81   25.12
   3   2   4 1061.50   23.83
   3   2   3 2971.44   37.47
   3   2   2  987.74   22.21
   3   2   1  189.56    2.26
   3   2   0  325.16    2.93
   3   2  -1  183.81    2.24
   3   2  -2 1025.26   22.63
   3   2  -3 2978.79   38.95
   3   2  -4 1072.86   23.90
   3   2  -5 1140.00   25.72
   3   2  -6  103.66    1.98
   3   2  -7  130.53    2.21
   3   2  -8  126.13    2.25
   3   2  -9  162.95    2.57
   3   2 -10   81.96    2.11
   3   2 -11   13.20    1.19
   3   2 -12  363.81    4.18
   3   2 -13   -2.37    1.17
   3   2 -14  219.23    3.52
   3   2 -15  155.85    3.19
   3   2 -16   18.29    1.75
   3   2 -17   31.21    1.96
   3   2 -18    7.54    1.49
   3   2 -19    6.72    1.41
   3   2 -20   51.22    2.46
   3   2 -21   11.79    1.91
   3   2 -22   57.23    2.84
   3   2 -23   23.53    2.50
   3   2 -24   30.32    2.55
   3   2 -25   28.59    2.60
   3   2 -26   23.15    2.63
   3   2 -27   26.11    2.89
   3   2 -28   19.90    2.55
   3   2 -29   -0.65    2.22
   3   2 -30    0.23    2.39
   3   2 -31    9.95    2.52
   3   2 -32    3.09    2.63
   3   2 -33    6.31    2.63
   3   2 -34    6.43    2.84
   3   2 -35    0.28    2.59
   3   1 -35    2.90    2.45
   3   1 -34    6.51    2.54
   3   1 -33    0.38    2.39
   3   1 -32    0.85    2.32
   3   1 -31   -0.94    2.24
   3   1 -30   -3.03    2.60
   3   1 -29   16.34    2.80
   3   1 -28   -1.86    2.64
   3   1 -27    0.89    2.10
   3   1 -26    0.28    2.12
   3   1 -25   27.90    2.88
   3   1 -24   33.27    2.74
   3   1 -23   26.40    2.63
   3   1 -22   27.14    2.49
   3   1 -21   47.71    2.49
   3   1 -20   11.34    1.47
   3   1 -19    3.66    1.52
   3   1 -18   20.61    1.70
   3   1 -17    1.96    1.24
   3   1 -16   46.27    2.06
   3   1 -15  133.72    2.95
   3   1 -14   81.63    2.50
   3   1 -13  162.97    3.10
   3   1 -12  337.60    3.94
   3   1 -11   62.21    1.86
   3   1 -10  141.07    2.46
   3   1  -9   28.86    1.33
   3   1  -8  114.98    2.02
   3   1  -7   80.16    1.66
   3   1  -6   81.36    1.62
   3   1  -5  432.85    3.47
   3   1  -4  877.87    4.79
   3   1  -3 1080.84   22.16
   3   1  -2  881.03   19.80
   3   1  -1   24.82    0.94
   3   1   0  142.07    1.90
   3   1   1   26.19    0.89
   3   1   2  952.63   20.47
   3   1   3 1083.97   22.14
   3   1   4  816.48    4.61
   3   1   5  421.21    3.44
   3   1   6   79.82    1.62
   3   1   7   71.83    1.63
   3   1   8  111.30    1.97
   3   1   9   28.14    1.31
   3   1  10  129.53    2.36
   3   1  11   59.07    1.72
   3   1  12  314.02    3.82
   3   1  13  159.32    2.93
   3   1  14   79.01    2.42
   3   1  15  127.82    2.83
   3   1  16   44.93    2.07
   3   1  17    3.22    1.26
   3   1  18   18.10    1.66
   3   1  19    4.04    1.33
   3   1  20    7.56    1.66
   3   1  21   41.44    2.55
   3   1  22   31.02    2.50
   3   1  23   28.12    2.84
   3   1  24   29.09    2.89
   3   1  25   29.61    2.59
   3   1  26   -3.38    2.06
   3   1  27    6.10    2.02
   3   1  28   -3.09    2.78
   3   1  29   21.40    2.70
   3   1  30   -5.28    3.10
   3   1  31   -3.76    2.39
   3   1  32   -5.50    2.46
   3   1  33    3.44    2.49
   3   1  34    2.26    2.54
   3   1  35   -5.53    2.74
   3   0  35   -1.66    2.55
   3   0  34   -1.58    2.29
   3   0  33    1.77    2.47
   3   0  32  -16.44    3.38
   3   0  31    6.08    2.88
   3   0  30  -21.14    3.42
   3   0  29    3.10    2.71
   3   0  28  -10.04    2.71
   3   0  27  -19.68    2.95
   3   0  26   10.38    2.59
   3   0  25  -15.98    2.89
   3   0  24    0.09    2.00
   3   0  23   -4.21    2.24
   3   0  22  -10.02    2.84
   3   0  21   18.89    2.68
   3   0  20   31.75    2.59
   3   0  19  -12.65    2.52
   3   0  18    6.54    1.81
   3   0  17   19.13    1.95
   3   0  16   40.75    2.51
   3   0  15  123.71    3.09
   3   0  14  145.64    2.91
   3   0  13   44.93    1.83
   3   0  12  129.14    2.70
   3   0  11  119.74    2.41
   3   0  10  109.68    2.24
   3   0   9    0.63    0.99
   3   0   8   22.31    1.11
   3   0   7   26.72    1.24
   3   0   6  706.55    4.65
   3   0   5   77.99    1.49
   3   0   4  128.22    1.85
   3   0   3    2.69    0.49
   3   0   2  770.69   17.62
   3   0   1  676.28   16.53
   3   0   0   -0.94    0.53
   3   0  -1  680.84   16.50
   3   0  -2  765.71   18.04
   3   0  -3    3.76    0.51
   3   0  -4  129.93    1.93
   3   0  -5   81.28    1.53
   3   0  -6  780.35    4.85
   3   0  -7   33.85    1.48
   3   0  -8   26.50    1.18
   3   0  -9    3.69    1.00
   3   0 -10  104.81    2.59
   3   0 -11  121.16    2.71
   3   0 -12  135.86    2.83
   3   0 -13   27.96    2.22
   3   0 -14  142.29    3.28
   3   0 -15   78.03    3.99
   3   0 -16   51.11    2.66
   3   0 -17   11.48    1.92
   3   0 -18    4.06    1.85
   3   0 -19  -19.63    2.26
   3   0 -20   20.24    2.76
   3   0 -21    5.20    2.80
   3   0 -22   -7.56    2.65
   3   0 -23   -5.75    2.14
   3   0 -24    0.09    2.24
   3   0 -25  -16.43    2.65
   3   0 -26   13.75    2.50
   3   0 -27  -17.35    2.94
   3   0 -28  -11.48    2.73
   3   0 -29    4.82    2.51
   3   0 -30  -21.82    3.30
   3   0 -31   11.57    2.86
   3   0 -32  -10.36    2.85
   3   0 -33   -3.68    2.45
   3   0 -34   -0.40    2.35
   3   0 -35    0.14    2.68
   4   0 -34   -1.08    2.39
   4   0 -33   -0.78    2.36
   4   0 -32    2.63    2.51
   4   0 -31   -2.88    2.36
   4   0 -30  -24.82    3.37
   4   0 -29   31.18    2.85
   4   0 -28  -20.47    4.32
   4   0 -27   29.20    3.12
   4   0 -26  -33.35    3.69
   4   0 -25    5.73    2.91
   4   0 -24  -22.68    3.50
   4   0 -23   20.65    3.19
   4   0 -22  -10.53    2.96
   4   0 -21  -45.66    3.39
   4   0 -20   65.86    2.89
   4   0 -19  -29.83    2.76
   4   0 -18  -18.26    2.69
   4   0 -17   96.85    3.20
   4   0 -16   -1.00    2.83
   4   0 -15  250.21    4.12
   4   0 -14   -8.19    2.15
   4   0 -13  129.10    3.13
   4   0 -12   37.90    1.81
   4   0 -11    0.63    1.04
   4   0 -10   14.96    1.31
   4   0  -9   41.36    1.66
   4   0  -8   42.81    2.17
   4   0  -7   -0.39    1.00
   4   0  -6  136.31    2.30
   4   0  -5    9.40    1.04
   4   0  -4   50.54    1.51
   4   0  -3   30.03    1.32
   4   0  -2   -0.29    0.65
   4   0  -1  360.00    3.59
   4   0   0   -0.45    0.51
   4   0   1  359.81    3.27
   4   0   2   -0.78    0.63
   4   0   3   26.47    1.18
   4   0   4   50.48    1.37
   4   0   5    5.29    0.68
   4   0   6  135.10    2.24
   4   0   7    3.73    0.74
   4   0   8   46.27    2.12
   4   0   9   35.23    1.54
   4   0  10   13.01    1.18
   4   0  11    1.52    0.80
   4   0  12   35.43    1.71
   4   0  13  121.21    2.84
   4   0  14   -3.67    1.76
   4   0  15  226.30    3.87
   4   0  16   23.48    2.19
   4   0  17   93.85    3.00
   4   0  18    0.99    1.93
   4   0  19   -3.54    2.44
   4   0  20   60.64    2.76
   4   0  21   23.88    2.74
   4   0  22   27.87    2.19
   4   0  23   33.10    3.03
   4   0  24    0.88    3.35
   4   0  25    6.83    2.88
   4   0  26  -30.72    3.93
   4   0  27   29.59    3.25
   4   0  28  -22.89    4.76
   4   0  29   37.10    2.80
   4   0  30  -27.46    3.72
   4   0  31   -3.12    2.37
   4   0  32    0.63    2.39
   4   0  33   -3.89    2.60
   4   0  34   -3.12    2.70
   4   1  34   -3.53    2.63
   4   1  33   -2.86    3.01
   4   1  32   10.89    2.85
   4   1  31   -1.56    2.66
   4   1  30    1.27    2.41
   4   1  29   11.95    2.54
   4   1  28    3.92    2.68
   4   1  27    9.95    2.76
   4   1  26   19.42    2.64
   4   1  25    5.48    2.40
   4   1  24   26.18    2.66
   4   1  23   34.98    2.63
   4   1  22   40.09    2.65
   4   1  21   -3.00    1.90
   4   1  20   61.95    2.61
   4   1  19   11.24    1.72
   4   1  18   23.11    1.88
   4   1  17   22.21    1.71
   4   1  16    5.33    1.26
   4   1  15    4.60    1.33
   4   1  14  173.98    3.28
   4   1  13   62.69    2.27
   4   1  12  124.56    2.63
   4   1  11   13.85    1.29
   4   1  10  168.74    2.81
   4   1   9   22.27    1.38
   4   1   8  145.95    2.47
   4   1   7   61.87    1.80
   4   1   6  309.28    3.38
   4   1   5  259.19    3.03
   4   1   4   44.08    1.42
   4   1   3   86.27    1.72
   4   1   2   10.22    0.79
   4   1   1   89.42    1.71
   4   1   0   34.87    1.21
   4   1  -1   93.49    1.73
   4   1  -2   10.19    0.82
   4   1  -3   87.53    1.73
   4   1  -4   44.98    1.43
   4   1  -5  267.44    3.03
   4   1  -6  305.52    3.32
   4   1  -7   63.98    1.78
   4   1  -8  141.55    2.45
   4   1  -9   21.42    1.33
   4   1 -10  177.12    2.86
   4   1 -11   18.45    1.31
   4   1 -12  136.09    2.73
   4   1 -13   73.17    2.34
   4   1 -14  190.48    3.47
   4   1 -15    2.21    1.38
   4   1 -16    4.55    1.24
   4   1 -17   24.22    1.75
   4   1 -18   20.85    1.76
   4   1 -19   11.38    1.88
   4   1 -20   59.68    2.71
   4   1 -21   -2.16    1.81
   4   1 -22   42.84    2.54
   4   1 -23   27.62    2.71
   4   1 -24   33.62    2.56
   4   1 -25    8.08    2.45
   4   1 -26   19.42    2.55
   4   1 -27   17.45    2.78
   4   1 -28    3.39    2.50
   4   1 -29   10.73    2.49
   4   1 -30   -0.58    2.29
   4   1 -31   -7.57    2.61
   4   1 -32   12.77    2.55
   4   1 -33   -5.35    2.90
   4   1 -34   -2.03    2.29
   4   2 -34   -0.55    2.99
   4   2 -33    5.79    2.93
   4   2 -32    5.19    2.84
   4   2 -31    9.36    2.68
   4   2 -30    3.50    2.29
   4   2 -29    1.00    2.30
   4   2 -28    5.36    2.01
   4   2 -27   17.26    2.16
   4   2 -26   13.19    2.30
   4   2 -25    0.19    1.92
   4   2 -24    3.96    1.77
   4   2 -23   14.46    1.96
   4   2 -22    0.49    1.63
   4   2 -21   53.26    2.61
   4   2 -20    6.28    1.72
   4   2 -19   42.07    2.32
   4   2 -18    5.02    1.52
   4   2 -17  130.59    3.29
   4   2 -16    8.53    1.39
   4   2 -15    7.35    1.28
   4   2 -14   50.29    2.02
   4   2 -13   99.58    2.68
   4   2 -12   28.66    1.61
   4   2 -11   20.13    1.43
   4   2 -10   81.51    2.25
   4   2  -9   94.76    2.32
   4   2  -8   39.30    1.57
   4   2  -7    3.77    0.82
   4   2  -6  103.86    2.12
   4   2  -5  260.52    3.13
   4   2  -4   44.24    1.53
   4   2  -3   53.28    1.60
   4   2  -2   58.53    1.53
   4   2  -1  139.79    2.21
   4   2   0   67.75    1.60
   4   2   1  146.77    2.25
   4   2   2   50.98    1.56
   4   2   3   53.83    1.60
   4   2   4   40.48    1.51
   4   2   5  263.08    3.14
   4   2   6  110.14    2.12
   4   2   7    4.08    0.88
   4   2   8   39.40    1.62
   4   2   9   94.39    2.17
   4   2  10   73.76    2.20
   4   2  11   15.99    1.41
   4   2  12   29.18    1.67
   4   2  13   86.24    2.56
   4   2  14   41.35    1.96
   4   2  15   10.04    1.34
   4   2  16    4.06    1.54
   4   2  17  123.45    3.29
   4   2  18    2.37    1.66
   4   2  19   43.66    2.45
   4   2  20    1.12    1.73
   4   2  21   51.26    2.68
   4   2  22    0.90    1.71
   4   2  23   14.04    2.11
   4   2  24    4.06    1.80
   4   2  25    5.19    1.86
   4   2  26   11.23    2.25
   4   2  27   11.62    2.15
   4   2  28    5.79    2.25
   4   2  29   -0.11    2.29
   4   2  30    2.10    2.30
   4   2  31    5.95    2.68
   4   2  32    7.98    2.73
   4   2  33    4.87    2.89
   4   2  34    1.92    2.59
   4   3  34   -4.31    2.64
   4   3  33    2.41    2.54
   4   3  32   10.94    2.66
   4   3  31   12.86    2.54
   4   3  30   -0.24    2.42
   4   3  29    1.71    2.09
   4   3  28   -0.77    2.27
   4   3  27    3.35    2.01
   4   3  26   29.79    2.61
   4   3  25   26.82    2.49
   4   3  24    4.25    2.05
   4   3  23   29.27    2.60
   4   3  22   65.88    3.08
   4   3  21    9.13    1.81
   4   3  20    3.94    1.75
   4   3  19   32.83    2.12
   4   3  18    7.95    1.66
   4   3  17   13.77    1.77
   4   3  16   66.86    2.56
   4   3  15   36.38    2.06
   4   3  14   31.46    1.83
   4   3  13   12.57    1.38
   4   3  12   71.52    2.36
   4   3  11   88.01    2.49
   4   3  10    1.96    1.03
   4   3   9   24.30    1.57
   4   3   8  453.93    4.55
   4   3   7   71.36    1.97
   4   3   6  136.38    2.46
   4   3   5   48.61    1.73
   4   3   4  192.52    2.83
   4   3   3   21.99    1.23
   4   3   2   15.02    1.11
   4   3   1  458.88    4.12
   4   3   0   55.77    1.71
   4   3  -1  444.26    4.06
   4   3  -2   13.75    1.14
   4   3  -3   20.51    1.18
   4   3  -4  184.43    2.78
   4   3  -5   48.57    1.71
   4   3  -6  134.22    2.49
   4   3  -7   64.83    2.03
   4   3  -8  458.66    4.58
   4   3  -9   29.44    1.51
   4   3 -10    3.83    0.87
   4   3 -11   90.41    2.51
   4   3 -12   80.97    2.37
   4   3 -13    8.69    1.37
   4   3 -14   35.13    1.88
   4   3 -15   39.63    1.97
   4   3 -16   65.63    2.55
   4   3 -17   11.07    1.68
   4   3 -18    5.49    1.61
   4   3 -19   35.30    2.12
   4   3 -20    3.17    1.73
   4   3 -21    5.82    1.86
   4   3 -22   69.01    3.29
   4   3 -23   25.17    2.56
   4   3 -24    8.86    1.93
   4   3 -25   25.44    2.65
   4   3 -26   28.26    2.59
   4   3 -27    1.37    2.17
   4   3 -28    0.65    2.12
   4   3 -29    3.53    2.06
   4   3 -30    4.27    2.25
   4   3 -31    7.79    2.49
   4   3 -32    7.84    2.60
   4   3 -33    2.14    2.51
   4   3 -34   -1.39    2.31
   4   4 -33    2.73    2.40
   4   4 -32    3.68    2.46
   4   4 -31   -0.75    2.40
   4   4 -30   11.68    2.35
   4   4 -29    3.97    2.64
   4   4 -28   -4.38    2.37
   4   4 -27   20.83    2.81
   4   4 -26   49.40    3.29
   4   4 -25   -1.39    1.88
   4   4 -24    7.81    1.95
   4   4 -23   10.06    2.14
   4   4 -22   -1.49    1.81
   4   4 -21   39.54    2.89
   4   4 -20  165.40    4.37
   4   4 -19   26.48    2.22
   4   4 -18   19.23    1.92
   4   4 -17   11.42    1.75
   4   4 -16   92.42    3.32
   4   4 -15    8.64    1.58
   4   4 -14   38.47    1.98
   4   4 -13   30.96    1.71
   4   4 -12   12.90    1.32
   4   4 -11    0.49    1.00
   4   4 -10    8.68    1.16
   4   4  -9   13.93    1.32
   4   4  -8   84.77    3.04
   4   4  -7    1.26    0.92
   4   4  -6   67.53    2.07
   4   4  -5   30.45    1.53
   4   4  -4  165.40    3.50
   4   4  -3  108.10    2.35
   4   4  -2  113.74    2.37
   4   4  -1  125.87    2.46
   4   4   0 1397.56   33.11
   4   4   1  125.37    2.42
   4   4   2  118.86    2.42
   4   4   3  110.80    2.32
   4   4   4  165.71    3.50
   4   4   5   30.79    1.54
   4   4   6   67.16    2.07
   4   4   7    0.69    1.06
   4   4   8   86.68    3.00
   4   4   9   17.40    1.31
   4   4  10    4.85    1.18
   4   4  11    1.24    0.98
   4   4  12   11.10    1.37
   4   4  13   25.27    1.83
   4   4  14   37.18    1.95
   4   4  15    7.76    1.53
   4   4  16   97.04    3.44
   4   4  17    8.97    1.73
   4   4  18   21.04    1.93
   4   4  19   27.31    2.32
   4   4  20  167.37    4.38
   4   4  21   42.72    2.75
   4   4  22   -0.44    1.77
   4   4  23   10.44    2.12
   4   4  24    4.01    2.15
   4   4  25   -3.29    2.17
   4   4  26   46.69    3.19
   4   4  27   18.59    2.93
   4   4  28   -1.57    2.32
   4   4  29    6.91    2.54
   4   4  30    2.68    2.40
   4   4  31    2.02    2.31
   4   4  32    1.18    2.71
   4   4  33    1.37    2.47
   4   5  32    8.94    2.46
   4   5  31    4.57    2.37
   4   5  30   -3.01    2.56
   4   5  29    8.96    2.37
   4   5  28    6.98    2.35
   4   5  27   -0.11    2.42
   4   5  26    9.58    2.52
   4   5  25   24.74    2.74
   4   5  24   11.84    2.27
   4   5  23   27.72    2.64
   4   5  22   12.31    2.36
   4   5  21    3.27    2.07
   4   5  20   35.82    2.65
   4   5  19   11.63    1.98
   4   5  18   14.53    2.06
   4   5  17   59.24    2.66
   4   5  16    6.62    1.77
   4   5  15   26.90    1.97
   4   5  14   14.68    1.62
   4   5  13   10.74    1.46
   4   5  12   87.77    2.73
   4   5  11   25.45    1.72
   4   5  10   48.23    2.20
   4   5   9  105.27    2.71
   4   5   8   21.18    1.61
   4   5   7  385.84    4.57
   4   5   6   56.20    2.11
   4   5   5  186.59    3.23
   4   5   4   98.51    2.59
   4   5   3  106.19    2.46
   4   5   2   88.82    2.36
   4   5   1  116.84    2.63
   4   5   0  176.12    3.05
   4   5  -1  121.16    2.59
   4   5  -2   82.00    2.31
   4   5  -3  102.71    2.41
   4   5  -4   99.23    2.59
   4   5  -5  182.53    3.17
   4   5  -6   48.13    2.02
   4   5  -7  389.20    4.62
   4   5  -8   19.33    1.54
   4   5  -9   99.81    2.76
   4   5 -10   45.05    2.12
   4   5 -11   23.87    1.73
   4   5 -12   88.14    2.71
   4   5 -13   11.42    1.43
   4   5 -14   13.99    1.60
   4   5 -15   24.09    1.91
   4   5 -16    7.90    1.53
   4   5 -17   59.34    2.71
   4   5 -18   14.18    1.96
   4   5 -19   12.99    1.87
   4   5 -20   38.03    2.63
   4   5 -21    4.13    1.98
   4   5 -22   13.48    2.24
   4   5 -23   24.71    2.55
   4   5 -24    4.96    2.40
   4   5 -25   23.87    2.57
   4   5 -26    8.70    2.35
   4   5 -27    1.12    2.24
   4   5 -28    5.69    2.21
   4   5 -29    5.55    2.32
   4   5 -30    5.51    2.25
   4   5 -31   -1.70    2.42
   4   5 -32    6.08    2.64
   4   6 -32   -0.84    2.71
   4   6 -31   -1.62    2.40
   4   6 -30   15.34    2.68
   4   6 -29   -1.38    2.46
   4   6 -28    1.44    1.90
   4   6 -27    0.93    1.90
   4   6 -26    5.49    2.02
   4   6 -25    6.37    2.06
   4   6 -24   -1.36    1.98
   4   6 -23   -0.90    1.96
   4   6 -22   30.11    2.60
   4   6 -21   13.29    2.07
   4   6 -20   -1.61    1.80
   4   6 -19   25.25    2.24
   4   6 -18    7.89    1.83
   4   6 -17   59.81    2.73
   4   6 -16    7.08    1.78
   4   6 -15    7.29    1.71
   4   6 -14   19.51    1.78
   4   6 -13   18.00    1.68
   4   6 -12   -0.26    1.18
   4   6 -11   71.61    2.63
   4   6 -10    5.97    1.26
   4   6  -9   25.89    1.83
   4   6  -8   12.98    1.46
   4   6  -7  111.35    3.01
   4   6  -6  241.18    3.83
   4   6  -5   41.41    1.96
   4   6  -4   11.42    1.37
   4   6  -3   22.26    1.48
   4   6  -2   13.33    1.29
   4   6  -1    6.61    1.14
   4   6   0   13.13    1.37
   4   6   1    4.43    1.13
   4   6   2   10.84    1.22
   4   6   3   23.09    1.57
   4   6   4    9.80    1.43
   4   6   5   44.23    2.06
   4   6   6  265.37    4.07
   4   6   7  106.50    2.80
   4   6   8   12.64    1.54
   4   6   9   29.83    1.90
   4   6  10    3.20    1.46
   4   6  11   73.45    2.71
   4   6  12    2.01    1.28
   4   6  13   18.25    1.76
   4   6  14   18.11    1.91
   4   6  15    4.40    1.73
   4   6  16    4.79    1.97
   4   6  17   59.56    2.85
   4   6  18   10.81    1.92
   4   6  19   24.44    2.34
   4   6  20   -0.72    2.03
   4   6  21   13.14    2.32
   4   6  22   32.98    2.68
   4   6  23    0.80    1.92
   4   6  24   -1.36    1.96
   4   6  25    9.42    2.32
   4   6  26    6.63    1.88
   4   6  27    0.82    2.19
   4   6  28    3.52    2.21
   4   6  29    0.00    2.71
   4   6  30   17.33    2.86
   4   6  31   -2.30    2.49
   4   6  32    2.25    2.63
   4   7  30    5.56    2.61
   4   7  29    2.89    2.46
   4   7  28    4.56    2.34
   4   7  27    0.25    2.36
   4   7  26   -0.83    2.24
   4   7  25    7.98    2.32
   4   7  24    2.42    2.00
   4   7  23    6.27    2.27
   4   7  22   19.98    2.50
   4   7  21    5.84    2.27
   4   7  20   18.24    2.19
   4   7  19   41.51    2.85
   4   7  18   48.40    3.01
   4   7  17    5.43    2.11
   4   7  16    7.50    1.91
   4   7  15   56.60    3.01
   4   7  14   71.28    3.09
   4   7  13   -0.45    1.71
   4   7  12   -0.36    1.60
   4   7  11    6.85    1.71
   4   7  10   11.46    1.68
   4   7   9   13.79    1.70
   4   7   8   19.08    1.90
   4   7   7   91.47    2.94
   4   7   6   40.16    2.10
   4   7   5    2.93    1.39
   4   7   4   52.24    2.32
   4   7   3   24.41    1.60
   4   7   2   48.52    2.12
   4   7   1   13.00    1.37
   4   7   0   28.69    1.72
   4   7  -1   12.51    1.48
   4   7  -2   41.51    2.12
   4   7  -3   21.59    2.32
   4   7  -4   57.95    2.29
   4   7  -5    6.72    1.26
   4   7  -6   38.32    2.07
   4   7  -7   89.13    2.91
   4   7  -8   13.11    1.72
   4   7  -9   16.27    1.68
   4   7 -10   12.12    1.60
   4   7 -11    7.05    1.46
   4   7 -12    2.12    1.36
   4   7 -13    1.88    1.46
   4   7 -14   72.11    2.91
   4   7 -15   56.21    2.74
   4   7 -16    9.38    1.70
   4   7 -17    5.84    1.98
   4   7 -18   47.47    2.88
   4   7 -19   39.92    2.64
   4   7 -20   18.00    2.11
   4   7 -21    7.99    2.14
   4   7 -22   19.92    2.21
   4   7 -23    7.84    1.96
   4   7 -24    0.11    1.92
   4   7 -25    8.52    2.19
   4   7 -26   -0.11    1.95
   4   7 -27    1.95    2.11
   4   7 -28    0.38    2.22
   4   7 -29    3.66    2.60
   4   7 -30    5.95    2.31
   4   8 -29    3.97    2.15
   4   8 -28    0.26    2.06
   4   8 -27    2.19    1.96
   4   8 -26   -0.87    2.03
   4   8 -25    8.64    2.24
   4   8 -24    0.93    2.19
   4   8 -23    7.30    2.41
   4   8 -22   13.04    2.40
   4   8 -21    0.63    2.10
   4   8 -20    0.10    1.90
   4   8 -19   20.41    2.39
   4   8 -18    4.30    1.95
   4   8 -17    2.50    1.95
   4   8 -16   23.01    2.26
   4   8 -15   16.76    2.16
   4   8 -14   40.36    2.85
   4   8 -13   49.15    2.63
   4   8 -12   24.17    2.22
   4   8 -11    1.72    1.57
   4   8 -10   27.07    2.07
   4   8  -9    4.56    1.58
   4   8  -8   12.52    1.80
   4   8  -7    3.81    1.61
   4   8  -6   21.08    1.90
   4   8  -5   34.86    2.12
   4   8  -4   21.84    1.97
   4   8  -3   13.52    1.77
   4   8  -2   72.61    2.76
   4   8  -1   15.60    1.70
   4   8   0   15.11    1.85
   4   8   1   18.98    1.62
   4   8   2   74.82    2.70
   4   8   3   17.76    1.77
   4   8   4   20.76    2.05
   4   8   5   36.79    2.05
   4   8   6   21.74    1.96
   4   8   7    5.25    1.65
   4   8   8   11.82    1.95
   4   8   9    4.95    1.71
   4   8  10   24.67    2.15
   4   8  11    2.03    1.80
   4   8  12   27.86    2.27
   4   8  13   51.42    2.86
   4   8  14   47.34    2.75
   4   8  15   21.27    2.06
   4   8  16   21.18    2.42
   4   8  17    4.55    2.00
   4   8  18    1.82    2.25
   4   8  19   24.13    2.57
   4   8  20   -0.10    2.06
   4   8  21    2.21    2.14
   4   8  22    9.58    2.49
   4   8  23   11.71    2.09
   4   8  24    1.75    2.24
   4   8  25    6.49    2.34
   4   8  26    2.24    2.24
   4   8  27   -0.64    2.52
   4   8  28    0.79    2.37
   4   8  29    0.55    2.49
   4   9  28   -0.57    2.41
   4   9  27    4.35    2.40
   4   9  26    2.37    2.64
   4   9  25   -2.55    2.50
   4   9  24   -0.62    2.25
   4   9  23   -4.91    2.41
   4   9  22    4.53    2.27
   4   9  21    4.17    2.19
   4   9  20    7.66    2.32
   4   9  19    3.08    1.96
   4   9  18   10.44    2.20
   4   9  17   -1.31    2.16
   4   9  16    1.47    2.01
   4   9  15   22.16    2.44
   4   9  14    8.43    2.06
   4   9  13    8.77    2.14
   4   9  12   24.72    2.40
   4   9  11   27.27    2.41
   4   9  10   38.79    2.84
   4   9   9    2.99    1.92
   4   9   8   20.91    2.06
   4   9   7   14.57    1.77
   4   9   6   25.87    2.12
   4   9   5   19.09    1.86
   4   9   4    4.01    1.56
   4   9   3    3.74    1.44
   4   9   2   14.60    1.70
   4   9   1   49.40    2.57
   4   9   0    1.75    1.47
   4   9  -1   51.44    2.56
   4   9  -2    9.89    1.77
   4   9  -3    2.68    1.42
   4   9  -4    5.78    1.58
   4   9  -5   19.23    1.90
   4   9  -6   24.19    2.17
   4   9  -7   11.98    1.82
   4   9  -8   19.08    2.00
   4   9  -9    1.90    1.75
   4   9 -10   45.53    2.60
   4   9 -11   26.60    2.32
   4   9 -12   26.33    2.39
   4   9 -13    9.11    1.95
   4   9 -14    6.66    1.92
   4   9 -15   19.15    2.37
   4   9 -16    3.40    1.95
   4   9 -17   -2.20    1.92
   4   9 -18    4.94    2.12
   4   9 -19    0.43    1.92
   4   9 -20    1.53    2.20
   4   9 -21    4.16    1.93
   4   9 -22    2.90    2.16
   4   9 -23    3.23    2.00
   4   9 -24    0.36    2.00
   4   9 -25    1.27    2.20
   4   9 -26    3.15    2.27
   4   9 -27    4.33    2.11
   4   9 -28    3.91    2.36
   4  10 -26    3.48    2.26
   4  10 -25   -1.48    2.35
   4  10 -24    1.71    2.24
   4  10 -23    3.44    2.06
   4  10 -22    2.11    2.12
   4  10 -21    2.65    2.00
   4  10 -20    3.87    2.02
   4  10 -19    8.10    2.20
   4  10 -18   -1.44    2.05
   4  10 -17    7.59    2.03
   4  10 -16    2.85    1.98
   4  10 -15    0.41    1.85
   4  10 -14   12.90    2.19
   4  10 -13    6.41    1.98
   4  10 -12    8.10    2.02
   4  10 -11   26.68    2.49
   4  10 -10    7.80    2.14
   4  10  -9    6.20    1.91
   4  10  -8    7.90    2.14
   4  10  -7    9.66    1.87
   4  10  -6   10.68    2.02
   4  10  -5   55.49    2.98
   4  10  -4   16.39    2.20
   4  10  -3   10.99    2.07
   4  10  -2    6.87    1.88
   4  10  -1    3.38    1.58
   4  10   0    0.43    1.60
   4  10   1   -3.13    1.71
   4  10   2    6.37    1.90
   4  10   3   15.95    2.01
   4  10   4   18.64    2.19
   4  10   5   59.54    2.96
   4  10   6    7.54    2.01
   4  10   7   12.16    2.03
   4  10   8   13.14    2.14
   4  10   9    5.85    2.06
   4  10  10   11.63    2.12
   4  10  11   24.18    2.64
   4  10  12    9.28    2.25
   4  10  13    6.03    2.10
   4  10  14   17.38    2.44
   4  10  15    1.03    1.96
   4  10  16    4.03    2.20
   4  10  17    5.21    2.22
   4  10  18    1.44    2.24
   4  10  19    8.35    2.36
   4  10  20   -0.11    2.21
   4  10  21    1.09    2.21
   4  10  22    3.48    2.39
   4  10  23    5.25    2.27
   4  10  24    1.06    2.44
   4  10  25    1.08    2.45
   4  10  26    6.28    2.31
   4  11  23    2.60    2.60
   4  11  22    2.54    2.37
   4  11  21    0.26    2.55
   4  11  20    4.94    2.47
   4  11  19    2.96    2.55
   4  11  18    6.87    2.60
   4  11  17    7.54    2.46
   4  11  16    2.30    2.19
   4  11  15    6.19    2.31
   4  11  14    7.71    2.12
   4  11  13   12.85    2.29
   4  11  12    1.06    2.15
   4  11  11    7.07    2.17
   4  11  10    7.57    2.25
   4  11   9    7.86    2.36
   4  11   8   22.85    2.42
   4  11   7   13.24    2.30
   4  11   6   80.88    3.47
   4  11   5   23.81    2.50
   4  11   4   14.77    2.11
   4  11   3   14.77    2.22
   4  11   2   32.62    2.64
   4  11   1    6.86    2.01
   4  11   0    1.41    1.88
   4  11  -1    3.67    1.91
   4  11  -2   27.23    2.71
   4  11  -3   11.73    2.24
   4  11  -4    8.00    2.07
   4  11  -5   16.69    2.37
   4  11  -6   75.63    3.55
   4  11  -7   11.56    2.21
   4  11  -8   15.26    2.54
   4  11  -9    7.03    2.24
   4  11 -10    8.26    2.19
   4  11 -11    5.40    2.17
   4  11 -12    2.54    2.01
   4  11 -13    8.29    2.24
   4  11 -14    2.52    2.32
   4  11 -15    7.40    2.34
   4  11 -16    3.09    2.01
   4  11 -17    6.92    2.11
   4  11 -18    8.05    2.30
   4  11 -19    3.20    2.26
   4  11 -20    2.15    2.14
   4  11 -21   -0.51    2.31
   4  11 -22    0.14    2.47
   4  11 -23    1.49    2.21
   4  11 -24    0.70    2.02
   4  12 -21    2.50    2.50
   4  12 -20   -0.68    2.35
   4  12 -19    2.79    2.15
   4  12 -18    3.63    2.24
   4  12 -17    0.77    2.20
   4  12 -16    3.86    2.19
   4  12 -15    7.07    2.21
   4  12 -14    0.60    2.14
   4  12 -13    1.76    2.24
   4  12 -12    4.62    2.11
   4  12 -11    4.77    2.22
   4  12 -10    8.96    2.55
   4  12  -9    2.21    2.15
   4  12  -8   -2.63    2.16
   4  12  -7   -0.65    2.09
   4  12  -6    3.20    1.80
   4  12  -5    7.95    1.95
   4  12  -4    5.26    2.10
   4  12  -3    5.75    1.86
   4  12  -2   16.17    2.34
   4  12  -1   22.90    2.19
   4  12   0    6.34    2.15
   4  12   1   11.46    2.68
   4  12   2   13.15    2.55
   4  12   3    6.49    2.27
   4  12   4    1.58    2.35
   4  12   5    3.72    2.20
   4  12   6    0.64    2.03
   4  12   7   -0.11    2.16
   4  12   8   -4.48    2.26
   4  12   9    3.22    2.25
   4  12  10   12.35    2.45
   4  12  11    6.04    2.22
   4  12  12   -4.17    2.36
   4  12  13    0.59    2.27
   4  12  14    0.36    2.25
   4  12  15    8.19    2.42
   4  12  16    0.63    2.44
   4  12  17    2.55    2.30
   4  12  18    6.38    2.15
   4  12  19    3.06    2.44
   4  12  20   -1.23    2.46
   4  12  21    3.34    2.57
   4  13  17    3.59    2.57
   4  13  16    5.41    2.63
   4  13  15    1.60    2.37
   4  13  14    6.27    2.99
   4  13  13    7.70    2.61
   4  13  12    1.02    2.52
   4  13  11    0.74    2.63
   4  13  10    0.36    2.32
   4  13   9   10.56    2.51
   4  13   8   -0.48    2.61
   4  13   7   -2.02    2.10
   4  13   6    4.12    2.07
   4  13   5    1.63    2.14
   4  13   4    2.09    2.19
   4  13   3    5.54    2.50
   4  13   2    6.44    2.26
   4  13   1   16.19    2.59
   4  13   0   31.21    3.03
   4  13  -1   15.84    2.76
   4  13  -2    1.96    2.45
   4  13  -3   13.74    2.54
   4  13  -4   -2.44    2.20
   4  13  -5    3.15    2.11
   4  13  -6    1.18    2.25
   4  13  -7   -0.95    2.11
   4  13  -8    2.88    2.29
   4  13  -9    6.42    2.56
   4  13 -10    2.94    2.22
   4  13 -11    0.62    2.47
   4  13 -12    2.90    2.49
   4  13 -13    6.41    2.54
   4  13 -14   11.84    2.57
   4  13 -15    1.06    2.30
   4  13 -16    6.20    2.32
   4  13 -17   -0.83    2.36
   4  14 -13    1.95    2.32
   4  14 -12    7.69    2.26
   4  14 -11    1.49    2.49
   4  14 -10    2.68    2.49
   4  14  -9    7.02    2.90
   4  14  -8    6.43    2.36
   4  14  -7    9.48    2.59
   4  14  -6   -2.57    2.57
   4  14  -5    4.48    2.21
   4  14  -4   -0.13    2.27
   4  14  -3    7.23    2.34
   4  14  -2    0.63    2.37
   4  14  -1    0.88    2.42
   4  14   0    0.00    2.31
   4  14   1   -1.39    2.37
   4  14   2    0.50    2.07
   4  14   3    4.32    2.60
   4  14   4   -3.44    2.42
   4  14   5   -3.97    2.55
   4  14   6    5.16    2.36
   4  14   7   10.54    2.66
   4  14   8    1.18    2.52
   4  14   9   10.88    2.90
   4  14  10    4.56    2.70
   4  14  11    1.77    2.50
   4  14  12   -2.20    2.73
   4  14  13    3.22    2.31
   4  15   4    0.14    2.45
   4  15   3    0.83    2.73
   4  15   2    0.14    2.66
   4  15   1    4.85    2.63
   4  15   0    6.09    2.65
   4  15  -1    3.18    2.49
   4  15  -2    1.93    2.39
   4  15  -3    4.31    2.29
   4  15  -4    2.10    2.27
   5  14  11   -1.53    2.95
   5  14  10    0.41    2.45
   5  14   9   -2.32    2.35
   5  14   8   -0.14    2.42
   5  14   7    8.58    2.63
   5  14   6    1.33    2.34
   5  14   5    6.34    2.35
   5  14   4   -1.97    2.68
   5  14   3    1.57    2.50
   5  14   2    4.82    2.37
   5  14   1    5.46    2.66
   5  14   0   -0.78    2.27
   5  14  -1    7.55    2.60
   5  14  -2    5.34    2.41
   5  14  -3    5.10    2.39
   5  14  -4    2.89    2.22
   5  14  -5    4.22    2.39
   5  14  -6    0.67    2.36
   5  14  -7    3.08    2.42
   5  14  -8    1.88    2.49
   5  14  -9   -0.68    2.56
   5  14 -10    0.41    2.17
   5  14 -11    3.91    2.52
   5  13 -16   -2.22    2.50
   5  13 -15    1.49    2.31
   5  13 -14   -0.67    2.22
   5  13 -13    6.73    2.27
   5  13 -12    6.24    2.51
   5  13 -11   -2.56    2.42
   5  13 -10    6.07    2.36
   5  13  -9    5.63    2.26
   5  13  -8   -2.22    2.25
   5  13  -7    2.57    2.02
   5  13  -6    2.55    2.39
   5  13  -5    8.08    2.36
   5  13  -4    5.88    2.16
   5  13  -3    5.36    2.12
   5  13  -2    0.11    2.12
   5  13  -1    1.31    2.11
   5  13   0    1.78    2.09
   5  13   1    1.78    2.35
   5  13   2    0.59    2.10
   5  13   3    4.30    2.25
   5  13   4    5.88    2.20
   5  13   5    3.14    2.46
   5  13   6    7.30    2.29
   5  13   7    2.83    2.25
   5  13   8    3.84    2.42
   5  13   9    1.38    2.56
   5  13  10    5.33    2.29
   5  13  11    0.64    2.29
   5  13  12    7.81    2.73
   5  13  13    0.93    2.57
   5  13  14    2.01    2.42
   5  13  15   -0.14    2.39
   5  13  16    5.15    2.57
   5  12  20    4.62    2.75
   5  12  19   -4.52    2.55
   5  12  18    8.84    2.63
   5  12  17   -4.07    2.59
   5  12  16   -2.06    2.30
   5  12  15    4.92    2.50
   5  12  14    6.19    2.55
   5  12  13   -2.44    2.63
   5  12  12    7.90    2.39
   5  12  11    9.42    2.11
   5  12  10    0.46    2.20
   5  12   9    5.84    2.11
   5  12   8    3.39    2.11
   5  12   7    4.26    1.95
   5  12   6    2.99    2.10
   5  12   5   -1.54    2.01
   5  12   4    3.60    2.36
   5  12   3    0.77    1.93
   5  12   2   -1.73    2.17
   5  12   1    3.03    2.06
   5  12   0   -0.21    2.01
   5  12  -1    4.43    2.10
   5  12  -2    0.11    2.01
   5  12  -3   -1.08    2.12
   5  12  -4    6.33    2.27
   5  12  -5    2.31    1.98
   5  12  -6    4.21    2.12
   5  12  -7    0.78    2.01
   5  12  -8    0.68    2.03
   5  12  -9    4.92    2.01
   5  12 -10    1.51    2.03
   5  12 -11    6.34    2.16
   5  12 -12    2.86    2.37
   5  12 -13    4.12    2.20
   5  12 -14    8.64    2.40
   5  12 -15    2.51    2.47
   5  12 -16    0.51    2.02
   5  12 -17    4.06    2.17
   5  12 -18    5.88    2.59
   5  12 -19    0.28    2.35
   5  12 -20    2.37    2.60
   5  11 -23    4.21    2.17
   5  11 -22    5.33    2.35
   5  11 -21   -0.80    2.63
   5  11 -20    4.42    2.54
   5  11 -19    2.91    2.35
   5  11 -18   -2.35    2.32
   5  11 -17    0.60    2.07
   5  11 -16    2.14    2.05
   5  11 -15    1.75    2.02
   5  11 -14   -1.60    2.02
   5  11 -13    0.11    2.01
   5  11 -12    1.42    2.19
   5  11 -11    3.88    2.07
   5  11 -10    3.60    2.12
   5  11  -9   11.49    2.45
   5  11  -8    5.15    1.82
   5  11  -7    6.22    2.01
   5  11  -6    2.01    1.75
   5  11  -5   17.18    2.59
   5  11  -4   -4.66    2.03
   5  11  -3   32.65    2.69
   5  11  -2    7.27    2.02
   5  11  -1    6.37    2.09
   5  11   0   17.82    2.37
   5  11   1    7.35    1.98
   5  11   2    7.27    2.20
   5  11   3   36.61    2.69
   5  11   4    1.68    1.98
   5  11   5   19.81    2.32
   5  11   6   -0.50    2.15
   5  11   7    9.38    2.11
   5  11   8    1.34    2.01
   5  11   9   16.96    2.40
   5  11  10    9.56    2.05
   5  11  11    6.91    2.05
   5  11  12   -1.97    2.10
   5  11  13    1.00    2.25
   5  11  14   -1.14    2.07
   5  11  15    0.93    2.34
   5  11  16    1.90    2.27
   5  11  17    0.36    2.17
   5  11  18    0.13    2.39
   5  11  19    1.02    2.73
   5  11  20    6.64    2.59
   5  11  21    2.54    2.50
   5  11  22    5.75    2.49
   5  10  25   -2.65    2.46
   5  10  24   -0.14    2.52
   5  10  23   -0.92    2.44
   5  10  22    2.31    2.39
   5  10  21    3.12    2.29
   5  10  20    4.37    2.40
   5  10  19    4.74    2.24
   5  10  18    6.12    2.15
   5  10  17    3.49    2.01
   5  10  16    0.33    2.21
   5  10  15    9.66    2.57
   5  10  14   24.57    2.79
   5  10  13    2.26    2.17
   5  10  12    7.75    2.12
   5  10  11   20.85    2.55
   5  10  10    4.56    2.31
   5  10   9    4.11    1.83
   5  10   8    1.97    2.14
   5  10   7   28.58    2.60
   5  10   6    3.76    1.90
   5  10   5    2.73    1.90
   5  10   4   14.76    2.00
   5  10   3    9.21    1.92
   5  10   2   -1.42    1.98
   5  10   1    0.98    1.60
   5  10   0    4.52    1.57
   5  10  -1    1.77    1.60
   5  10  -2    5.95    1.78
   5  10  -3    5.72    1.83
   5  10  -4   16.09    2.03
   5  10  -5    1.81    1.77
   5  10  -6    4.85    1.80
   5  10  -7   24.37    2.37
   5  10  -8    7.42    1.88
   5  10  -9    1.52    1.86
   5  10 -10    4.07    2.05
   5  10 -11   24.56    2.46
   5  10 -12    9.95    2.12
   5  10 -13    3.59    1.95
   5  10 -14   23.76    2.56
   5  10 -15   11.46    2.24
   5  10 -16    0.11    2.24
   5  10 -17    1.46    1.98
   5  10 -18    4.03    1.80
   5  10 -19    8.14    2.17
   5  10 -20    3.27    2.27
   5  10 -21    1.37    2.03
   5  10 -22    0.13    2.17
   5  10 -23   -0.79    2.19
   5  10 -24   -1.36    2.35
   5  10 -25   -0.55    2.39
   5   9 -27    5.84    2.52
   5   9 -26    2.30    2.19
   5   9 -25    1.71    2.39
   5   9 -24    3.55    2.30
   5   9 -23    2.71    2.11
   5   9 -22    7.42    2.30
   5   9 -21    0.93    2.30
   5   9 -20    0.79    1.88
   5   9 -19    3.08    2.14
   5   9 -18   -1.07    2.14
   5   9 -17   17.90    2.30
   5   9 -16   -1.62    2.00
   5   9 -15   20.36    2.35
   5   9 -14    2.41    1.91
   5   9 -13   24.30    2.51
   5   9 -12    4.15    1.78
   5   9 -11    8.20    1.80
   5   9 -10    2.03    1.87
   5   9  -9   22.66    2.41
   5   9  -8   35.77    2.60
   5   9  -7   10.17    1.80
   5   9  -6    7.30    1.87
   5   9  -5   24.44    2.25
   5   9  -4    5.45    1.80
   5   9  -3   25.33    2.06
   5   9  -2   -0.57    1.42
   5   9  -1    3.84    1.56
   5   9   0   20.94    1.97
   5   9   1    4.80    1.68
   5   9   2    2.98    1.52
   5   9   3   18.82    2.14
   5   9   4    6.27    1.70
   5   9   5   27.34    2.56
   5   9   6    7.65    1.77
   5   9   7    9.77    1.95
   5   9   8   42.42    2.65
   5   9   9   18.00    2.24
   5   9  10    3.10    1.95
   5   9  11    6.69    2.09
   5   9  12    6.64    2.02
   5   9  13   29.74    2.50
   5   9  14    5.41    1.98
   5   9  15   26.06    2.44
   5   9  16    6.20    2.14
   5   9  17   20.35    2.46
   5   9  18    2.46    2.09
   5   9  19    5.84    2.14
   5   9  20   -1.36    2.05
   5   9  21    6.18    2.25
   5   9  22    4.08    2.39
   5   9  23    2.85    2.19
   5   9  24    9.18    2.50
   5   9  25   -1.97    2.60
   5   9  26    0.68    2.55
   5   9  27    9.63    2.75
   5   8  28    6.15    2.56
   5   8  27    1.32    2.40
   5   8  26    4.23    2.45
   5   8  25    3.35    2.35
   5   8  24   12.27    2.54
   5   8  23    9.32    2.63
   5   8  22   13.77    2.52
   5   8  21   11.05    2.37
   5   8  20    2.65    2.15
   5   8  19    0.31    2.17
   5   8  18    4.40    2.25
   5   8  17   28.69    2.68
   5   8  16    5.36    2.01
   5   8  15   31.21    2.59
   5   8  14   -0.80    1.92
   5   8  13   19.71    2.32
   5   8  12   29.20    2.49
   5   8  11    4.62    1.93
   5   8  10  115.27    3.66
   5   8   9   41.32    2.49
   5   8   8   17.16    2.06
   5   8   7   10.00    1.71
   5   8   6   39.54    2.35
   5   8   5   21.58    1.97
   5   8   4    5.28    1.44
   5   8   3   -1.75    1.49
   5   8   2   12.28    1.70
   5   8   1   10.79    1.82
   5   8   0    4.17    1.48
   5   8  -1   12.02    1.75
   5   8  -2   11.48    1.56
   5   8  -3   -1.02    1.38
   5   8  -4    2.42    1.56
   5   8  -5   22.60    1.98
   5   8  -6   43.99    2.27
   5   8  -7    5.11    1.75
   5   8  -8   18.60    1.92
   5   8  -9   31.45    2.40
   5   8 -10  107.05    3.54
   5   8 -11    0.99    1.78
   5   8 -12   28.12    2.29
   5   8 -13   20.17    2.17
   5   8 -14    2.31    1.77
   5   8 -15   26.75    2.61
   5   8 -16    3.10    2.00
   5   8 -17   31.99    2.61
   5   8 -18    7.26    2.01
   5   8 -19    3.99    1.86
   5   8 -20    5.60    1.83
   5   8 -21    8.40    2.34
   5   8 -22   12.38    2.41
   5   8 -23    4.87    2.31
   5   8 -24   11.15    2.40
   5   8 -25   -1.12    2.16
   5   8 -26    2.30    2.06
   5   8 -27   -2.25    2.36
   5   8 -28    5.05    2.46
   5   7 -30    1.81    2.39
   5   7 -29    3.50    2.44
   5   7 -28   -0.13    2.14
   5   7 -27   -0.63    2.16
   5   7 -26    3.64    2.15
   5   7 -25    0.24    1.98
   5   7 -24   13.05    2.45
   5   7 -23    2.31    1.96
   5   7 -22    1.06    1.93
   5   7 -21   -0.82    1.96
   5   7 -20   34.23    2.73
   5   7 -19    9.60    2.15
   5   7 -18   56.87    3.05
   5   7 -17   37.98    2.52
   5   7 -16   15.61    2.17
   5   7 -15    2.54    1.83
   5   7 -14   42.10    2.55
   5   7 -13   56.37    2.86
   5   7 -12   50.09    2.59
   5   7 -11   24.32    2.10
   5   7 -10    7.51    1.68
   5   7  -9   74.80    2.93
   5   7  -8   69.46    2.80
   5   7  -7    7.45    1.63
   5   7  -6   43.40    2.30
   5   7  -5   15.36    1.54
   5   7  -4    0.26    1.34
   5   7  -3   33.62    2.07
   5   7  -2   22.04    1.75
   5   7  -1   14.27    1.51
   5   7   0    3.99    1.31
   5   7   1   16.78    1.63
   5   7   2   24.32    1.76
   5   7   3   35.94    2.03
   5   7   4    1.98    1.29
   5   7   5   15.25    1.72
   5   7   6   43.38    2.40
   5   7   7    8.78    1.63
   5   7   8   70.78    2.86
   5   7   9   79.41    2.96
   5   7  10    7.96    1.75
   5   7  11   25.72    2.17
   5   7  12   53.31    2.78
   5   7  13   61.69    2.94
   5   7  14   38.59    2.56
   5   7  15    6.87    2.00
   5   7  16   12.94    2.29
   5   7  17   42.67    2.85
   5   7  18   57.85    3.20
   5   7  19    6.64    2.37
   5   7  20   35.91    2.74
   5   7  21    2.26    2.15
   5   7  22    3.93    1.96
   5   7  23   -2.20    2.21
   5   7  24   11.49    2.55
   5   7  25    2.00    2.03
   5   7  26    5.24    2.17
   5   7  27    0.25    2.12
   5   7  28    1.31    2.32
   5   7  29    4.86    2.47
   5   7  30   -1.82    2.55
   5   6  31    1.12    2.57
   5   6  30    0.67    2.39
   5   6  29    2.32    2.20
   5   6  28   -0.63    2.27
   5   6  27    5.90    2.31
   5   6  26    3.96    2.15
   5   6  25   -2.25    2.17
   5   6  24   11.04    2.41
   5   6  23   37.68    3.09
   5   6  22    4.94    2.35
   5   6  21   13.50    2.40
   5   6  20   14.06    2.44
   5   6  19   51.02    3.03
   5   6  18    5.33    2.09
   5   6  17   44.53    2.69
   5   6  16   80.09    3.29
   5   6  15   19.53    2.20
   5   6  14    3.96    1.76
   5   6  13   26.93    2.07
   5   6  12   13.87    1.78
   5   6  11   17.90    1.93
   5   6  10   55.57    2.50
   5   6   9   93.60    2.95
   5   6   8   83.28    2.99
   5   6   7   58.00    2.51
   5   6   6  101.94    3.03
   5   6   5   57.38    2.45
   5   6   4    8.19    1.37
   5   6   3    0.11    1.06
   5   6   2   61.99    2.30
   5   6   1  137.65    3.22
   5   6   0   18.74    1.53
   5   6  -1  145.88    3.20
   5   6  -2   60.45    2.24
   5   6  -3    0.35    1.11
   5   6  -4    5.99    1.31
   5   6  -5   58.58    2.29
   5   6  -6  103.08    2.99
   5   6  -7   57.60    2.46
   5   6  -8   80.21    2.81
   5   6  -9   81.98    2.86
   5   6 -10   53.71    2.42
   5   6 -11   22.16    1.87
   5   6 -12   16.34    1.67
   5   6 -13   22.01    1.87
   5   6 -14    8.21    1.52
   5   6 -15   18.23    1.90
   5   6 -16   78.53    3.18
   5   6 -17   43.08    2.71
   5   6 -18    3.48    2.02
   5   6 -19   49.82    2.83
   5   6 -20    8.23    2.30
   5   6 -21   10.27    2.31
   5   6 -22    3.92    2.19
   5   6 -23   38.54    2.90
   5   6 -24    8.96    2.36
   5   6 -25    0.34    1.97
   5   6 -26    2.20    2.17
   5   6 -27    5.41    2.05
   5   6 -28    0.63    2.30
   5   6 -29    3.49    2.27
   5   6 -30    0.80    2.36
   5   6 -31   -0.55    2.59
   5   5 -32   -5.00    2.66
   5   5 -31   13.00    2.79
   5   5 -30    0.00    2.07
   5   5 -29    1.62    2.26
   5   5 -28    6.72    2.26
   5   5 -27    9.48    2.35
   5   5 -26    1.12    1.96
   5   5 -25   30.02    3.05
   5   5 -24    0.00    2.02
   5   5 -23   10.14    2.22
   5   5 -22    8.89    2.11
   5   5 -21   22.18    2.51
   5   5 -20   28.71    2.59
   5   5 -19   -0.68    1.66
   5   5 -18   -2.06    1.65
   5   5 -17    1.18    1.46
   5   5 -16   25.60    2.07
   5   5 -15    0.36    1.41
   5   5 -14    4.95    1.36
   5   5 -13   21.78    1.78
   5   5 -12   17.22    1.67
   5   5 -11   18.61    1.70
   5   5 -10   15.69    1.92
   5   5  -9  238.51    4.03
   5   5  -8   81.93    2.81
   5   5  -7  410.98    5.02
   5   5  -6  110.75    2.89
   5   5  -5  142.09    3.54
   5   5  -4  153.69    3.06
   5   5  -3    1.52    0.99
   5   5  -2    1.87    1.02
   5   5  -1    9.87    1.33
   5   5   0  108.02    3.97
   5   5   1    7.70    1.26
   5   5   2    1.04    1.02
   5   5   3    1.37    1.14
   5   5   4  154.23    3.06
   5   5   5  135.44    3.50
   5   5   6  116.65    2.79
   5   5   7  417.01    5.04
   5   5   8   88.87    2.79
   5   5   9  228.97    3.97
   5   5  10   14.47    1.93
   5   5  11   16.87    1.68
   5   5  12   18.97    1.77
   5   5  13   18.40    1.78
   5   5  14    4.47    1.39
   5   5  15    2.65    1.62
   5   5  16   26.40    2.02
   5   5  17    0.31    1.70
   5   5  18    2.96    1.61
   5   5  19    0.51    1.75
   5   5  20   21.93    2.78
   5   5  21   23.15    2.55
   5   5  22    9.11    2.06
   5   5  23   10.16    2.26
   5   5  24   -1.03    2.29
   5   5  25   28.90    3.14
   5   5  26    0.00    2.22
   5   5  27    5.44    2.29
   5   5  28   -1.81    2.32
   5   5  29   -1.75    2.44
   5   5  30   -1.03    2.39
   5   5  31   13.97    2.71
   5   5  32   -1.67    2.70
   5   4  32   -0.68    2.66
   5   4  31    5.74    2.49
   5   4  30    3.01    2.32
   5   4  29    7.62    2.40
   5   4  28    3.84    2.29
   5   4  27    3.58    2.34
   5   4  26   10.55    2.20
   5   4  25   24.73    2.68
   5   4  24    9.95    2.26
   5   4  23   21.42    2.73
   5   4  22   16.34    2.32
   5   4  21    1.32    2.05
   5   4  20   37.34    2.65
   5   4  19   10.65    2.07
   5   4  18   16.09    2.06
   5   4  17   53.46    2.64
   5   4  16    8.28    1.60
   5   4  15   24.54    1.81
   5   4  14   13.82    1.76
   5   4  13   13.35    1.39
   5   4  12   82.72    2.71
   5   4  11   25.93    1.78
   5   4  10   50.22    2.26
   5   4   9  109.52    2.86
   5   4   8   17.86    1.65
   5   4   7  371.54    4.52
   5   4   6   52.98    2.05
   5   4   5  181.76    3.19
   5   4   4  101.65    2.39
   5   4   3   95.90    2.50
   5   4   2   81.09    2.29
   5   4   1  122.89    2.66
   5   4   0  174.88    3.05
   5   4  -1  125.62    2.59
   5   4  -2   80.64    2.25
   5   4  -3  100.01    2.44
   5   4  -4   97.65    2.36
   5   4  -5  180.13    3.22
   5   4  -6   48.66    2.00
   5   4  -7  378.28    4.62
   5   4  -8   16.47    1.57
   5   4  -9  100.08    2.79
   5   4 -10   50.43    2.07
   5   4 -11   25.06    1.77
   5   4 -12   80.64    2.68
   5   4 -13    9.24    1.53
   5   4 -14   12.41    1.65
   5   4 -15   21.96    2.03
   5   4 -16    7.47    1.57
   5   4 -17   54.88    2.60
   5   4 -18   14.97    1.97
   5   4 -19   12.42    1.96
   5   4 -20   39.49    2.60
   5   4 -21    2.29    2.01
   5   4 -22   18.51    2.32
   5   4 -23   22.62    2.59
   5   4 -24   11.13    2.14
   5   4 -25   25.22    2.57
   5   4 -26   10.21    2.35
   5   4 -27    0.34    2.16
   5   4 -28    6.75    2.34
   5   4 -29    3.38    2.49
   5   4 -30    4.52    2.34
   5   4 -31    2.47    2.17
   5   4 -32    6.09    2.63
   5   3 -33    3.17    2.73
   5   3 -32    2.25    2.57
   5   3 -31   11.84    2.69
   5   3 -30    6.37    2.47
   5   3 -29    7.18    2.19
   5   3 -28    1.81    2.03
   5   3 -27    5.11    2.26
   5   3 -26    0.94    2.24
   5   3 -25   53.47    3.18
   5   3 -24   23.88    2.64
   5   3 -23   24.19    2.56
   5   3 -22    9.38    2.16
   5   3 -21    3.48    1.66
   5   3 -20   20.42    2.02
   5   3 -19    1.09    1.68
   5   3 -18   35.77    2.29
   5   3 -17    5.29    1.44
   5   3 -16   11.37    1.62
   5   3 -15   71.55    2.64
   5   3 -14   79.77    2.68
   5   3 -13   13.41    1.36
   5   3 -12    1.62    1.06
   5   3 -11   38.41    1.82
   5   3 -10    2.60    1.13
   5   3  -9   16.45    1.34
   5   3  -8   84.31    2.44
   5   3  -7   25.87    1.54
   5   3  -6  278.22    3.69
   5   3  -5  225.21    3.30
   5   3  -4   59.64    1.92
   5   3  -3   81.20    2.19
   5   3  -2  394.78    4.18
   5   3  -1   20.27    1.32
   5   3   0   14.91    1.13
   5   3   1   18.06    1.27
   5   3   2  411.03    4.28
   5   3   3   82.74    2.20
   5   3   4   64.74    2.02
   5   3   5  215.23    3.28
   5   3   6  274.01    3.71
   5   3   7   28.94    1.66
   5   3   8   85.71    2.40
   5   3   9   15.50    1.34
   5   3  10    3.24    1.12
   5   3  11   36.66    1.82
   5   3  12    0.75    1.18
   5   3  13   13.79    1.41
   5   3  14   80.16    2.73
   5   3  15   69.26    2.59
   5   3  16    9.04    1.63
   5   3  17    8.73    1.65
   5   3  18   37.23    2.34
   5   3  19    4.22    1.63
   5   3  20   16.94    2.12
   5   3  21    1.27    1.85
   5   3  22    8.15    2.11
   5   3  23   26.06    2.42
   5   3  24   23.22    2.65
   5   3  25   44.58    3.28
   5   3  26    3.77    2.15
   5   3  27    7.62    2.16
   5   3  28    4.53    2.07
   5   3  29    3.89    2.17
   5   3  30    0.00    2.35
   5   3  31   17.72    2.68
   5   3  32    0.13    2.74
   5   3  33    5.23    2.68
   5   2  33    1.90    2.70
   5   2  32    2.35    2.50
   5   2  31   -1.76    2.69
   5   2  30   13.38    2.79
   5   2  29    9.61    2.73
   5   2  28    7.01    2.36
   5   2  27    4.37    2.12
   5   2  26   17.51    2.40
   5   2  25   -0.69    2.11
   5   2  24   38.69    2.69
   5   2  23    1.26    1.86
   5   2  22    4.06    2.07
   5   2  21   24.30    2.25
   5   2  20   38.52    2.35
   5   2  19    0.60    1.80
   5   2  18  130.04    3.60
   5   2  17    5.53    1.60
   5   2  16   41.48    2.19
   5   2  15    2.71    1.31
   5   2  14    0.43    1.31
   5   2  13   10.01    1.36
   5   2  12   41.02    2.02
   5   2  11   69.92    2.41
   5   2  10  101.57    2.49
   5   2   9  141.55    2.80
   5   2   8   32.52    1.62
   5   2   7   44.49    1.76
   5   2   6   53.75    1.83
   5   2   5   91.84    2.25
   5   2   4  104.09    2.21
   5   2   3   41.12    1.54
   5   2   2   37.76    1.49
   5   2   1   30.33    1.38
   5   2   0   11.82    1.00
   5   2  -1   30.79    1.29
   5   2  -2   39.58    1.53
   5   2  -3   41.27    1.53
   5   2  -4   93.64    2.24
   5   2  -5   84.82    2.19
   5   2  -6   52.40    1.81
   5   2  -7   47.73    1.83
   5   2  -8   29.50    1.54
   5   2  -9  143.03    2.83
   5   2 -10  108.46    2.70
   5   2 -11   73.25    2.41
   5   2 -12   43.42    2.02
   5   2 -13   10.24    1.29
   5   2 -14    3.73    1.02
   5   2 -15    4.80    1.26
   5   2 -16   44.69    2.17
   5   2 -17    1.80    1.60
   5   2 -18  139.59    3.69
   5   2 -19    0.23    1.81
   5   2 -20   36.60    2.37
   5   2 -21   25.77    2.15
   5   2 -22   11.22    1.91
   5   2 -23   -2.79    2.03
   5   2 -24   34.62    2.56
   5   2 -25    1.67    2.07
   5   2 -26   16.48    2.34
   5   2 -27    0.85    2.12
   5   2 -28    7.11    2.57
   5   2 -29    9.72    2.26
   5   2 -30   17.58    2.73
   5   2 -31    3.50    2.60
   5   2 -32    5.48    2.51
   5   2 -33    2.30    2.50
   5   1 -34    2.51    2.73
   5   1 -33    5.90    2.81
   5   1 -32   -6.07    3.12
   5   1 -31    1.86    2.66
   5   1 -30   -9.53    2.90
   5   1 -29   20.15    2.83
   5   1 -28  -11.32    2.95
   5   1 -27   -7.37    2.22
   5   1 -26   13.94    2.14
   5   1 -25   12.11    2.40
   5   1 -24    8.44    2.11
   5   1 -23    8.35    2.07
   5   1 -22   20.13    2.32
   5   1 -21    7.96    2.09
   5   1 -20    6.76    1.73
   5   1 -19   20.41    1.98
   5   1 -18   25.79    1.92
   5   1 -17    3.24    1.46
   5   1 -16    0.33    1.19
   5   1 -15   10.76    1.32
   5   1 -14    7.10    1.31
   5   1 -13    1.23    1.23
   5   1 -12  162.96    3.33
   5   1 -11  261.17    3.89
   5   1 -10  173.31    3.14
   5   1  -9   85.81    2.35
   5   1  -8  167.38    2.84
   5   1  -7   55.83    1.87
   5   1  -6   25.17    1.34
   5   1  -5   20.16    1.16
   5   1  -4   11.08    0.98
   5   1  -3   91.86    1.93
   5   1  -2   73.73    1.80
   5   1  -1   16.93    1.06
   5   1   0   -0.69    0.68
   5   1   1   17.36    1.07
   5   1   2   77.03    1.91
   5   1   3   90.32    1.96
   5   1   4   10.27    0.93
   5   1   5   18.78    1.14
   5   1   6   23.54    1.29
   5   1   7   51.95    1.85
   5   1   8  162.92    2.81
   5   1   9   91.08    2.22
   5   1  10  167.47    3.04
   5   1  11  259.09    3.82
   5   1  12  150.40    3.05
   5   1  13   -0.34    1.16
   5   1  14    7.62    1.26
   5   1  15    7.62    1.32
   5   1  16    1.81    1.16
   5   1  17    3.78    1.38
   5   1  18   22.03    1.93
   5   1  19   18.84    1.90
   5   1  20    5.44    1.70
   5   1  21   14.78    1.93
   5   1  22   23.36    2.17
   5   1  23    4.71    1.91
   5   1  24    6.31    2.05
   5   1  25   15.01    2.42
   5   1  26   12.22    2.26
   5   1  27   -4.63    2.20
   5   1  28    2.20    2.50
   5   1  29   22.31    2.75
   5   1  30   -3.58    2.70
   5   1  31    8.06    2.76
   5   1  32    3.62    2.99
   5   1  33    4.84    3.01
   5   1  34    1.67    3.13
   5   0  34   -9.87    3.45
   5   0  33    2.68    2.32
   5   0  32  -13.24    3.35
   5   0  31   17.42    2.94
   5   0  30  -13.05    3.29
   5   0  29   -2.16    2.74
   5   0  28   -5.04    3.32
   5   0  27   21.50    2.79
   5   0  26   -2.61    2.79
   5   0  25   -0.68    2.07
   5   0  24   -0.93    1.90
   5   0  23    3.97    1.67
   5   0  22    1.86    1.87
   5   0  21    6.62    2.12
   5   0  20   57.48    2.86
   5   0  19   -5.97    2.47
   5   0  18   35.02    2.54
   5   0  17   50.51    2.40
   5   0  16   -1.02    1.83
   5   0  15   55.59    2.42
   5   0  14   16.03    1.51
   5   0  13    1.06    1.11
   5   0  12  101.55    2.71
   5   0  11   -0.05    1.02
   5   0  10   36.59    2.00
   5   0   9   41.09    1.68
   5   0   8   -1.00    0.85
   5   0   7   36.41    1.52
   5   0   6    9.66    0.94
   5   0   5   -0.97    0.90
   5   0   4   99.00    2.03
   5   0   3   41.55    1.52
   5   0   2   33.89    1.37
   5   0   1    6.29    0.80
   5   0   0    0.92    0.62
   5   0  -1   22.52    1.68
   5   0  -2   37.97    1.47
   5   0  -3   40.76    1.77
   5   0  -4  102.90    2.17
   5   0  -5    1.43    0.94
   5   0  -6    8.78    1.06
   5   0  -7   39.38    1.73
   5   0  -8   -1.75    0.99
   5   0  -9   45.00    1.85
   5   0 -10   40.55    2.03
   5   0 -11    0.45    1.16
   5   0 -12  111.61    2.84
   5   0 -13   -1.72    1.32
   5   0 -14   13.08    1.54
   5   0 -15   61.80    2.51
   5   0 -16   -3.27    1.88
   5   0 -17   51.56    2.57
   5   0 -18   44.26    2.61
   5   0 -19  -17.85    2.74
   5   0 -20   62.93    2.90
   5   0 -21  -15.20    2.96
   5   0 -22   -2.20    2.12
   5   0 -23    0.26    1.86
   5   0 -24   -0.93    1.83
   5   0 -25   -3.67    2.14
   5   0 -26   -9.56    2.90
   5   0 -27   16.69    3.06
   5   0 -28  -23.85    3.50
   5   0 -29   -4.56    2.71
   5   0 -30  -10.81    2.94
   5   0 -31   14.71    2.95
   5   0 -32  -12.99    3.03
   5   0 -33   -3.08    2.69
   5   0 -34  -10.29    3.64
   6   0 -33    4.57    2.68
   6   0 -32   -0.67    2.61
   6   0 -31  -15.52    3.06
   6   0 -30    9.87    3.00
   6   0 -29   -0.24    2.63
   6   0 -28   -2.29    2.29
   6   0 -27    1.97    1.93
   6   0 -26   -0.21    1.95
   6   0 -25    1.92    2.15
   6   0 -24   -3.59    2.35
   6   0 -23   15.11    2.42
   6   0 -22    5.64    2.65
   6   0 -21   28.07    2.42
   6   0 -20   -4.86    2.11
   6   0 -19   27.87    2.70
   6   0 -18   60.60    2.94
   6   0 -17    2.46    1.44
   6   0 -16    0.21    1.49
   6   0 -15   28.19    2.34
   6   0 -14  122.63    3.49
   6   0 -13   12.99    1.56
   6   0 -12   18.23    1.75
   6   0 -11   36.41    2.07
   6   0 -10    6.68    1.18
   6   0  -9   34.54    1.85
   6   0  -8    1.87    1.24
   6   0  -7   -0.93    1.04
   6   0  -6    0.51    0.92
   6   0  -5   33.10    1.83
   6   0  -4    1.26    0.89
   6   0  -3  133.87    2.61
   6   0  -2   -1.00    0.98
   6   0  -1    0.13    0.87
   6   0   0   13.00    1.11
   6   0   1   -0.60    0.74
   6   0   2    0.30    0.78
   6   0   3  131.45    2.51
   6   0   4   -0.80    0.80
   6   0   5   23.24    1.57
   6   0   6   -0.43    0.93
   6   0   7    1.56    0.75
   6   0   8    4.18    0.94
   6   0   9   34.83    1.83
   6   0  10    5.15    1.14
   6   0  11   37.34    1.81
   6   0  12   13.04    1.68
   6   0  13    9.85    1.43
   6   0  14  116.20    3.22
   6   0  15   25.42    1.93
   6   0  16    2.15    1.37
   6   0  17    4.06    1.46
   6   0  18   51.94    2.80
   6   0  19   30.13    2.40
   6   0  20   -0.74    1.93
   6   0  21   18.88    2.66
   6   0  22    8.77    2.30
   6   0  23   11.84    2.41
   6   0  24    1.56    2.00
   6   0  25   -3.34    2.12
   6   0  26    0.74    2.03
   6   0  27    0.65    2.10
   6   0  28   -2.51    2.24
   6   0  29   -0.72    2.85
   6   0  30   15.30    3.01
   6   0  31   -5.12    3.03
   6   0  32   -3.73    2.66
   6   0  33    4.97    2.65
   6   1  33    3.33    2.64
   6   1  32   -4.01    2.68
   6   1  31    4.63    2.81
   6   1  30    5.94    2.81
   6   1  29    5.95    2.88
   6   1  28    5.50    2.60
   6   1  27    1.11    2.34
   6   1  26   18.20    2.59
   6   1  25   11.38    2.35
   6   1  24   20.79    2.40
   6   1  23   -2.52    1.87
   6   1  22   17.90    2.10
   6   1  21    1.98    1.86
   6   1  20   11.09    1.85
   6   1  19   38.02    2.42
   6   1  18    6.39    1.83
   6   1  17   39.48    2.21
   6   1  16    3.43    1.38
   6   1  15   44.62    2.14
   6   1  14   13.64    1.83
   6   1  13   26.98    1.82
   6   1  12    3.50    1.18
   6   1  11    8.43    1.42
   6   1  10   45.22    1.97
   6   1   9  110.08    2.63
   6   1   8   67.83    2.31
   6   1   7   65.93    2.20
   6   1   6   73.33    2.22
   6   1   5   62.28    2.01
   6   1   4   42.37    1.72
   6   1   3    1.21    0.87
   6   1   2   31.94    1.53
   6   1   1   24.15    1.29
   6   1   0  138.51    2.59
   6   1  -1   22.66    1.31
   6   1  -2   29.69    1.47
   6   1  -3    2.15    0.80
   6   1  -4   46.70    1.82
   6   1  -5   65.87    2.09
   6   1  -6   68.56    2.14
   6   1  -7   66.84    2.15
   6   1  -8   66.51    2.22
   6   1  -9  104.57    2.80
   6   1 -10   46.01    2.06
   6   1 -11   12.08    1.37
   6   1 -12    3.14    1.17
   6   1 -13   26.87    1.91
   6   1 -14   19.57    1.78
   6   1 -15   42.68    2.16
   6   1 -16    0.08    1.48
   6   1 -17   41.17    2.30
   6   1 -18    9.13    1.68
   6   1 -19   43.99    2.59
   6   1 -20    9.36    1.88
   6   1 -21    3.19    1.88
   6   1 -22   20.78    2.31
   6   1 -23   -4.79    1.88
   6   1 -24   21.38    2.47
   6   1 -25    9.14    2.47
   6   1 -26   18.53    2.56
   6   1 -27   -5.50    2.39
   6   1 -28    8.25    2.39
   6   1 -29    8.58    2.79
   6   1 -30   -0.62    2.94
   6   1 -31    5.40    2.84
   6   1 -32   -2.01    2.91
   6   1 -33   -0.83    2.86
   6   2 -33   -1.41    2.57
   6   2 -32    2.02    2.25
   6   2 -31    3.89    2.55
   6   2 -30    2.88    2.61
   6   2 -29    7.59    2.76
   6   2 -28   11.35    2.40
   6   2 -27   18.05    2.59
   6   2 -26   -0.43    2.03
   6   2 -25    2.16    2.02
   6   2 -24    0.40    2.11
   6   2 -23    5.61    2.02
   6   2 -22   16.15    2.16
   6   2 -21   13.77    1.90
   6   2 -20   31.55    2.42
   6   2 -19   14.22    1.88
   6   2 -18   12.25    1.82
   6   2 -17   11.46    1.56
   6   2 -16    7.00    1.54
   6   2 -15   43.62    2.30
   6   2 -14   48.95    2.37
   6   2 -13   48.87    2.20
   6   2 -12    9.26    1.46
   6   2 -11  111.29    3.03
   6   2 -10   38.62    1.95
   6   2  -9   16.52    1.49
   6   2  -8   59.95    2.12
   6   2  -7   13.34    1.27
   6   2  -6    6.36    1.12
   6   2  -5   73.44    2.26
   6   2  -4  100.94    2.51
   6   2  -3   57.99    1.97
   6   2  -2  102.48    2.51
   6   2  -1    4.02    0.97
   6   2   0  390.99    4.31
   6   2   1    5.16    0.98
   6   2   2  109.63    2.39
   6   2   3   58.75    2.01
   6   2   4   94.63    2.50
   6   2   5   72.71    2.25
   6   2   6    6.22    1.13
   6   2   7   12.12    1.28
   6   2   8   54.80    2.15
   6   2   9   17.89    1.44
   6   2  10   35.03    1.92
   6   2  11  112.72    3.05
   6   2  12    7.67    1.39
   6   2  13   49.65    2.29
   6   2  14   53.18    2.41
   6   2  15   47.28    2.27
   6   2  16    7.22    1.52
   6   2  17   10.20    1.52
   6   2  18   13.34    1.88
   6   2  19   10.50    1.88
   6   2  20   32.24    2.42
   6   2  21   12.71    2.07
   6   2  22   14.24    2.12
   6   2  23    5.04    1.97
   6   2  24    4.36    1.98
   6   2  25    3.50    2.03
   6   2  26    3.32    1.93
   6   2  27   12.15    2.78
   6   2  28    9.73    2.65
   6   2  29   11.81    2.52
   6   2  30   -0.88    2.55
   6   2  31    2.73    2.60
   6   2  32    4.58    2.57
   6   2  33   -1.12    2.44
   6   3  32    0.69    2.46
   6   3  31   -0.93    2.59
   6   3  30    8.53    2.47
   6   3  29    3.43    2.44
   6   3  28    1.07    2.16
   6   3  27    3.87    2.19
   6   3  26    9.41    2.45
   6   3  25   12.41    2.17
   6   3  24    4.86    1.93
   6   3  23    5.25    2.00
   6   3  22   -0.19    1.78
   6   3  21    4.32    1.70
   6   3  20   22.57    2.19
   6   3  19   24.61    2.26
   6   3  18   26.30    2.27
   6   3  17    3.62    1.80
   6   3  16   30.60    2.14
   6   3  15    1.42    1.67
   6   3  14   41.66    2.20
   6   3  13   82.30    2.89
   6   3  12   32.77    2.05
   6   3  11    5.94    1.24
   6   3  10   58.61    2.32
   6   3   9   31.00    2.00
   6   3   8   32.22    1.83
   6   3   7  181.98    3.30
   6   3   6   68.54    2.39
   6   3   5   54.71    2.12
   6   3   4   68.15    2.31
   6   3   3   70.98    2.34
   6   3   2  150.89    2.93
   6   3   1    5.90    1.00
   6   3   0   66.43    2.20
   6   3  -1    5.17    0.95
   6   3  -2  146.29    2.89
   6   3  -3   71.71    2.30
   6   3  -4   75.49    2.29
   6   3  -5   56.65    2.12
   6   3  -6   70.30    2.37
   6   3  -7  185.87    3.39
   6   3  -8   34.09    1.80
   6   3  -9   31.60    1.80
   6   3 -10   54.19    2.26
   6   3 -11    4.77    1.21
   6   3 -12   35.86    2.02
   6   3 -13   87.11    2.86
   6   3 -14   45.39    2.37
   6   3 -15    2.56    1.58
   6   3 -16   33.52    2.20
   6   3 -17    5.23    1.77
   6   3 -18   24.68    2.12
   6   3 -19   29.91    2.22
   6   3 -20   25.93    2.39
   6   3 -21   -1.71    1.65
   6   3 -22    7.39    1.88
   6   3 -23    3.79    1.91
   6   3 -24    0.50    1.83
   6   3 -25   12.41    2.15
   6   3 -26   13.88    2.36
   6   3 -27    3.74    2.12
   6   3 -28    3.89    2.11
   6   3 -29    2.70    2.32
   6   3 -30    9.53    2.36
   6   3 -31    2.11    2.41
   6   3 -32   -2.88    2.39
   6   4 -32    0.00    2.56
   6   4 -31    0.28    2.44
   6   4 -30   13.79    2.68
   6   4 -29    4.02    2.41
   6   4 -28    0.48    2.17
   6   4 -27    1.17    2.01
   6   4 -26    4.94    1.97
   6   4 -25    8.75    2.22
   6   4 -24   -0.21    1.85
   6   4 -23    0.30    1.96
   6   4 -22   34.00    2.70
   6   4 -21   12.00    2.24
   6   4 -20    5.20    1.67
   6   4 -19   19.58    2.17
   6   4 -18   10.05    1.88
   6   4 -17   56.99    2.76
   6   4 -16   10.04    1.73
   6   4 -15    6.39    1.61
   6   4 -14   18.09    1.77
   6   4 -13   15.74    1.73
   6   4 -12    0.00    1.31
   6   4 -11   71.11    2.61
   6   4 -10    4.40    1.23
   6   4  -9   25.54    1.71
   6   4  -8   12.27    1.51
   6   4  -7  103.44    3.03
   6   4  -6  237.11    3.89
   6   4  -5   41.34    2.01
   6   4  -4   12.13    1.42
   6   4  -3   21.53    1.49
   6   4  -2   11.74    1.31
   6   4  -1    4.43    1.13
   6   4   0   11.18    1.21
   6   4   1    4.86    1.07
   6   4   2   12.81    1.22
   6   4   3   20.51    1.53
   6   4   4   13.34    1.44
   6   4   5   43.91    2.02
   6   4   6  217.84    3.79
   6   4   7  103.75    2.94
   6   4   8   12.05    1.57
   6   4   9   31.60    1.86
   6   4  10    3.08    1.39
   6   4  11   69.03    2.63
   6   4  12    1.95    1.26
   6   4  13   16.52    1.66
   6   4  14   18.54    1.88
   6   4  15    7.45    1.62
   6   4  16    6.87    1.76
   6   4  17   54.26    2.80
   6   4  18    9.14    2.00
   6   4  19   25.22    2.26
   6   4  20    2.78    1.75
   6   4  21    9.77    2.39
   6   4  22   33.65    2.66
   6   4  23    2.11    2.01
   6   4  24   -0.83    2.01
   6   4  25    5.20    2.19
   6   4  26   -0.23    2.26
   6   4  27   -2.45    2.15
   6   4  28    3.39    2.17
   6   4  29    3.27    2.45
   6   4  30   13.55    2.80
   6   4  31   -1.48    2.46
   6   4  32    3.37    2.50
   6   5  31    2.09    2.65
   6   5  30    4.02    2.52
   6   5  29   -1.03    2.16
   6   5  28    2.88    2.29
   6   5  27    3.86    2.27
   6   5  26    0.35    2.24
   6   5  25    1.23    2.11
   6   5  24    8.33    2.51
   6   5  23   31.10    2.95
   6   5  22    5.34    2.26
   6   5  21   14.86    2.37
   6   5  20   15.74    2.29
   6   5  19   52.09    3.06
   6   5  18    2.88    2.11
   6   5  17   40.72    2.69
   6   5  16   79.02    3.20
   6   5  15   14.41    2.20
   6   5  14    6.56    1.66
   6   5  13   24.42    2.10
   6   5  12   16.15    1.87
   6   5  11   16.72    1.90
   6   5  10   55.97    2.49
   6   5   9   86.44    2.85
   6   5   8   88.35    2.93
   6   5   7   56.62    2.49
   6   5   6  100.17    3.24
   6   5   5   55.58    2.39
   6   5   4    5.75    1.31
   6   5   3   -0.06    1.14
   6   5   2   58.34    2.29
   6   5   1  139.20    3.48
   6   5   0   19.38    1.57
   6   5  -1  148.94    3.14
   6   5  -2   57.74    2.22
   6   5  -3    0.00    1.09
   6   5  -4    5.99    1.66
   6   5  -5   55.35    2.32
   6   5  -6   94.25    2.99
   6   5  -7   55.57    2.40
   6   5  -8   86.08    2.79
   6   5  -9   79.33    3.19
   6   5 -10   57.44    2.51
   6   5 -11   22.31    1.80
   6   5 -12   10.29    1.75
   6   5 -13   21.88    2.07
   6   5 -14    8.29    1.58
   6   5 -15   18.48    2.27
   6   5 -16   77.59    3.18
   6   5 -17   38.89    2.74
   6   5 -18    2.01    1.92
   6   5 -19   52.28    2.84
   6   5 -20   13.67    2.35
   6   5 -21   11.15    2.40
   6   5 -22    3.42    2.22
   6   5 -23   42.51    3.03
   6   5 -24    8.10    2.31
   6   5 -25   -2.01    2.09
   6   5 -26    3.01    1.97
   6   5 -27   10.35    1.96
   6   5 -28    1.24    2.14
   6   5 -29    2.20    2.12
   6   5 -30   -1.34    2.37
   6   5 -31    2.64    2.31
   6   6 -30    2.49    2.27
   6   6 -29    2.41    2.39
   6   6 -28    1.93    2.60
   6   6 -27    4.37    2.26
   6   6 -26   -1.57    2.22
   6   6 -25    7.94    2.37
   6   6 -24    6.76    2.35
   6   6 -23   22.01    2.70
   6   6 -22   35.58    3.03
   6   6 -21   47.32    3.13
   6   6 -20    9.16    2.26
   6   6 -19    4.47    1.96
   6   6 -18    8.57    2.01
   6   6 -17    3.22    1.65
   6   6 -16   24.36    2.19
   6   6 -15   21.50    2.07
   6   6 -14   11.28    2.03
   6   6 -13   11.43    1.96
   6   6 -12  101.78    3.40
   6   6 -11   21.63    2.03
   6   6 -10    0.51    1.57
   6   6  -9   47.20    2.64
   6   6  -8   19.51    1.88
   6   6  -7   22.66    1.98
   6   6  -6    9.29    2.14
   6   6  -5   10.00    1.43
   6   6  -4    4.61    1.28
   6   6  -3   14.14    1.61
   6   6  -2   46.66    2.20
   6   6  -1   33.24    2.07
   6   6   0   87.07    3.52
   6   6   1   36.74    2.10
   6   6   2   50.96    2.27
   6   6   3   14.61    1.61
   6   6   4    4.81    1.32
   6   6   5    8.57    1.53
   6   6   6    8.83    2.09
   6   6   7   19.96    1.93
   6   6   8   24.61    2.06
   6   6   9   51.69    2.54
   6   6  10    3.49    1.42
   6   6  11   22.35    2.22
   6   6  12  102.65    3.55
   6   6  13   10.04    2.00
   6   6  14   16.35    2.02
   6   6  15   21.97    2.31
   6   6  16   22.58    2.39
   6   6  17    2.59    1.81
   6   6  18    5.16    2.19
   6   6  19    0.00    2.11
   6   6  20   11.44    2.49
   6   6  21   44.26    3.18
   6   6  22   39.35    3.27
   6   6  23   23.79    2.93
   6   6  24   10.73    2.40
   6   6  25   10.75    2.61
   6   6  26   -1.33    2.22
   6   6  27    1.88    2.46
   6   6  28    2.98    2.56
   6   6  29   -1.34    2.40
   6   6  30    2.22    2.56
   6   7  29   -0.98    2.51
   6   7  28    6.08    2.37
   6   7  27    7.59    2.60
   6   7  26    2.15    2.50
   6   7  25    5.64    2.16
   6   7  24   11.14    2.61
   6   7  23    3.10    2.37
   6   7  22    6.78    2.16
   6   7  21   -3.23    2.14
   6   7  20    2.30    2.39
   6   7  19   10.92    2.60
   6   7  18   36.17    2.93
   6   7  17   -0.85    2.03
   6   7  16    2.21    2.03
   6   7  15   20.65    2.52
   6   7  14   21.65    2.29
   6   7  13   -0.25    1.91
   6   7  12   24.84    2.61
   6   7  11   48.50    2.78
   6   7  10   40.76    2.54
   6   7   9   38.89    2.61
   6   7   8   85.19    3.15
   6   7   7   11.62    1.86
   6   7   6    4.76    1.77
   6   7   5    3.76    1.57
   6   7   4   33.36    2.26
   6   7   3   27.75    2.03
   6   7   2   16.94    1.93
   6   7   1   46.30    2.41
   6   7   0   69.46    2.89
   6   7  -1   47.63    2.59
   6   7  -2   19.41    1.97
   6   7  -3   26.04    2.14
   6   7  -4   39.62    2.21
   6   7  -5    4.33    1.43
   6   7  -6    6.96    1.47
   6   7  -7    9.60    1.78
   6   7  -8   86.52    3.20
   6   7  -9   38.98    2.49
   6   7 -10   36.90    2.51
   6   7 -11   48.41    2.65
   6   7 -12   27.78    2.29
   6   7 -13    0.59    1.71
   6   7 -14   19.26    2.15
   6   7 -15   24.91    2.41
   6   7 -16    0.46    1.72
   6   7 -17   -0.57    1.88
   6   7 -18   38.05    2.68
   6   7 -19   14.22    2.21
   6   7 -20    5.00    1.86
   6   7 -21    3.12    1.98
   6   7 -22   -2.32    2.35
   6   7 -23    7.45    2.07
   6   7 -24    6.75    2.29
   6   7 -25    4.65    2.03
   6   7 -26   -3.92    2.35
   6   7 -27    9.78    2.59
   6   7 -28    2.56    2.31
   6   7 -29   -0.41    2.45
   6   8 -27    7.37    1.95
   6   8 -26   -1.60    2.47
   6   8 -25   -1.42    2.14
   6   8 -24    0.00    1.86
   6   8 -23   10.39    2.57
   6   8 -22    0.35    2.10
   6   8 -21    8.65    2.30
   6   8 -20   -5.30    2.14
   6   8 -19   21.15    2.49
   6   8 -18   17.22    2.42
   6   8 -17    4.77    1.97
   6   8 -16   14.42    2.39
   6   8 -15   20.11    2.26
   6   8 -14   25.71    2.56
   6   8 -13   54.58    2.95
   6   8 -12    9.03    1.81
   6   8 -11    4.30    1.60
   6   8 -10   21.27    2.21
   6   8  -9   14.31    1.96
   6   8  -8    6.69    1.83
   6   8  -7   87.16    3.42
   6   8  -6    1.85    1.54
   6   8  -5   18.72    1.93
   6   8  -4   51.90    2.65
   6   8  -3   11.22    1.67
   6   8  -2   13.40    1.83
   6   8  -1    0.39    1.60
   6   8   0   -0.15    1.58
   6   8   1    5.56    1.43
   6   8   2   13.64    1.92
   6   8   3    9.28    1.78
   6   8   4   61.92    2.84
   6   8   5   15.64    2.09
   6   8   6    1.04    1.68
   6   8   7   90.05    3.34
   6   8   8    4.47    1.85
   6   8   9   16.61    2.10
   6   8  10   20.01    2.34
   6   8  11    2.89    1.83
   6   8  12    3.77    2.26
   6   8  13   50.56    2.93
   6   8  14   23.98    2.60
   6   8  15   14.37    2.55
   6   8  16   16.34    2.20
   6   8  17    6.51    2.15
   6   8  18   16.12    2.46
   6   8  19   19.81    2.70
   6   8  20    0.55    2.09
   6   8  21    9.02    2.50
   6   8  22   -2.70    2.40
   6   8  23   15.27    2.46
   6   8  24    2.50    2.20
   6   8  25    0.25    2.32
   6   8  26    0.26    2.55
   6   8  27    1.09    2.45
   6   9  26    0.28    2.64
   6   9  25   -0.41    2.44
   6   9  24   -1.46    2.42
   6   9  23   -1.92    2.24
   6   9  22    1.12    2.27
   6   9  21    0.24    2.42
   6   9  20    5.31    2.06
   6   9  19    0.23    2.31
   6   9  18    4.15    2.25
   6   9  17   11.03    2.24
   6   9  16   12.23    2.34
   6   9  15    3.12    2.24
   6   9  14    9.45    2.52
   6   9  13    2.88    2.11
   6   9  12   11.96    2.16
   6   9  11   17.16    2.49
   6   9  10   -2.71    2.06
   6   9   9    0.36    2.14
   6   9   8   22.27    2.39
   6   9   7    0.18    1.78
   6   9   6    0.70    1.95
   6   9   5   16.99    2.16
   6   9   4   18.40    2.15
   6   9   3    2.31    1.77
   6   9   2    8.45    1.92
   6   9   1    3.15    1.67
   6   9   0    4.58    1.65
   6   9  -1    3.92    1.60
   6   9  -2    8.10    1.97
   6   9  -3    2.49    1.58
   6   9  -4   16.05    2.11
   6   9  -5   15.94    2.02
   6   9  -6    4.92    1.78
   6   9  -7    0.26    1.75
   6   9  -8   24.67    2.30
   6   9  -9   -1.93    1.91
   6   9 -10   -0.74    1.98
   6   9 -11   21.78    2.21
   6   9 -12   10.38    2.16
   6   9 -13    8.03    1.98
   6   9 -14   13.68    2.25
   6   9 -15    6.22    2.17
   6   9 -16   13.16    2.21
   6   9 -17    6.09    2.25
   6   9 -18    1.78    2.01
   6   9 -19    0.58    2.14
   6   9 -20    4.01    1.93
   6   9 -21    5.33    2.02
   6   9 -22    2.61    2.12
   6   9 -23    4.61    2.11
   6   9 -24   -0.79    2.16
   6   9 -25    5.83    1.93
   6   9 -26   -4.04    2.54
   6  10 -24    3.08    2.16
   6  10 -23    0.00    2.24
   6  10 -22    0.40    2.21
   6  10 -21    3.74    2.39
   6  10 -20   -2.26    2.42
   6  10 -19   -0.85    2.26
   6  10 -18    0.60    2.20
   6  10 -17    1.06    2.10
   6  10 -16    7.78    2.21
   6  10 -15    0.55    2.10
   6  10 -14   11.39    2.35
   6  10 -13    8.26    2.15
   6  10 -12   14.53    2.50
   6  10 -11   19.34    2.35
   6  10 -10    4.27    2.03
   6  10  -9    0.20    2.05
   6  10  -8   26.87    2.52
   6  10  -7    4.40    1.70
   6  10  -6    4.15    2.00
   6  10  -5   27.91    2.42
   6  10  -4   43.15    2.89
   6  10  -3   14.98    2.24
   6  10  -2   10.14    2.06
   6  10  -1    3.55    1.78
   6  10   0    3.93    2.12
   6  10   1    3.37    1.97
   6  10   2    7.60    2.09
   6  10   3   21.13    2.14
   6  10   4   46.31    2.91
   6  10   5   14.73    2.35
   6  10   6    3.29    1.83
   6  10   7    1.56    1.91
   6  10   8   27.90    2.64
   6  10   9   -0.90    2.10
   6  10  10    7.85    2.17
   6  10  11   14.61    2.52
   6  10  12   14.46    2.52
   6  10  13   10.00    2.32
   6  10  14   13.72    2.32
   6  10  15    3.71    2.19
   6  10  16    2.98    2.40
   6  10  17    1.65    2.06
   6  10  18   -0.48    2.19
   6  10  19    3.20    2.26
   6  10  20    1.77    2.26
   6  10  21    1.17    2.34
   6  10  22    3.05    2.41
   6  10  23    5.05    2.25
   6  10  24   -0.98    2.54
   6  11  21   -4.84    2.71
   6  11  20    2.56    2.52
   6  11  19    1.06    2.47
   6  11  18    2.71    2.25
   6  11  17    1.52    2.25
   6  11  16    1.61    2.49
   6  11  15    4.23    2.27
   6  11  14    2.50    2.21
   6  11  13    3.38    2.15
   6  11  12   11.12    2.35
   6  11  11    9.58    2.39
   6  11  10    2.44    2.12
   6  11   9    4.48    1.97
   6  11   8    7.02    2.06
   6  11   7   -0.21    2.01
   6  11   6    2.01    2.09
   6  11   5    1.37    2.06
   6  11   4    6.24    2.12
   6  11   3    6.32    1.97
   6  11   2    1.96    1.91
   6  11   1    5.77    2.12
   6  11   0    4.72    1.91
   6  11  -1    7.00    1.91
   6  11  -2    3.82    1.96
   6  11  -3    2.90    1.92
   6  11  -4    7.49    2.12
   6  11  -5    2.20    1.82
   6  11  -6   -2.54    2.14
   6  11  -7   -0.21    2.03
   6  11  -8    3.01    2.24
   6  11  -9    0.11    2.11
   6  11 -10    1.33    2.14
   6  11 -11    9.11    2.26
   6  11 -12    9.72    2.26
   6  11 -13    1.04    2.06
   6  11 -14   -0.83    2.15
   6  11 -15    3.01    2.06
   6  11 -16    2.84    2.26
   6  11 -17   -0.50    2.19
   6  11 -18   -1.16    2.41
   6  11 -19    2.11    2.17
   6  11 -20    5.25    2.15
   6  11 -21    0.41    2.37
   6  12 -18    1.38    2.31
   6  12 -17    0.00    2.27
   6  12 -16    6.12    2.17
   6  12 -15    4.56    2.11
   6  12 -14    0.00    2.26
   6  12 -13    1.26    2.26
   6  12 -12    3.48    2.21
   6  12 -11    3.67    2.36
   6  12 -10    0.97    2.03
   6  12  -9    3.45    2.42
   6  12  -8   -1.88    2.19
   6  12  -7    9.91    2.36
   6  12  -6    3.00    2.07
   6  12  -5   10.78    2.40
   6  12  -4    5.58    2.35
   6  12  -3   -0.23    2.25
   6  12  -2   -0.57    1.98
   6  12  -1   -0.68    2.03
   6  12   0   -0.34    2.10
   6  12   1    0.57    2.01
   6  12   2    3.50    2.19
   6  12   3    0.11    2.22
   6  12   4    3.19    2.35
   6  12   5    4.94    2.65
   6  12   6    3.00    1.98
   6  12   7   10.15    2.54
   6  12   8   -0.11    2.09
   6  12   9    9.31    2.50
   6  12  10    1.09    2.22
   6  12  11    0.98    2.45
   6  12  12    0.62    2.55
   6  12  13    0.00    2.31
   6  12  14    0.00    2.19
   6  12  15    0.92    2.25
   6  12  16    4.13    2.31
   6  12  17   -2.85    2.55
   6  12  18   -2.64    2.59
   6  13  14    3.33    2.52
   6  13  13    3.55    2.69
   6  13  12    0.80    2.29
   6  13  11    0.00    2.44
   6  13  10    0.26    2.66
   6  13   9    2.34    2.36
   6  13   8    3.86    2.50
   6  13   7   -3.30    2.52
   6  13   6    4.80    2.44
   6  13   5    2.76    2.41
   6  13   4    6.48    2.50
   6  13   3    8.19    2.57
   6  13   2   -2.60    2.47
   6  13   1   -0.38    2.25
   6  13   0   -2.35    2.14
   6  13  -1    0.62    2.30
   6  13  -2    0.87    2.19
   6  13  -3    7.32    2.46
   6  13  -4    5.35    2.50
   6  13  -5    4.26    2.21
   6  13  -6    4.28    2.42
   6  13  -7   -0.13    2.29
   6  13  -8    2.56    2.50
   6  13  -9    2.07    2.51
   6  13 -10    3.81    2.45
   6  13 -11   -0.93    2.12
   6  13 -12    0.40    2.27
   6  13 -13    6.28    2.39
   6  13 -14    1.38    2.25
   6  14  -8   -4.18    2.69
   6  14  -7   -2.07    2.47
   6  14  -6    0.00    2.59
   6  14  -5    1.37    2.26
   6  14  -4    2.99    2.51
   6  14  -3    5.95    2.35
   6  14  -2    2.30    2.60
   6  14  -1   -0.14    2.40
   6  14   0   -2.16    2.84
   6  14   1    3.64    2.37
   6  14   2    3.64    2.40
   6  14   3    5.55    2.50
   6  14   4    5.58    2.51
   6  14   5    2.05    2.59
   6  14   6    5.36    2.42
   6  14   7   -1.52    2.52
   6  14   8    3.92    2.34
   7  14   0   -4.35    2.54
   7  13 -12   -0.14    2.54
   7  13 -11    3.18    2.64
   7  13 -10    1.91    2.20
   7  13  -9    8.38    2.37
   7  13  -8   -0.80    2.20
   7  13  -7    4.11    2.54
   7  13  -6   -2.50    2.45
   7  13  -5    1.31    2.69
   7  13  -4   -1.04    2.40
   7  13  -3    5.19    2.30
   7  13  -2   -1.42    2.45
   7  13  -1    1.81    2.32
   7  13   0    5.15    2.31
   7  13   1    5.80    2.25
   7  13   2    2.98    2.30
   7  13   3    4.66    2.29
   7  13   4    2.74    2.12
   7  13   5    5.63    2.52
   7  13   6    5.80    2.26
   7  13   7    0.67    2.70
   7  13   8    1.87    2.31
   7  13   9    6.49    2.46
   7  13  10   -3.55    2.55
   7  13  11    3.05    2.79
   7  12  16    1.67    2.52
   7  12  15   10.49    2.50
   7  12  14    9.24    2.34
   7  12  13   -2.76    2.71
   7  12  12    1.68    2.36
   7  12  11    2.81    2.36
   7  12  10    2.90    2.35
   7  12   9    0.50    2.39
   7  12   8    4.07    2.11
   7  12   7   -3.92    2.35
   7  12   6    7.03    2.40
   7  12   5    4.21    2.09
   7  12   4    4.42    2.25
   7  12   3    5.24    2.25
   7  12   2    0.72    2.24
   7  12   1    8.64    2.52
   7  12   0    3.78    2.16
   7  12  -1   11.72    2.14
   7  12  -2    1.07    2.22
   7  12  -3    2.85    2.26
   7  12  -4    1.56    2.27
   7  12  -5    2.16    2.39
   7  12  -6    4.48    2.45
   7  12  -7    5.98    1.90
   7  12  -8    1.85    2.10
   7  12  -9    2.49    2.06
   7  12 -10    4.92    2.20
   7  12 -11    1.53    2.32
   7  12 -12    1.56    2.35
   7  12 -13   -0.39    2.51
   7  12 -14    4.01    2.45
   7  12 -15    3.53    2.65
   7  12 -16    1.24    2.44
   7  11 -20    5.60    2.39
   7  11 -19    1.23    2.14
   7  11 -18    0.14    2.32
   7  11 -17    4.07    2.32
   7  11 -16    1.28    2.34
   7  11 -15    2.90    2.22
   7  11 -14    1.73    2.32
   7  11 -13    3.05    2.35
   7  11 -12    0.36    2.12
   7  11 -11    3.89    2.14
   7  11 -10    5.70    2.32
   7  11  -9    2.30    1.91
   7  11  -8    5.11    2.12
   7  11  -7    1.80    1.83
   7  11  -6    4.23    2.15
   7  11  -5   -0.99    2.00
   7  11  -4    8.00    2.10
   7  11  -3   -0.98    2.06
   7  11  -2   15.99    2.09
   7  11  -1    5.21    2.01
   7  11   0    7.81    2.09
   7  11   1    3.14    2.22
   7  11   2    8.59    2.41
   7  11   3    0.55    1.98
   7  11   4    8.01    2.35
   7  11   5    1.98    2.02
   7  11   6    1.67    2.22
   7  11   7   -1.68    2.05
   7  11   8    5.80    2.00
   7  11   9   -0.35    2.16
   7  11  10   12.25    2.35
   7  11  11   -3.78    2.35
   7  11  12   -0.60    2.22
   7  11  13    1.47    2.54
   7  11  14    5.84    2.44
   7  11  15    3.04    2.42
   7  11  16    1.93    2.42
   7  11  17    5.93    2.22
   7  11  18   -1.48    2.42
   7  11  19   -3.43    2.66
   7  10  22   -1.11    2.36
   7  10  21   -1.34    2.47
   7  10  20   -2.76    2.49
   7  10  19    3.86    2.34
   7  10  18    5.28    2.22
   7  10  17    1.85    2.22
   7  10  16    6.24    2.40
   7  10  15    1.53    2.39
   7  10  14   10.15    2.41
   7  10  13    6.23    2.39
   7  10  12    4.01    2.25
   7  10  11    8.30    2.12
   7  10  10   -2.26    2.10
   7  10   9   14.31    2.32
   7  10   8    1.57    2.05
   7  10   7   -0.10    2.00
   7  10   6    1.63    1.86
   7  10   5    0.82    1.96
   7  10   4    3.92    2.06
   7  10   3   23.81    2.49
   7  10   2    3.19    2.03
   7  10   1    6.96    2.03
   7  10   0   25.32    2.55
   7  10  -1    7.45    2.07
   7  10  -2   -0.79    1.87
   7  10  -3   26.30    2.63
   7  10  -4    6.53    1.91
   7  10  -5    3.74    1.80
   7  10  -6   -0.72    1.87
   7  10  -7    0.20    1.98
   7  10  -8   -0.10    1.88
   7  10  -9   10.06    2.34
   7  10 -10   -0.43    1.80
   7  10 -11    4.03    2.16
   7  10 -12    2.99    2.02
   7  10 -13    2.49    2.41
   7  10 -14    9.09    2.27
   7  10 -15    2.94    1.96
   7  10 -16    2.16    2.17
   7  10 -17    1.34    2.20
   7  10 -18    0.38    2.16
   7  10 -19    0.13    2.34
   7  10 -20    6.31    2.20
   7  10 -21    5.92    2.12
   7  10 -22   -3.72    2.40
   7   9 -24   -2.06    2.34
   7   9 -23    2.94    2.26
   7   9 -22    4.69    2.27
   7   9 -21    2.91    2.36
   7   9 -20    0.49    2.15
   7   9 -19    0.97    2.32
   7   9 -18    2.46    2.17
   7   9 -17    2.51    2.11
   7   9 -16   13.30    2.47
   7   9 -15    2.07    2.15
   7   9 -14    1.39    2.01
   7   9 -13   10.38    2.25
   7   9 -12   12.84    2.09
   7   9 -11   41.05    2.86
   7   9 -10    9.91    2.26
   7   9  -9   25.86    2.41
   7   9  -8    2.98    2.05
   7   9  -7    5.31    2.05
   7   9  -6    0.38    1.76
   7   9  -5    0.19    1.76
   7   9  -4    8.20    2.02
   7   9  -3   13.93    2.17
   7   9  -2    1.46    1.68
   7   9  -1   16.64    2.26
   7   9   0   21.82    2.34
   7   9   1   16.55    2.10
   7   9   2    1.82    1.77
   7   9   3   17.04    2.21
   7   9   4    8.77    2.06
   7   9   5    0.65    1.85
   7   9   6    2.45    1.83
   7   9   7    6.75    2.12
   7   9   8    2.21    2.12
   7   9   9   28.64    2.55
   7   9  10   16.19    2.32
   7   9  11   47.39    3.09
   7   9  12   10.29    2.31
   7   9  13   10.50    2.46
   7   9  14    3.54    2.02
   7   9  15    0.65    2.34
   7   9  16   17.37    2.47
   7   9  17    0.46    2.46
   7   9  18   -1.88    2.39
   7   9  19    3.13    2.39
   7   9  20   -3.09    2.50
   7   9  21    1.27    2.24
   7   9  22    2.09    2.46
   7   9  23    2.27    2.45
   7   9  24    2.06    2.46
   7   8  26    2.21    2.44
   7   8  25    2.95    2.59
   7   8  24    2.35    2.37
   7   8  23   -1.39    2.41
   7   8  22    5.17    2.54
   7   8  21    1.80    2.16
   7   8  20   -2.10    2.44
   7   8  19    2.15    2.15
   7   8  18    3.97    2.47
   7   8  17   -4.08    2.25
   7   8  16   18.74    2.68
   7   8  15    6.33    2.11
   7   8  14   25.84    2.64
   7   8  13    8.58    2.52
   7   8  12   21.77    2.36
   7   8  11    1.77    1.97
   7   8  10   20.18    2.45
   7   8   9   27.86    2.50
   7   8   8   36.64    2.88
   7   8   7   12.60    2.19
   7   8   6    3.79    2.07
   7   8   5   24.51    2.49
   7   8   4   15.56    2.16
   7   8   3   26.04    2.46
   7   8   2   29.42    2.45
   7   8   1   14.49    2.15
   7   8   0   17.38    1.97
   7   8  -1   16.99    2.03
   7   8  -2   30.48    2.36
   7   8  -3   25.61    2.44
   7   8  -4   14.88    2.02
   7   8  -5   29.52    2.20
   7   8  -6    5.87    1.90
   7   8  -7   11.09    2.14
   7   8  -8   40.85    2.60
   7   8  -9   23.14    2.56
   7   8 -10   18.78    2.27
   7   8 -11    2.80    1.93
   7   8 -12   14.77    2.26
   7   8 -13   15.29    2.06
   7   8 -14   21.32    2.59
   7   8 -15    3.17    2.09
   7   8 -16   17.66    2.54
   7   8 -17    2.57    1.93
   7   8 -18    4.30    2.32
   7   8 -19    0.79    1.90
   7   8 -20    1.62    2.14
   7   8 -21    1.67    2.17
   7   8 -22    8.10    2.45
   7   8 -23    1.90    2.31
   7   8 -24   -1.17    2.31
   7   8 -25    1.75    2.59
   7   8 -26    0.69    2.24
   7   7 -27    1.08    2.61
   7   7 -26    5.14    2.57
   7   7 -25    0.64    2.21
   7   7 -24    4.82    2.14
   7   7 -23    5.04    2.39
   7   7 -22   -5.70    2.30
   7   7 -21    1.81    1.98
   7   7 -20    5.26    2.11
   7   7 -19    2.99    1.96
   7   7 -18    0.41    1.90
   7   7 -17   11.08    2.35
   7   7 -16   -2.25    1.92
   7   7 -15    6.77    2.09
   7   7 -14   14.60    2.51
   7   7 -13   10.70    2.03
   7   7 -12    3.28    1.60
   7   7 -11   48.96    2.86
   7   7 -10   69.44    3.09
   7   7  -9    7.57    1.90
   7   7  -8    0.82    1.86
   7   7  -7  128.53    4.01
   7   7  -6   25.16    2.30
   7   7  -5    3.14    1.51
   7   7  -4    2.64    1.46
   7   7  -3   16.01    1.83
   7   7  -2   51.83    2.68
   7   7  -1   27.92    2.26
   7   7   0    1.07    2.11
   7   7   1   26.87    2.24
   7   7   2   54.83    2.73
   7   7   3   10.79    1.92
   7   7   4    0.93    1.51
   7   7   5    0.87    1.56
   7   7   6   30.50    2.31
   7   7   7  138.98    4.12
   7   7   8    1.14    1.92
   7   7   9    8.42    1.91
   7   7  10   77.01    3.18
   7   7  11   54.16    2.93
   7   7  12    2.05    1.71
   7   7  13    9.55    2.15
   7   7  14   17.97    2.65
   7   7  15    7.07    2.32
   7   7  16    2.16    1.92
   7   7  17   15.24    2.39
   7   7  18    2.17    1.97
   7   7  19    0.43    1.98
   7   7  20    3.19    2.12
   7   7  21    2.15    2.29
   7   7  22    2.34    2.15
   7   7  23    8.78    2.47
   7   7  24    5.70    2.32
   7   7  25    4.99    2.34
   7   7  26    5.94    2.64
   7   7  27    2.05    2.68
   7   6  29    1.81    2.37
   7   6  28    0.28    2.55
   7   6  27    5.49    2.64
   7   6  26   -4.04    2.31
   7   6  25    3.92    2.31
   7   6  24    5.69    2.49
   7   6  23    4.82    2.26
   7   6  22    4.89    2.42
   7   6  21    0.87    2.14
   7   6  20    6.57    2.26
   7   6  19   10.81    2.45
   7   6  18   35.68    3.04
   7   6  17    1.71    2.00
   7   6  16    3.14    1.96
   7   6  15   24.14    2.50
   7   6  14   21.04    2.39
   7   6  13    0.34    1.76
   7   6  12   29.57    2.44
   7   6  11   52.14    2.75
   7   6  10   38.16    2.57
   7   6   9   40.75    2.55
   7   6   8   87.85    3.27
   7   6   7   13.63    2.24
   7   6   6    4.03    1.73
   7   6   5    2.10    1.52
   7   6   4   34.87    2.16
   7   6   3   27.55    2.11
   7   6   2   18.15    1.85
   7   6   1   43.59    2.74
   7   6   0   76.13    2.84
   7   6  -1   50.31    2.49
   7   6  -2   18.21    1.87
   7   6  -3   28.45    2.09
   7   6  -4   35.71    2.15
   7   6  -5    6.07    1.56
   7   6  -6    5.72    1.60
   7   6  -7   11.08    1.77
   7   6  -8   86.17    3.13
   7   6  -9   42.86    2.47
   7   6 -10   36.21    2.42
   7   6 -11   43.75    2.85
   7   6 -12   30.02    2.55
   7   6 -13   -0.85    1.62
   7   6 -14   17.35    2.25
   7   6 -15   21.96    2.39
   7   6 -16   -2.95    1.83
   7   6 -17    0.67    1.80
   7   6 -18   36.99    2.86
   7   6 -19   13.83    2.30
   7   6 -20    1.77    2.03
   7   6 -21    5.59    1.80
   7   6 -22    5.44    2.03
   7   6 -23    3.20    2.32
   7   6 -24   10.65    2.41
   7   6 -25    3.91    2.12
   7   6 -26   -5.17    2.34
   7   6 -27   10.56    2.52
   7   6 -28    1.88    2.41
   7   6 -29    0.69    2.55
   7   5 -30    1.95    2.11
   7   5 -29    4.45    2.37
   7   5 -28   -1.04    2.25
   7   5 -27    3.01    2.05
   7   5 -26    2.55    2.34
   7   5 -25    2.24    1.87
   7   5 -24   13.64    2.14
   7   5 -23   -1.09    2.07
   7   5 -22   -0.31    1.96
   7   5 -21   -1.43    2.03
   7   5 -20   28.40    2.59
   7   5 -19   10.19    2.20
   7   5 -18   55.72    3.20
   7   5 -17   38.82    2.78
   7   5 -16   16.50    2.06
   7   5 -15    2.37    1.73
   7   5 -14   39.59    2.51
   7   5 -13   50.43    2.85
   7   5 -12   51.69    2.63
   7   5 -11   26.08    2.06
   7   5 -10   10.54    1.71
   7   5  -9   80.48    2.90
   7   5  -8   69.95    2.69
   7   5  -7    5.11    1.57
   7   5  -6   41.40    2.25
   7   5  -5   13.83    1.52
   7   5  -4    0.99    1.23
   7   5  -3   33.84    2.01
   7   5  -2   24.32    1.76
   7   5  -1   10.40    1.57
   7   5   0    1.81    1.22
   7   5   1   16.09    1.44
   7   5   2   17.71    1.71
   7   5   3   31.89    2.02
   7   5   4    4.89    1.26
   7   5   5   11.91    1.67
   7   5   6   41.15    2.32
   7   5   7    7.67    1.60
   7   5   8   67.89    2.75
   7   5   9   70.04    2.94
   7   5  10    9.89    1.73
   7   5  11   24.29    2.17
   7   5  12   52.84    2.76
   7   5  13   59.45    3.00
   7   5  14   38.33    2.71
   7   5  15    4.16    2.05
   7   5  16   14.68    2.26
   7   5  17   32.75    2.74
   7   5  18   62.41    3.20
   7   5  19   12.41    2.20
   7   5  20   32.03    2.75
   7   5  21    2.68    1.98
   7   5  22   -0.21    2.07
   7   5  23   -2.96    2.34
   7   5  24   13.31    2.59
   7   5  25    1.29    2.07
   7   5  26    5.97    2.30
   7   5  27    1.13    2.24
   7   5  28   -7.95    2.54
   7   5  29    0.40    2.68
   7   5  30    2.79    2.65
   7   4  30    0.95    2.80
   7   4  29    2.75    2.37
   7   4  28    4.94    2.41
   7   4  27    4.40    2.27
   7   4  26    1.42    2.11
   7   4  25    6.03    2.12
   7   4  24    1.32    2.15
   7   4  23    4.56    2.11
   7   4  22   14.33    2.42
   7   4  21    2.17    2.25
   7   4  20   14.42    2.27
   7   4  19   37.07    2.70
   7   4  18   47.40    2.86
   7   4  17    9.90    2.00
   7   4  16    9.82    1.97
   7   4  15   57.23    2.99
   7   4  14   69.23    3.03
   7   4  13    3.78    1.48
   7   4  12    2.71    1.41
   7   4  11    9.13    1.48
   7   4  10   10.90    1.54
   7   4   9   13.67    1.63
   7   4   8   18.82    1.72
   7   4   7   96.34    2.94
   7   4   6   35.99    2.05
   7   4   5    2.86    1.22
   7   4   4   55.71    2.25
   7   4   3   20.83    1.60
   7   4   2   42.10    2.05
   7   4   1   12.71    1.29
   7   4   0   25.07    1.61
   7   4  -1   13.30    1.42
   7   4  -2   46.50    2.07
   7   4  -3   20.34    1.60
   7   4  -4   49.85    2.22
   7   4  -5    4.42    1.21
   7   4  -6   37.81    2.05
   7   4  -7   87.75    2.89
   7   4  -8   18.21    1.75
   7   4  -9    1.14    1.21
   7   4 -10    2.56    1.31
   7   4 -11    8.05    1.53
   7   4 -12   -0.08    1.42
   7   4 -13    0.68    1.41
   7   4 -14   68.69    2.99
   7   4 -15   56.05    2.85
   7   4 -16    6.15    1.93
   7   4 -17    6.37    1.96
   7   4 -18   47.27    3.00
   7   4 -19    1.66    1.96
   7   4 -20   12.02    2.25
   7   4 -21   -1.08    2.02
   7   4 -22   17.08    2.45
   7   4 -23    4.87    2.06
   7   4 -24   -0.65    1.97
   7   4 -25   10.35    2.09
   7   4 -26   -4.12    2.12
   7   4 -27    4.76    2.19
   7   4 -28    4.67    2.20
   7   4 -29    6.42    2.01
   7   4 -30    7.86    2.55
   7   3 -31    2.61    2.59
   7   3 -30    0.14    2.54
   7   3 -29   10.88    2.55
   7   3 -28    1.97    2.30
   7   3 -27    3.58    2.37
   7   3 -26    6.54    2.31
   7   3 -25    0.89    2.20
   7   3 -24   10.04    2.19
   7   3 -23   10.70    2.21
   7   3 -22    3.08    2.09
   7   3 -21    6.61    1.96
   7   3 -20    6.37    1.76
   7   3 -19    4.01    1.93
   7   3 -18   18.72    2.19
   7   3 -17    6.87    1.88
   7   3 -16   43.43    2.60
   7   3 -15   43.18    2.52
   7   3 -14    5.30    1.29
   7   3 -13   34.54    2.11
   7   3 -12   -1.19    1.46
   7   3 -11  125.63    3.44
   7   3 -10   17.46    1.73
   7   3  -9   31.01    1.91
   7   3  -8  123.81    3.25
   7   3  -7   -0.98    1.27
   7   3  -6   26.26    1.61
   7   3  -5    3.10    1.27
   7   3  -4   72.06    2.42
   7   3  -3    1.03    0.98
   7   3  -2    8.19    1.13
   7   3  -1   47.24    1.98
   7   3   0   27.70    1.70
   7   3   1   43.42    2.10
   7   3   2    5.93    1.17
   7   3   3    0.69    1.04
   7   3   4   74.79    2.49
   7   3   5    6.27    1.27
   7   3   6   24.18    1.68
   7   3   7    0.92    1.36
   7   3   8  128.28    3.19
   7   3   9   26.40    1.90
   7   3  10   20.36    1.70
   7   3  11  131.67    3.49
   7   3  12    3.57    1.42
   7   3  13   30.94    2.07
   7   3  14    4.33    1.63
   7   3  15   40.12    2.44
   7   3  16   42.02    2.59
   7   3  17    9.28    1.80
   7   3  18   20.70    2.05
   7   3  19    8.73    1.96
   7   3  20    5.26    1.81
   7   3  21    4.50    2.05
   7   3  22    7.25    1.98
   7   3  23   11.74    2.36
   7   3  24   11.43    2.09
   7   3  25    3.77    2.26
   7   3  26   10.22    2.40
   7   3  27    2.26    2.39
   7   3  28    4.70    2.21
   7   3  29    4.74    2.47
   7   3  30    3.98    2.25
   7   3  31    1.92    2.46
   7   2  31    1.90    2.32
   7   2  30    2.35    2.24
   7   2  29   -5.04    2.63
   7   2  28   12.87    2.64
   7   2  27    6.32    2.44
   7   2  26    4.74    2.05
   7   2  25   -0.11    2.02
   7   2  24    5.87    1.97
   7   2  23    5.74    2.31
   7   2  22   13.30    2.15
   7   2  21   35.91    2.76
   7   2  20    1.44    1.97
   7   2  19    8.33    1.83
   7   2  18    5.26    2.00
   7   2  17   15.63    1.88
   7   2  16   14.68    1.83
   7   2  15    6.37    1.60
   7   2  14    4.04    1.43
   7   2  13   11.52    1.72
   7   2  12   45.91    2.26
   7   2  11    4.90    1.41
   7   2  10   11.15    1.34
   7   2   9    3.08    1.11
   7   2   8   16.45    1.52
   7   2   7  110.19    3.01
   7   2   6   62.44    2.34
   7   2   5   55.05    2.15
   7   2   4   16.61    1.38
   7   2   3   17.46    1.28
   7   2   2   49.04    1.92
   7   2   1    5.39    1.14
   7   2   0  158.74    3.13
   7   2  -1    7.37    1.13
   7   2  -2   46.46    1.91
   7   2  -3   14.65    1.34
   7   2  -4   13.19    1.33
   7   2  -5   53.16    2.11
   7   2  -6   62.15    2.26
   7   2  -7  103.89    2.95
   7   2  -8   17.04    1.51
   7   2  -9    2.95    1.03
   7   2 -10   12.10    1.38
   7   2 -11    5.94    1.27
   7   2 -12   42.12    2.24
   7   2 -13   14.24    1.66
   7   2 -14    2.96    1.44
   7   2 -15    5.92    1.49
   7   2 -16   14.76    1.80
   7   2 -17   14.26    1.92
   7   2 -18    6.10    1.80
   7   2 -19    4.08    1.92
   7   2 -20    6.22    1.81
   7   2 -21   35.35    2.66
   7   2 -22    6.90    2.35
   7   2 -23    3.23    2.34
   7   2 -24    3.35    1.88
   7   2 -25    5.65    1.70
   7   2 -26    1.81    1.98
   7   2 -27    8.65    2.35
   7   2 -28   12.02    2.51
   7   2 -29    0.00    2.16
   7   2 -30   -0.13    2.30
   7   2 -31   -0.95    2.34
   7   1 -32   -2.09    2.88
   7   1 -31    3.89    2.63
   7   1 -30    0.39    2.36
   7   1 -29    1.12    2.45
   7   1 -28   10.09    2.56
   7   1 -27    7.64    2.54
   7   1 -26    8.80    2.00
   7   1 -25   -0.33    2.00
   7   1 -24    1.24    2.15
   7   1 -23    8.75    2.32
   7   1 -22    7.76    2.20
   7   1 -21   -0.19    2.01
   7   1 -20   59.44    3.15
   7   1 -19    2.22    1.61
   7   1 -18   33.12    2.31
   7   1 -17   22.32    2.11
   7   1 -16   20.12    2.14
   7   1 -15   18.73    1.90
   7   1 -14    1.70    1.34
   7   1 -13   19.14    1.72
   7   1 -12    0.85    1.27
   7   1 -11   36.76    2.06
   7   1 -10   11.07    1.44
   7   1  -9    8.26    1.41
   7   1  -8   67.71    2.37
   7   1  -7    3.63    1.13
   7   1  -6   32.62    1.72
   7   1  -5    3.09    1.19
   7   1  -4  116.15    2.85
   7   1  -3   65.62    2.21
   7   1  -2   46.54    1.90
   7   1  -1   30.23    1.54
   7   1   0   37.54    1.72
   7   1   1   29.71    1.65
   7   1   2   49.70    1.96
   7   1   3   68.39    2.30
   7   1   4  111.12    2.84
   7   1   5    4.50    1.08
   7   1   6   29.78    1.72
   7   1   7    4.87    1.11
   7   1   8   62.46    2.35
   7   1   9    8.57    1.33
   7   1  10   13.72    1.46
   7   1  11   40.83    2.06
   7   1  12    3.43    1.27
   7   1  13   18.85    1.71
   7   1  14    2.20    1.42
   7   1  15   16.74    1.72
   7   1  16   20.96    2.09
   7   1  17   20.89    2.07
   7   1  18   29.91    2.27
   7   1  19   -0.60    1.71
   7   1  20   62.87    3.03
   7   1  21   -0.83    1.92
   7   1  22   11.77    2.16
   7   1  23    9.65    2.41
   7   1  24    1.24    2.14
   7   1  25   -2.03    1.93
   7   1  26    8.03    2.14
   7   1  27    8.79    2.49
   7   1  28    6.48    2.68
   7   1  29   -4.11    2.45
   7   1  30    0.13    2.54
   7   1  31    0.67    2.99
   7   1  32    5.98    2.63
   7   0  32   -3.88    2.47
   7   0  31    1.21    2.56
   7   0  30    8.11    2.96
   7   0  29   16.39    2.79
   7   0  28   -0.60    2.51
   7   0  27    2.88    2.68
   7   0  26   23.30    2.86
   7   0  25   -3.42    2.61
   7   0  24    6.88    2.45
   7   0  23   25.23    2.75
   7   0  22   80.75    3.88
   7   0  21   -6.05    2.70
   7   0  20   92.86    3.53
   7   0  19    8.91    2.09
   7   0  18   22.95    2.19
   7   0  17   40.33    2.41
   7   0  16   -0.75    1.70
   7   0  15    6.13    1.57
   7   0  14    7.17    1.41
   7   0  13   -1.16    1.31
   7   0  12   15.51    1.52
   7   0  11   50.80    2.32
   7   0  10    0.98    1.22
   7   0   9   35.85    1.82
   7   0   8    0.46    0.95
   7   0   7    7.75    1.19
   7   0   6   60.53    2.27
   7   0   5  106.29    2.73
   7   0   4    1.80    0.95
   7   0   3   72.91    2.40
   7   0   2   21.79    1.60
   7   0   1   17.42    1.39
   7   0   0    0.15    0.97
   7   0  -1   18.29    1.42
   7   0  -2   24.47    1.48
   7   0  -3   75.79    2.50
   7   0  -4    0.84    1.11
   7   0  -5  110.26    2.83
   7   0  -6   63.96    2.42
   7   0  -7    8.09    1.18
   7   0  -8    0.58    1.09
   7   0  -9   37.42    1.92
   7   0 -10    2.57    1.29
   7   0 -11    0.83    1.21
   7   0 -12   12.18    1.67
   7   0 -13    0.68    1.18
   7   0 -14    5.90    1.56
   7   0 -15    7.30    1.61
   7   0 -16   -1.21    2.02
   7   0 -17   38.01    2.71
   7   0 -18   18.31    2.27
   7   0 -19    8.15    2.03
   7   0 -20   90.39    3.71
   7   0 -21  -18.35    3.04
   7   0 -22   85.12    3.84
   7   0 -23   30.80    2.99
   7   0 -24    2.68    2.54
   7   0 -25   -8.23    2.55
   7   0 -26   23.10    2.84
   7   0 -27   -6.57    3.06
   7   0 -28   -1.67    2.45
   7   0 -29   11.30    2.81
   7   0 -30   -1.42    3.23
   7   0 -31   -8.69    2.84
   7   0 -32    2.78    2.24
   8   0 -31   -1.54    2.57
   8   0 -30   -0.14    2.52
   8   0 -29    0.39    2.40
   8   0 -28   -1.13    2.39
   8   0 -27    9.99    2.61
   8   0 -26   -5.75    2.88
   8   0 -25   20.07    3.24
   8   0 -24    2.19    2.30
   8   0 -23   -2.21    2.46
   8   0 -22    6.62    2.30
   8   0 -21   38.07    2.95
   8   0 -20   29.15    2.94
   8   0 -19   13.67    2.42
   8   0 -18    8.77    1.93
   8   0 -17   32.36    2.52
   8   0 -16   13.33    1.86
   8   0 -15    0.72    1.52
   8   0 -14   11.02    2.00
   8   0 -13  137.26    3.83
   8   0 -12    6.19    1.68
   8   0 -11   20.46    1.81
   8   0 -10    8.19    1.46
   8   0  -9   42.07    2.21
   8   0  -8    1.63    1.43
   8   0  -7   55.59    2.66
   8   0  -6   36.99    2.39
   8   0  -5  152.46    3.52
   8   0  -4   28.11    2.06
   8   0  -3   14.56    1.68
   8   0  -2    2.51    1.34
   8   0  -1   38.22    2.01
   8   0   0   55.52    2.22
   8   0   1   39.16    1.98
   8   0   2    2.45    1.11
   8   0   3   16.96    1.49
   8   0   4   26.03    2.02
   8   0   5  158.44    3.54
   8   0   6   36.40    2.25
   8   0   7   58.24    2.56
   8   0   8    2.10    1.26
   8   0   9   41.02    2.16
   8   0  10    5.02    1.42
   8   0  11   21.08    1.68
   8   0  12    3.79    1.71
   8   0  13  127.39    3.67
   8   0  14   13.40    1.80
   8   0  15   -0.40    1.51
   8   0  16    7.27    1.77
   8   0  17   28.14    2.35
   8   0  18    7.61    1.92
   8   0  19   10.63    2.25
   8   0  20   28.75    2.65
   8   0  21   33.41    2.74
   8   0  22    4.17    2.11
   8   0  23   -1.90    2.51
   8   0  24    1.53    2.30
   8   0  25   27.07    3.05
   8   0  26   -0.35    2.54
   8   0  27   11.92    2.45
   8   0  28    0.50    2.36
   8   0  29    1.18    2.55
   8   0  30    2.30    2.60
   8   0  31    0.84    2.56
   8   1  30   -4.07    2.51
   8   1  29    0.00    2.49
   8   1  28    6.83    2.42
   8   1  27    0.62    2.11
   8   1  26    2.24    2.06
   8   1  25    0.11    2.15
   8   1  24   10.10    2.42
   8   1  23   21.73    2.75
   8   1  22    3.89    2.22
   8   1  21   27.95    2.66
   8   1  20    8.39    2.31
   8   1  19   -0.28    1.90
   8   1  18    1.78    1.96
   8   1  17   15.31    2.11
   8   1  16   18.64    2.14
   8   1  15    9.18    1.95
   8   1  14   39.29    2.34
   8   1  13    2.35    1.39
   8   1  12   46.79    2.46
   8   1  11   32.42    2.16
   8   1  10    6.72    1.56
   8   1   9    3.64    1.32
   8   1   8    1.98    1.08
   8   1   7   14.01    1.58
   8   1   6   18.29    1.67
   8   1   5   91.55    2.89
   8   1   4   61.48    2.45
   8   1   3   12.74    1.48
   8   1   2   20.83    1.61
   8   1   1   11.02    1.31
   8   1   0    0.36    0.97
   8   1  -1    9.28    1.34
   8   1  -2   25.16    1.62
   8   1  -3   15.05    1.48
   8   1  -4   64.81    2.47
   8   1  -5   85.47    2.81
   8   1  -6   17.92    1.75
   8   1  -7   12.72    1.54
   8   1  -8   -1.19    1.27
   8   1  -9    5.61    1.37
   8   1 -10    7.84    1.47
   8   1 -11   31.93    1.98
   8   1 -12   51.80    2.46
   8   1 -13    0.23    1.46
   8   1 -14   31.59    2.29
   8   1 -15   13.53    1.78
   8   1 -16   21.30    2.16
   8   1 -17   13.94    1.97
   8   1 -18    4.72    1.85
   8   1 -19    2.76    1.67
   8   1 -20   15.55    2.19
   8   1 -21   27.47    2.54
   8   1 -22    5.11    2.24
   8   1 -23   26.19    2.80
   8   1 -24    6.69    2.41
   8   1 -25   -3.76    2.19
   8   1 -26    1.29    2.07
   8   1 -27    2.07    2.26
   8   1 -28    8.23    2.40
   8   1 -29    3.28    2.40
   8   1 -30   -1.49    2.47
   8   2 -30   -2.06    2.41
   8   2 -29   -0.26    2.73
   8   2 -28    2.94    2.39
   8   2 -27    0.62    2.09
   8   2 -26    2.15    2.02
   8   2 -25   -0.58    2.17
   8   2 -24    3.33    2.15
   8   2 -23    1.82    2.15
   8   2 -22   24.67    2.66
   8   2 -21   13.82    2.50
   8   2 -20   -2.42    1.88
   8   2 -19    6.92    2.15
   8   2 -18   20.70    2.16
   8   2 -17   15.47    2.01
   8   2 -16   36.89    2.49
   8   2 -15   10.90    1.78
   8   2 -14   18.50    1.87
   8   2 -13   16.87    1.86
   8   2 -12   17.51    1.81
   8   2 -11    0.58    1.36
   8   2 -10   11.27    1.57
   8   2  -9   35.51    2.14
   8   2  -8   83.49    2.83
   8   2  -7    6.08    1.24
   8   2  -6   10.76    1.42
   8   2  -5   22.72    1.75
   8   2  -4   54.58    2.22
   8   2  -3   74.16    2.56
   8   2  -2   13.10    1.37
   8   2  -1   17.03    1.39
   8   2   0    7.37    1.26
   8   2   1   13.83    1.54
   8   2   2   11.18    1.29
   8   2   3   78.33    2.60
   8   2   4   49.10    2.20
   8   2   5   25.40    1.73
   8   2   6   11.22    1.54
   8   2   7    0.67    1.43
   8   2   8   76.27    2.78
   8   2   9   30.67    2.10
   8   2  10    9.50    1.57
   8   2  11    0.51    1.42
   8   2  12   17.65    1.83
   8   2  13   20.95    2.01
   8   2  14   17.15    1.88
   8   2  15    5.24    1.83
   8   2  16   31.05    2.40
   8   2  17   14.51    2.11
   8   2  18   21.24    2.25
   8   2  19    8.23    2.10
   8   2  20   31.73    2.80
   8   2  21   18.53    2.50
   8   2  22   24.98    2.63
   8   2  23    4.72    2.16
   8   2  24   -0.55    2.32
   8   2  25    2.41    2.01
   8   2  26    4.76    2.07
   8   2  27    4.32    1.91
   8   2  28    6.52    2.41
   8   2  29    6.61    2.54
   8   2  30   -4.92    2.55
   8   3  30    0.83    2.57
   8   3  29    2.29    2.39
   8   3  28    0.39    2.32
   8   3  27    2.89    2.11
   8   3  26    1.58    2.06
   8   3  25   -3.98    2.24
   8   3  24   13.03    2.69
   8   3  23    3.06    2.17
   8   3  22    6.46    2.20
   8   3  21    9.82    2.17
   8   3  20    4.06    2.24
   8   3  19    2.11    1.67
   8   3  18    5.46    2.20
   8   3  17   69.61    3.33
   8   3  16   17.30    2.31
   8   3  15   30.59    2.36
   8   3  14   23.87    2.29
   8   3  13   10.09    1.82
   8   3  12    4.56    1.43
   8   3  11    5.49    1.46
   8   3  10    5.64    1.46
   8   3   9   40.63    2.21
   8   3   8   13.01    1.75
   8   3   7    4.12    1.41
   8   3   6    9.97    1.33
   8   3   5   13.80    1.52
   8   3   4    4.65    1.31
   8   3   3   21.27    1.75
   8   3   2    6.18    1.39
   8   3   1   11.73    1.41
   8   3   0   12.74    1.53
   8   3  -1    8.52    1.44
   8   3  -2    6.82    1.37
   8   3  -3   21.06    1.77
   8   3  -4    6.48    1.29
   8   3  -5   14.80    1.49
   8   3  -6    9.37    1.41
   8   3  -7    4.66    1.37
   8   3  -8   16.58    1.65
   8   3  -9    0.93    1.49
   8   3 -10    3.67    1.60
   8   3 -11    3.91    1.47
   8   3 -12    1.23    1.41
   8   3 -13   10.31    1.76
   8   3 -14   21.24    2.26
   8   3 -15   25.52    2.44
   8   3 -16   14.68    2.07
   8   3 -17   72.36    3.39
   8   3 -18    7.88    1.92
   8   3 -19   -0.67    1.98
   8   3 -20    6.53    2.09
   8   3 -21    6.54    2.15
   8   3 -22    5.07    2.09
   8   3 -23    6.24    2.22
   8   3 -24   21.29    2.51
   8   3 -25    0.24    2.03
   8   3 -26    4.01    1.98
   8   3 -27    2.76    1.96
   8   3 -28   -1.17    2.50
   8   3 -29   -0.40    2.22
   8   3 -30    5.56    2.32
   8   4 -29    0.69    2.22
   8   4 -28   -0.26    2.07
   8   4 -27    2.44    2.30
   8   4 -26    1.62    2.02
   8   4 -25    8.42    2.30
   8   4 -24    3.60    2.00
   8   4 -23    4.72    2.31
   8   4 -22   11.76    2.42
   8   4 -21    1.16    2.19
   8   4 -20    2.65    2.01
   8   4 -19   23.90    2.35
   8   4 -18    5.93    1.83
   8   4 -17    3.62    2.05
   8   4 -16   18.36    2.29
   8   4 -15   15.99    2.21
   8   4 -14   41.53    2.60
   8   4 -13   47.67    2.88
   8   4 -12   21.08    2.25
   8   4 -11    4.79    1.49
   8   4 -10   27.26    2.07
   8   4  -9    7.94    1.53
   8   4  -8   11.37    1.70
   8   4  -7    4.53    1.60
   8   4  -6   22.60    1.88
   8   4  -5   34.63    2.16
   8   4  -4   17.80    1.87
   8   4  -3   15.99    1.71
   8   4  -2   73.58    2.64
   8   4  -1   16.35    1.67
   8   4   0   14.44    1.80
   8   4   1   14.33    1.60
   8   4   2   70.13    2.73
   8   4   3   14.49    1.70
   8   4   4   21.53    1.92
   8   4   5   33.45    2.17
   8   4   6   23.95    1.88
   8   4   7    3.82    1.61
   8   4   8   11.46    1.87
   8   4   9    3.74    1.61
   8   4  10   24.05    2.15
   8   4  11    7.93    1.48
   8   4  12   25.03    2.19
   8   4  13   51.83    2.76
   8   4  14   41.64    2.80
   8   4  15   15.14    2.35
   8   4  16   19.19    2.39
   8   4  17    0.55    1.93
   8   4  18    0.95    2.11
   8   4  19   23.73    2.47
   8   4  20    8.16    1.95
   8   4  21    2.21    2.20
   8   4  22   14.06    2.29
   8   4  23    4.50    2.41
   8   4  24    1.75    2.11
   8   4  25    6.73    2.27
   8   4  26    1.12    2.19
   8   4  27    3.22    2.02
   8   4  28    2.79    2.29
   8   4  29    0.14    2.47
   8   5  28    3.55    2.54
   8   5  27    0.93    2.34
   8   5  26    4.11    2.16
   8   5  25    2.24    2.01
   8   5  24    9.02    2.52
   8   5  23   11.29    2.49
   8   5  22   15.45    2.55
   8   5  21   12.25    2.10
   8   5  20    4.25    2.14
   8   5  19   -0.83    2.07
   8   5  18    1.19    2.35
   8   5  17   31.49    2.70
   8   5  16    6.41    2.10
   8   5  15   32.13    2.76
   8   5  14    0.26    1.93
   8   5  13   22.04    2.17
   8   5  12   27.01    2.51
   8   5  11    3.97    1.90
   8   5  10  109.30    3.64
   8   5   9   34.37    2.45
   8   5   8   15.93    2.00
   8   5   7    6.87    1.77
   8   5   6   42.63    2.40
   8   5   5   19.88    1.96
   8   5   4    8.21    1.41
   8   5   3   -0.58    1.48
   8   5   2    8.89    1.58
   8   5   1   11.81    1.72
   8   5   0    6.12    1.42
   8   5  -1    9.14    1.65
   8   5  -2    9.40    1.65
   8   5  -3   -1.96    1.36
   8   5  -4    3.38    1.52
   8   5  -5   17.21    2.00
   8   5  -6   41.85    2.27
   8   5  -7    0.30    1.52
   8   5  -8   14.06    1.93
   8   5  -9   37.58    2.30
   8   5 -10  112.84    3.64
   8   5 -11    3.63    1.81
   8   5 -12   25.96    2.37
   8   5 -13   17.51    2.19
   8   5 -14    1.42    1.88
   8   5 -15   32.37    2.65
   8   5 -16    5.07    1.87
   8   5 -17   28.45    2.63
   8   5 -18   -0.40    2.03
   8   5 -19    2.26    2.09
   8   5 -20    0.84    2.03
   8   5 -21    8.08    2.15
   8   5 -22   19.27    2.29
   8   5 -23    7.79    2.39
   8   5 -24    8.16    2.15
   8   5 -25   -1.73    2.16
   8   5 -26    5.63    2.00
   8   5 -27    2.11    2.16
   8   5 -28    3.96    2.69
   8   6 -27    5.88    2.20
   8   6 -26    5.30    2.37
   8   6 -25   -1.80    2.26
   8   6 -24   -0.63    2.14
   8   6 -23    8.34    2.45
   8   6 -22    2.11    2.03
   8   6 -21    9.12    2.44
   8   6 -20   -0.23    2.21
   8   6 -19   16.12    2.34
   8   6 -18   14.83    2.49
   8   6 -17    3.66    2.10
   8   6 -16   12.56    2.22
   8   6 -15   16.76    2.29
   8   6 -14   25.54    2.59
   8   6 -13   43.54    2.86
   8   6 -12    5.46    1.88
   8   6 -11    0.88    1.75
   8   6 -10   18.63    2.32
   8   6  -9   11.78    2.06
   8   6  -8    7.52    1.83
   8   6  -7   85.02    3.39
   8   6  -6    0.64    1.62
   8   6  -5   20.07    1.95
   8   6  -4   53.73    2.64
   8   6  -3    8.50    1.76
   8   6  -2   16.43    1.80
   8   6  -1    1.54    1.49
   8   6   0   -0.69    1.43
   8   6   1    0.78    1.44
   8   6   2   13.73    1.87
   8   6   3   13.41    1.67
   8   6   4   53.61    2.61
   8   6   5   16.59    2.06
   8   6   6   -0.24    1.83
   8   6   7   81.42    3.30
   8   6   8    4.31    1.93
   8   6   9   11.72    2.20
   8   6  10   25.00    2.29
   8   6  11   -3.15    2.02
   8   6  12    7.71    1.97
   8   6  13   48.91    3.00
   8   6  14   25.20    2.52
   8   6  15   18.51    2.46
   8   6  16    7.62    2.27
   8   6  17    7.32    2.07
   8   6  18   11.19    2.60
   8   6  19   19.70    2.60
   8   6  20    0.99    2.20
   8   6  21   14.49    2.47
   8   6  22    0.83    2.12
   8   6  23   14.29    2.50
   8   6  24   -2.63    2.40
   8   6  25   -5.28    2.45
   8   6  26    1.86    2.52
   8   6  27   -1.23    2.78
   8   7  26    3.04    2.50
   8   7  25    1.75    2.40
   8   7  24    3.66    2.34
   8   7  23    1.02    2.45
   8   7  22   10.46    2.66
   8   7  21    1.56    2.20
   8   7  20    0.46    2.26
   8   7  19    0.00    2.32
   8   7  18    4.74    2.40
   8   7  17    3.87    2.03
   8   7  16   16.54    2.70
   8   7  15    7.66    2.05
   8   7  14   24.74    2.64
   8   7  13   13.75    2.42
   8   7  12   14.61    2.32
   8   7  11   -0.19    2.02
   8   7  10   20.93    2.32
   8   7   9   25.98    2.76
   8   7   8   45.34    2.89
   8   7   7   15.56    2.26
   8   7   6    5.95    1.98
   8   7   5   22.97    2.37
   8   7   4   16.76    2.24
   8   7   3   31.84    2.36
   8   7   2   28.34    2.50
   8   7   1   18.25    2.34
   8   7   0   16.97    2.09
   8   7  -1   17.75    2.06
   8   7  -2   31.25    2.36
   8   7  -3   33.08    2.39
   8   7  -4   16.92    1.98
   8   7  -5   27.39    2.30
   8   7  -6    7.76    1.81
   8   7  -7   12.76    2.00
   8   7  -8    2.03    1.63
   8   7  -9   22.16    2.60
   8   7 -10   21.09    2.44
   8   7 -11    1.31    1.91
   8   7 -12    9.63    2.37
   8   7 -13    8.48    2.34
   8   7 -14   21.32    2.69
   8   7 -15    4.28    2.01
   8   7 -16   21.01    2.50
   8   7 -17    1.93    1.82
   8   7 -18    6.27    2.15
   8   7 -19    1.13    2.09
   8   7 -20    4.53    2.05
   8   7 -21    3.34    2.39
   8   7 -22    9.09    2.52
   8   7 -23    2.78    2.16
   8   7 -24   -3.13    2.21
   8   7 -25    5.77    2.39
   8   7 -26    0.69    2.24
   8   8 -24   -1.23    2.35
   8   8 -23    0.93    2.16
   8   8 -22   -1.93    2.34
   8   8 -21    7.80    2.31
   8   8 -20   16.42    2.55
   8   8 -19    1.08    2.26
   8   8 -18   10.71    2.27
   8   8 -17    6.26    2.59
   8   8 -16    3.67    2.45
   8   8 -15   -0.87    2.07
   8   8 -14   23.35    2.37
   8   8 -13   13.62    2.25
   8   8 -12   -0.72    2.02
   8   8 -11    6.31    1.91
   8   8 -10    2.56    1.57
   8   8  -9    3.00    1.76
   8   8  -8   14.39    2.70
   8   8  -7    1.32    1.81
   8   8  -6    2.14    1.72
   8   8  -5   -0.46    1.72
   8   8  -4    0.55    1.82
   8   8  -3   40.12    2.75
   8   8  -2   13.82    2.22
   8   8  -1    3.52    2.00
   8   8   0   45.65    3.08
   8   8   1    0.99    1.88
   8   8   2   18.44    2.35
   8   8   3   36.78    2.74
   8   8   4    0.19    1.70
   8   8   5    0.74    1.87
   8   8   6   -0.38    1.75
   8   8   7   -3.10    2.12
   8   8   8   15.07    2.61
   8   8   9   -0.58    1.83
   8   8  10    2.36    1.72
   8   8  11    6.00    2.12
   8   8  12   -0.30    2.14
   8   8  13   12.08    2.40
   8   8  14   17.43    2.64
   8   8  15   -0.65    2.19
   8   8  16    1.00    2.50
   8   8  17    9.80    2.54
   8   8  18    7.00    2.42
   8   8  19    2.64    2.29
   8   8  20   12.16    2.73
   8   8  21    7.31    2.56
   8   8  22   -2.20    2.46
   8   8  23   -1.86    2.60
   8   8  24    1.37    2.50
   8   9  23    0.98    2.55
   8   9  22    0.68    2.50
   8   9  21   -1.19    2.39
   8   9  20    3.77    2.50
   8   9  19    1.65    2.32
   8   9  18    7.69    2.52
   8   9  17   13.57    2.84
   8   9  16   16.71    2.90
   8   9  15    4.41    2.31
   8   9  14    5.56    2.41
   8   9  13   -1.44    2.31
   8   9  12   19.15    2.69
   8   9  11    5.06    2.14
   8   9  10    2.12    2.03
   8   9   9    4.58    2.12
   8   9   8    4.53    1.92
   8   9   7   -1.62    2.09
   8   9   6    4.82    2.03
   8   9   5    0.79    1.73
   8   9   4    4.36    1.83
   8   9   3    1.97    1.77
   8   9   2   -1.18    1.95
   8   9   1    5.87    2.07
   8   9   0   19.52    2.45
   8   9  -1    8.98    2.20
   8   9  -2    3.62    1.91
   8   9  -3   -2.36    1.97
   8   9  -4    3.45    1.81
   8   9  -5   -0.89    1.82
   8   9  -6    8.64    1.93
   8   9  -7   -1.93    1.86
   8   9  -8    2.16    1.86
   8   9  -9    4.06    2.05
   8   9 -10    5.82    1.97
   8   9 -11    6.23    2.16
   8   9 -12   19.34    2.39
   8   9 -13    2.89    2.19
   8   9 -14    9.31    2.19
   8   9 -15    0.69    2.20
   8   9 -16   10.88    2.81
   8   9 -17    9.31    2.60
   8   9 -18    9.27    2.31
   8   9 -19    0.38    2.14
   8   9 -20   -1.82    2.37
   8   9 -21   -3.72    2.29
   8   9 -22    0.14    2.22
   8   9 -23   -2.80    2.55
   8  10 -20    0.14    2.34
   8  10 -19    3.63    2.25
   8  10 -18   -1.18    2.17
   8  10 -17    2.84    2.34
   8  10 -16   -0.75    2.31
   8  10 -15    3.84    2.42
   8  10 -14    0.97    2.05
   8  10 -13    2.51    2.17
   8  10 -12    4.22    2.15
   8  10 -11   18.60    2.64
   8  10 -10   -1.93    2.21
   8  10  -9    8.54    2.20
   8  10  -8    3.67    2.10
   8  10  -7    5.82    2.27
   8  10  -6   13.59    2.56
   8  10  -5    3.88    2.42
   8  10  -4    4.28    2.16
   8  10  -3    1.49    1.87
   8  10  -2    1.38    2.09
   8  10  -1    2.44    2.00
   8  10   0   11.12    2.25
   8  10   1    1.48    1.88
   8  10   2    1.81    1.87
   8  10   3    1.60    1.82
   8  10   4    5.58    2.05
   8  10   5   11.77    2.21
   8  10   6    9.36    2.65
   8  10   7    7.80    2.46
   8  10   8    6.90    2.07
   8  10   9    8.33    2.51
   8  10  10    2.51    1.91
   8  10  11   19.33    2.63
   8  10  12    5.88    2.16
   8  10  13    2.88    2.24
   8  10  14   -1.82    2.34
   8  10  15    1.61    2.59
   8  10  16    0.25    2.52
   8  10  17    1.54    2.41
   8  10  18    0.40    2.47
   8  10  19    0.40    2.59
   8  10  20    4.15    2.44
   8  11  17   -0.14    2.47
   8  11  16    0.82    2.46
   8  11  15    3.19    2.46
   8  11  14    6.27    2.35
   8  11  13    1.03    2.40
   8  11  12    3.17    2.09
   8  11  11    5.87    2.39
   8  11  10   10.70    2.44
   8  11   9   -0.24    2.14
   8  11   8    5.64    2.42
   8  11   7    1.19    2.11
   8  11   6    0.83    2.26
   8  11   5   -1.87    2.22
   8  11   4    1.51    2.01
   8  11   3    1.39    2.02
   8  11   2    0.46    2.03
   8  11   1    7.01    2.19
   8  11   0    1.61    1.97
   8  11  -1   12.07    2.16
   8  11  -2    0.69    2.06
   8  11  -3   -0.46    2.03
   8  11  -4    0.70    2.01
   8  11  -5    2.10    1.96
   8  11  -6    4.71    2.05
   8  11  -7    1.90    2.07
   8  11  -8    4.08    2.29
   8  11  -9    1.33    2.27
   8  11 -10    8.35    2.32
   8  11 -11    5.85    2.09
   8  11 -12    3.92    2.03
   8  11 -13    1.67    2.34
   8  11 -14   -1.70    2.61
   8  11 -15    5.04    2.11
   8  11 -16    1.08    2.37
   8  11 -17    1.24    2.54
   8  12 -14    3.08    2.54
   8  12 -13    3.58    2.51
   8  12 -12   -1.63    2.42
   8  12 -11   -2.55    2.63
   8  12 -10    3.32    2.51
   8  12  -9   -1.31    2.27
   8  12  -8    2.59    2.27
   8  12  -7    2.06    2.35
   8  12  -6    0.64    2.05
   8  12  -5    1.65    2.29
   8  12  -4    3.91    1.96
   8  12  -3    0.88    2.00
   8  12  -2    3.62    2.20
   8  12  -1    3.37    2.03
   8  12   0    5.11    2.20
   8  12   1   -0.50    2.17
   8  12   2    3.13    2.35
   8  12   3    0.25    2.25
   8  12   4    0.88    2.25
   8  12   5    1.27    2.37
   8  12   6   -0.13    2.25
   8  12   7   -0.25    2.31
   8  12   8   -2.60    2.37
   8  12   9   -0.65    2.41
   8  12  10    6.77    2.55
   8  12  11    2.42    2.65
   8  12  12    2.73    2.70
   8  12  13    2.07    2.56
   8  13   7   -2.78    2.40
   8  13   6    2.35    2.61
   8  13   5    1.92    2.31
   8  13   4    3.68    2.37
   8  13   3    1.49    2.35
   8  13   2    4.07    2.35
   8  13   1    3.52    2.49
   8  13   0    1.08    2.14
   8  13  -1    1.22    2.47
   8  13  -2   -0.28    2.31
   8  13  -3    2.03    2.39
   8  13  -4    5.19    2.51
   8  13  -5    3.15    2.37
   8  13  -6    5.10    2.30
   8  13  -7    1.81    2.31
   8  13  -8    4.21    2.27
   9  12  10    5.73    2.35
   9  12   9   -2.90    2.61
   9  12   8    2.32    2.60
   9  12   7    4.21    2.36
   9  12   6    0.28    2.50
   9  12   5   -0.67    2.11
   9  12   4   -3.06    2.40
   9  12   3    1.46    2.47
   9  12   2   -2.37    2.40
   9  12   1    0.93    2.36
   9  12   0    2.51    2.02
   9  12  -1   -2.11    2.25
   9  12  -2   -0.26    2.37
   9  12  -3   -1.06    2.17
   9  12  -4    1.07    2.17
   9  12  -5    3.22    2.22
   9  12  -6   -0.26    2.37
   9  12  -7    2.03    2.47
   9  12  -8    4.51    2.42
   9  12  -9    0.97    2.37
   9  12 -10    4.75    2.16
   9  11 -15    7.69    2.20
   9  11 -14    0.00    2.50
   9  11 -13    5.95    2.51
   9  11 -12   -1.87    2.24
   9  11 -11    2.50    2.32
   9  11 -10   -0.51    2.44
   9  11  -9   16.19    2.65
   9  11  -8    2.16    2.26
   9  11  -7    0.88    2.68
   9  11  -6   -0.88    2.10
   9  11  -5    6.08    2.14
   9  11  -4    1.48    2.01
   9  11  -3    1.36    2.15
   9  11  -2   -1.60    2.26
   9  11  -1   -0.62    2.22
   9  11   0    4.40    2.05
   9  11   1    4.16    2.09
   9  11   2    4.53    2.09
   9  11   3    3.93    2.11
   9  11   4   -1.12    2.11
   9  11   5    3.35    2.14
   9  11   6    8.13    2.31
   9  11   7    4.16    2.60
   9  11   8   -1.53    2.30
   9  11   9   10.16    2.83
   9  11  10    6.24    2.55
   9  11  11    0.40    2.42
   9  11  12   -0.26    2.51
   9  11  13    1.76    2.63
   9  11  14   -0.97    2.61
   9  11  15    2.80    2.66
   9  10  18    4.58    2.47
   9  10  17    0.41    2.51
   9  10  16    2.41    2.60
   9  10  15   -3.42    2.50
   9  10  14    0.78    2.51
   9  10  13    2.79    2.47
   9  10  12   -0.38    2.36
   9  10  11    6.27    2.52
   9  10  10    1.09    2.44
   9  10   9    2.27    2.24
   9  10   8    7.94    2.42
   9  10   7   -0.11    2.27
   9  10   6   -2.44    2.34
   9  10   5   10.49    2.00
   9  10   4    2.06    2.05
   9  10   3    5.35    2.14
   9  10   2    2.39    2.09
   9  10   1    6.80    2.39
   9  10   0   -1.70    2.16
   9  10  -1    7.70    2.32
   9  10  -2    3.06    1.87
   9  10  -3    3.19    2.05
   9  10  -4    7.79    2.07
   9  10  -5    2.76    2.26
   9  10  -6    0.24    2.10
   9  10  -7    0.46    2.12
   9  10  -8    7.69    2.24
   9  10  -9    1.80    2.06
   9  10 -10    3.27    2.27
   9  10 -11    4.79    2.47
   9  10 -12    2.74    2.40
   9  10 -13    4.06    2.39
   9  10 -14    3.34    2.45
   9  10 -15    5.11    2.24
   9  10 -16    3.60    2.46
   9  10 -17   -1.49    2.56
   9  10 -18    6.66    2.26
   9   9 -21    1.41    2.35
   9   9 -20    4.52    2.40
   9   9 -19    5.35    2.51
   9   9 -18   -4.58    2.46
   9   9 -17    2.56    2.27
   9   9 -16   11.54    2.45
   9   9 -15    5.29    2.30
   9   9 -14   -0.97    2.25
   9   9 -13    3.79    2.63
   9   9 -12   16.20    2.54
   9   9 -11   10.90    2.51
   9   9 -10   -0.34    1.93
   9   9  -9    9.81    2.49
   9   9  -8   -0.99    2.05
   9   9  -7    2.19    2.03
   9   9  -6    2.05    1.98
   9   9  -5   -0.33    2.07
   9   9  -4    1.81    2.03
   9   9  -3   11.95    2.20
   9   9  -2    2.64    1.86
   9   9  -1    8.09    2.36
   9   9   0   37.49    3.14
   9   9   1   11.77    2.35
   9   9   2    4.22    1.82
   9   9   3   11.43    2.26
   9   9   4    5.74    2.09
   9   9   5   -0.85    1.97
   9   9   6    0.87    2.12
   9   9   7    3.17    1.96
   9   9   8    0.23    2.11
   9   9   9    5.48    2.54
   9   9  10    5.21    2.03
   9   9  11    9.31    2.54
   9   9  12   15.65    2.74
   9   9  13    6.05    2.69
   9   9  14   -1.81    2.41
   9   9  15    5.30    2.34
   9   9  16    9.81    2.84
   9   9  17   -2.19    2.37
   9   9  18   -2.36    2.59
   9   9  19   -0.54    2.61
   9   9  20    2.60    2.51
   9   8  23   -1.82    2.56
   9   8  22    2.19    2.29
   9   8  21    3.73    2.32
   9   8  20    2.99    2.31
   9   8  19    2.54    2.31
   9   8  18    5.09    2.66
   9   8  17   16.59    2.70
   9   8  16   16.23    2.80
   9   8  15    4.99    2.26
   9   8  14    3.53    2.45
   9   8  13   -1.33    2.51
   9   8  12   17.74    2.49
   9   8  11    2.90    2.31
   9   8  10    0.74    2.39
   9   8   9    3.03    2.24
   9   8   8   -0.20    2.09
   9   8   7    3.66    1.90
   9   8   6    5.34    2.05
   9   8   5    2.79    1.92
   9   8   4    4.26    1.82
   9   8   3   -0.49    1.81
   9   8   2   -2.25    1.93
   9   8   1    2.54    2.16
   9   8   0   21.08    2.50
   9   8  -1    1.96    2.05
   9   8  -2    1.37    1.85
   9   8  -3   -3.14    1.86
   9   8  -4    4.65    1.87
   9   8  -5   -3.59    2.02
   9   8  -6    6.03    2.00
   9   8  -7    2.14    1.86
   9   8  -8    2.57    1.98
   9   8  -9    8.03    2.12
   9   8 -10    2.01    2.14
   9   8 -11    0.21    2.25
   9   8 -12   14.43    2.55
   9   8 -13    2.11    2.24
   9   8 -14    6.36    2.26
   9   8 -15    7.06    2.39
   9   8 -16   16.92    2.70
   9   8 -17   12.70    2.59
   9   8 -18    2.85    2.55
   9   8 -19    0.00    2.34
   9   8 -20    7.79    2.36
   9   8 -21   -2.00    2.25
   9   8 -22    3.28    2.24
   9   8 -23   -2.51    2.47
   9   7 -24    1.37    2.12
   9   7 -23    3.88    2.06
   9   7 -22    2.34    2.30
   9   7 -21    4.43    2.27
   9   7 -20    3.71    2.19
   9   7 -19    0.84    2.31
   9   7 -18    0.46    2.19
   9   7 -17    1.03    2.20
   9   7 -16   13.77    2.47
   9   7 -15    5.58    2.07
   9   7 -14    3.32    1.93
   9   7 -13    8.08    2.17
   9   7 -12   11.72    2.06
   9   7 -11   42.49    2.93
   9   7 -10   11.22    2.31
   9   7  -9   24.41    2.61
   9   7  -8    5.29    1.98
   9   7  -7    8.37    1.90
   9   7  -6    2.54    1.83
   9   7  -5   -2.24    1.95
   9   7  -4    7.29    1.97
   9   7  -3   15.59    2.05
   9   7  -2    2.83    1.57
   9   7  -1   15.20    2.31
   9   7   0   20.01    2.35
   9   7   1   18.48    2.07
   9   7   2    1.73    1.86
   9   7   3   17.89    2.17
   9   7   4    7.94    2.02
   9   7   5   -1.49    1.88
   9   7   6    0.84    1.85
   9   7   7    8.55    2.06
   9   7   8    4.91    2.09
   9   7   9   30.69    2.49
   9   7  10    6.36    2.44
   9   7  11   45.37    3.09
   9   7  12   10.81    2.30
   9   7  13    9.13    2.45
   9   7  14   -0.43    2.12
   9   7  15    2.96    2.20
   9   7  16   15.12    2.60
   9   7  17    7.00    2.11
   9   7  18    2.24    2.32
   9   7  19   11.33    2.24
   9   7  20    0.00    2.26
   9   7  21    3.18    2.52
   9   7  22    4.69    2.54
   9   7  23    0.00    2.34
   9   7  24    2.89    2.54
   9   6  26    1.39    2.57
   9   6  25    1.49    2.45
   9   6  24    2.78    2.36
   9   6  23    0.90    2.22
   9   6  22    1.87    2.27
   9   6  21    3.39    2.22
   9   6  20    6.49    2.02
   9   6  19    6.43    2.26
   9   6  18    2.35    2.11
   9   6  17    6.98    2.19
   9   6  16    8.09    2.34
   9   6  15    8.10    2.19
   9   6  14   12.89    2.35
   9   6  13    7.35    1.87
   9   6  12    6.52    2.15
   9   6  11   18.11    2.47
   9   6  10    3.64    1.88
   9   6   9   -0.36    1.96
   9   6   8   24.62    2.37
   9   6   7    1.52    1.80
   9   6   6    5.20    1.78
   9   6   5   17.36    2.03
   9   6   4   18.06    2.11
   9   6   3    2.57    1.72
   9   6   2    9.57    1.96
   9   6   1    1.96    1.65
   9   6   0    5.79    1.66
   9   6  -1    0.77    1.62
   9   6  -2    8.63    1.85
   9   6  -3    2.15    1.75
   9   6  -4   19.09    2.17
   9   6  -5   13.94    2.00
   9   6  -6    7.13    1.65
   9   6  -7    0.26    1.73
   9   6  -8   20.80    2.25
   9   6  -9    3.03    1.90
   9   6 -10   -1.68    2.06
   9   6 -11   16.86    2.35
   9   6 -12   12.44    2.00
   9   6 -13    4.56    1.97
   9   6 -14   11.05    2.31
   9   6 -15    4.16    2.03
   9   6 -16    7.76    2.31
   9   6 -17    6.43    2.10
   9   6 -18    2.35    2.11
   9   6 -19    6.43    2.06
   9   6 -20   -0.70    2.02
   9   6 -21    3.63    2.01
   9   6 -22    0.38    2.15
   9   6 -23   -1.41    2.14
   9   6 -24    1.06    2.40
   9   6 -25    0.40    2.31
   9   6 -26   -2.51    2.47
   9   5 -27   11.00    2.41
   9   5 -26    1.90    2.37
   9   5 -25    3.93    2.45
   9   5 -24    8.14    2.24
   9   5 -23   -2.47    2.30
   9   5 -22    8.04    2.20
   9   5 -21    3.14    2.15
   9   5 -20    1.13    1.81
   9   5 -19    2.54    2.16
   9   5 -18    3.00    1.85
   9   5 -17   19.91    2.63
   9   5 -16    5.28    1.87
   9   5 -15   23.95    2.46
   9   5 -14    0.48    2.10
   9   5 -13   32.27    2.45
   9   5 -12    6.92    1.82
   9   5 -11    3.88    1.85
   9   5 -10    6.91    1.71
   9   5  -9   18.78    2.16
   9   5  -8   40.52    2.59
   9   5  -7   12.21    1.80
   9   5  -6    6.23    1.78
   9   5  -5   25.38    2.16
   9   5  -4    4.23    1.57
   9   5  -3   20.11    1.97
   9   5  -2    1.53    1.37
   9   5  -1    3.28    1.62
   9   5   0   16.88    1.93
   9   5   1    5.84    1.58
   9   5   2   -0.80    1.48
   9   5   3   19.63    2.03
   9   5   4    5.78    1.70
   9   5   5   29.50    2.14
   9   5   6    8.57    1.75
   9   5   7    7.25    1.97
   9   5   8   37.72    2.46
   9   5   9   21.58    2.25
   9   5  10    6.12    1.73
   9   5  11    3.62    1.93
   9   5  12    4.43    1.81
   9   5  13   27.01    2.60
   9   5  14    5.51    1.87
   9   5  15   22.19    2.61
   9   5  16    4.87    2.20
   9   5  17   11.05    2.44
   9   5  18    3.97    1.98
   9   5  19    2.54    2.12
   9   5  20    3.86    2.01
   9   5  21    1.39    2.37
   9   5  22    6.37    2.42
   9   5  23    0.00    2.25
   9   5  24    1.78    2.64
   9   5  25    3.01    2.52
   9   5  26    3.38    2.30
   9   5  27    3.91    2.91
   9   4  28    4.62    2.46
   9   4  27    0.14    2.45
   9   4  26    6.71    2.40
   9   4  25   -2.42    2.25
   9   4  24   -0.25    2.30
   9   4  23    0.11    2.46
   9   4  22    2.44    2.24
   9   4  21    7.22    2.17
   9   4  20    3.94    2.27
   9   4  19    4.25    1.95
   9   4  18    7.54    2.07
   9   4  17    4.02    1.96
   9   4  16    2.25    2.06
   9   4  15   17.77    2.46
   9   4  14    7.32    2.09
   9   4  13    8.59    2.06
   9   4  12   25.25    2.36
   9   4  11   26.15    2.20
   9   4  10   41.07    2.69
   9   4   9    4.31    1.65
   9   4   8   19.37    2.01
   9   4   7    8.09    1.93
   9   4   6   23.21    2.12
   9   4   5   17.08    1.97
   9   4   4    3.17    1.53
   9   4   3    3.60    1.41
   9   4   2    9.21    1.80
   9   4   1   52.19    2.55
   9   4   0    3.48    1.46
   9   4  -1   45.73    2.55
   9   4  -2   10.97    1.70
   9   4  -3   -0.62    1.53
   9   4  -4    3.86    1.56
   9   4  -5   19.57    1.92
   9   4  -6   22.97    2.07
   9   4  -7    9.77    1.78
   9   4  -8   18.30    1.92
   9   4  -9    4.89    1.63
   9   4 -10   42.49    2.61
   9   4 -11   24.84    2.32
   9   4 -12   25.94    2.41
   9   4 -13    8.67    1.88
   9   4 -14    6.12    1.83
   9   4 -15   17.77    2.41
   9   4 -16    2.25    1.88
   9   4 -17    6.32    1.60
   9   4 -18    2.47    2.11
   9   4 -19   -1.38    1.91
   9   4 -20    5.04    2.25
   9   4 -21    3.72    2.14
   9   4 -22    4.18    2.11
   9   4 -23    3.71    2.01
   9   4 -24    1.48    2.10
   9   4 -25    0.64    2.22
   9   4 -26    3.94    2.36
   9   4 -27    2.31    2.46
   9   4 -28    3.49    2.20
   9   3 -28    5.06    2.42
   9   3 -27    2.12    2.51
   9   3 -26    3.47    2.07
   9   3 -25   -3.24    2.21
   9   3 -24   -0.13    2.00
   9   3 -23   10.39    2.41
   9   3 -22    6.78    2.19
   9   3 -21    8.11    2.17
   9   3 -20    6.91    2.10
   9   3 -19    9.70    2.17
   9   3 -18   35.04    2.74
   9   3 -17   26.93    2.55
   9   3 -16    1.32    2.03
   9   3 -15    4.87    1.92
   9   3 -14   18.61    2.25
   9   3 -13   13.25    1.97
   9   3 -12   20.84    2.24
   9   3 -11   35.55    2.50
   9   3 -10   10.73    1.87
   9   3  -9   15.20    2.07
   9   3  -8   79.58    3.17
   9   3  -7   41.39    2.35
   9   3  -6   24.05    2.11
   9   3  -5   24.33    2.01
   9   3  -4    1.70    1.23
   9   3  -3   14.65    1.78
   9   3  -2   27.57    1.96
   9   3  -1    8.48    1.56
   9   3   0    6.23    1.75
   9   3   1    5.58    1.65
   9   3   2   24.08    2.05
   9   3   3   14.72    1.71
   9   3   4    2.07    1.26
   9   3   5   21.65    1.96
   9   3   6   26.09    2.02
   9   3   7   37.09    2.40
   9   3   8   77.65    3.18
   9   3   9   17.99    2.01
   9   3  10    7.47    1.91
   9   3  11   43.87    2.61
   9   3  12   18.12    2.31
   9   3  13    9.60    1.85
   9   3  14   16.64    2.09
   9   3  15    4.32    1.93
   9   3  16    0.75    1.90
   9   3  17   34.82    2.61
   9   3  18   31.55    2.78
   9   3  19    7.02    2.21
   9   3  20    3.83    2.20
   9   3  21    6.37    2.26
   9   3  22    8.83    2.29
   9   3  23   12.38    2.22
   9   3  24   -1.33    2.20
   9   3  25   -3.48    2.25
   9   3  26    1.03    2.34
   9   3  27    8.63    2.22
   9   3  28    7.54    2.47
   9   2  29    5.01    2.29
   9   2  28    1.48    2.31
   9   2  27   -0.65    2.37
   9   2  26    0.88    2.34
   9   2  25    7.34    2.36
   9   2  24    3.08    2.49
   9   2  23   14.67    2.64
   9   2  22    4.66    2.37
   9   2  21   -0.75    2.45
   9   2  20   12.08    2.46
   9   2  19    0.30    2.14
   9   2  18    9.50    2.20
   9   2  17    8.08    2.00
   9   2  16   12.36    2.00
   9   2  15   14.97    2.20
   9   2  14   11.51    2.03
   9   2  13    4.16    1.68
   9   2  12    6.20    1.71
   9   2  11   12.20    1.75
   9   2  10   13.80    2.05
   9   2   9   45.49    2.59
   9   2   8    3.18    1.66
   9   2   7   -1.04    1.32
   9   2   6    2.12    1.32
   9   2   5   27.23    2.12
   9   2   4   15.00    1.67
   9   2   3   16.84    1.62
   9   2   2    9.85    1.49
   9   2   1   13.59    1.67
   9   2   0    0.63    1.11
   9   2  -1   16.32    1.72
   9   2  -2    9.77    1.53
   9   2  -3   14.93    1.65
   9   2  -4   12.36    1.54
   9   2  -5   23.26    2.01
   9   2  -6    4.99    1.34
   9   2  -7    0.00    1.34
   9   2  -8    4.02    1.46
   9   2  -9   50.52    2.55
   9   2 -10   15.07    1.90
   9   2 -11    8.24    1.76
   9   2 -12    9.43    1.71
   9   2 -13    1.53    1.75
   9   2 -14   13.08    1.95
   9   2 -15   13.72    1.95
   9   2 -16    9.23    1.98
   9   2 -17    6.08    2.07
   9   2 -18    7.15    2.17
   9   2 -19    3.43    1.98
   9   2 -20    6.56    2.42
   9   2 -21    6.98    2.06
   9   2 -22    5.33    2.46
   9   2 -23   12.72    2.34
   9   2 -24    8.29    2.31
   9   2 -25    7.59    2.29
   9   2 -26    1.39    2.05
   9   2 -27    0.78    2.29
   9   2 -28   -2.83    2.49
   9   2 -29    2.79    2.35
   9   1 -29    6.77    2.60
   9   1 -28    2.94    2.40
   9   1 -27    1.42    2.29
   9   1 -26   -3.13    2.41
   9   1 -25    6.42    2.44
   9   1 -24    6.09    2.45
   9   1 -23    1.47    2.31
   9   1 -22   11.96    2.42
   9   1 -21    0.74    2.12
   9   1 -20   11.73    2.30
   9   1 -19    8.77    2.32
   9   1 -18   11.59    2.19
   9   1 -17   11.62    2.00
   9   1 -16   -0.45    1.77
   9   1 -15   33.03    2.42
   9   1 -14   29.88    2.56
   9   1 -13   22.63    2.19
   9   1 -12    6.59    1.72
   9   1 -11    0.08    1.51
   9   1 -10   30.53    2.20
   9   1  -9    9.56    1.66
   9   1  -8   30.69    2.09
   9   1  -7   20.29    1.82
   9   1  -6   71.98    2.89
   9   1  -5    5.59    1.42
   9   1  -4   12.17    1.60
   9   1  -3   11.43    1.47
   9   1  -2    4.27    1.28
   9   1  -1   16.04    1.60
   9   1   0    0.41    1.08
   9   1   1   16.38    1.61
   9   1   2    5.16    1.19
   9   1   3   10.39    1.51
   9   1   4   12.37    1.57
   9   1   5    5.24    1.53
   9   1   6   71.90    2.90
   9   1   7   13.49    1.88
   9   1   8   30.16    2.16
   9   1   9   13.79    1.57
   9   1  10   29.61    2.11
   9   1  11    1.67    1.48
   9   1  12    7.49    1.75
   9   1  13   26.21    2.24
   9   1  14   36.98    2.51
   9   1  15   26.13    2.47
   9   1  16    3.18    1.65
   9   1  17   11.79    2.24
   9   1  18    7.05    2.15
   9   1  19   11.15    2.26
   9   1  20   17.07    2.34
   9   1  21    4.56    2.20
   9   1  22   12.82    2.47
   9   1  23    4.76    2.35
   9   1  24    9.13    2.16
   9   1  25    4.23    2.37
   9   1  26   -0.25    2.32
   9   1  27    1.68    2.26
   9   1  28    0.80    2.61
   9   1  29    6.91    2.51
   9   0  29    6.05    2.44
   9   0  28    0.93    2.59
   9   0  27    2.45    2.35
   9   0  26   10.34    2.68
   9   0  25    4.46    2.31
   9   0  24    1.17    2.14
   9   0  23   16.92    2.66
   9   0  22    1.96    2.35
   9   0  21   -2.75    2.17
   9   0  20    5.53    2.11
   9   0  19   24.98    2.81
   9   0  18   11.05    1.97
   9   0  17    0.74    1.75
   9   0  16    4.70    1.76
   9   0  15   11.07    1.81
   9   0  14   20.13    2.25
   9   0  13   20.59    2.02
   9   0  12   10.92    1.77
   9   0  11    3.54    1.46
   9   0  10   21.16    2.01
   9   0   9    4.22    1.47
   9   0   8   -1.26    1.72
   9   0   7   47.14    2.55
   9   0   6    4.21    1.90
   9   0   5   29.35    2.01
   9   0   4    7.99    1.62
   9   0   3   42.91    2.34
   9   0   2   28.83    1.88
   9   0   1    1.29    1.32
   9   0   0   -2.71    1.67
   9   0  -1    1.02    1.38
   9   0  -2   27.53    1.92
   9   0  -3   47.39    2.35
   9   0  -4    4.58    1.70
   9   0  -5   29.72    2.12
   9   0  -6    0.29    2.16
   9   0  -7   48.55    2.74
   9   0  -8    0.95    1.88
   9   0  -9    3.01    1.54
   9   0 -10   23.73    2.19
   9   0 -11    2.05    1.66
   9   0 -12   12.22    1.95
   9   0 -13   22.01    2.16
   9   0 -14   22.03    2.49
   9   0 -15   12.30    2.37
   9   0 -16   -0.09    1.87
   9   0 -17   -0.28    1.73
   9   0 -18    6.26    2.20
   9   0 -19   26.79    2.80
   9   0 -20    2.05    2.29
   9   0 -21    0.64    2.26
   9   0 -22    6.23    2.27
   9   0 -23   15.93    2.73
   9   0 -24   -2.34    2.54
   9   0 -25    2.17    2.39
   9   0 -26   11.34    2.52
   9   0 -27   -1.67    2.36
   9   0 -28   -0.14    2.71
   9   0 -29    0.83    2.76
  10   0 -27   -0.69    2.40
  10   0 -26    7.03    2.74
  10   0 -25    3.22    2.76
  10   0 -24    2.25    2.45
  10   0 -23    1.21    2.29
  10   0 -22    0.11    2.37
  10   0 -21    3.77    2.21
  10   0 -20    1.54    2.05
  10   0 -19   30.96    3.15
  10   0 -18   56.01    3.42
  10   0 -17   15.45    2.61
  10   0 -16   -5.54    2.45
  10   0 -15   -1.54    1.92
  10   0 -14   29.77    2.55
  10   0 -13   -1.28    1.91
  10   0 -12    2.51    1.77
  10   0 -11   -2.63    2.07
  10   0 -10   19.39    2.20
  10   0  -9   52.62    2.80
  10   0  -8    7.52    1.98
  10   0  -7    2.93    1.91
  10   0  -6  132.87    4.26
  10   0  -5   12.06    2.05
  10   0  -4    1.02    1.85
  10   0  -3   20.73    2.27
  10   0  -2   30.13    2.36
  10   0  -1   -0.69    1.63
  10   0   0    5.48    1.75
  10   0   1    4.09    1.46
  10   0   2   32.76    2.32
  10   0   3   19.93    2.11
  10   0   4    4.71    1.57
  10   0   5   14.12    2.02
  10   0   6  133.05    3.98
  10   0   7    0.98    1.62
  10   0   8    5.21    2.00
  10   0   9   53.76    2.63
  10   0  10   15.69    2.06
  10   0  11    1.14    1.66
  10   0  12    1.80    1.65
  10   0  13    1.11    1.68
  10   0  14   33.79    2.50
  10   0  15   -0.58    1.86
  10   0  16   -1.48    2.14
  10   0  17   19.29    2.51
  10   0  18   56.37    3.34
  10   0  19   33.84    2.98
  10   0  20    3.76    2.20
  10   0  21    0.11    2.40
  10   0  22    2.46    2.12
  10   0  23   -2.66    2.37
  10   0  24   -1.12    2.60
  10   0  25    1.28    2.95
  10   0  26    4.25    2.85
  10   0  27   -2.74    2.47
  10   1  27    2.06    2.39
  10   1  26    4.26    2.57
  10   1  25   -0.90    2.30
  10   1  24    3.88    2.51
  10   1  23    5.70    2.63
  10   1  22   -3.42    2.41
  10   1  21    1.72    2.21
  10   1  20    4.22    2.24
  10   1  19    5.07    2.17
  10   1  18    1.26    2.07
  10   1  17    6.43    2.30
  10   1  16   24.03    2.65
  10   1  15    2.80    1.86
  10   1  14   42.64    2.88
  10   1  13   16.84    2.26
  10   1  12    4.69    1.90
  10   1  11   18.67    2.15
  10   1  10   12.25    1.77
  10   1   9    2.11    1.76
  10   1   8    4.41    1.60
  10   1   7   55.83    2.84
  10   1   6   30.28    2.27
  10   1   5   18.83    2.00
  10   1   4    9.24    1.63
  10   1   3    1.09    1.28
  10   1   2   24.24    2.11
  10   1   1    5.83    1.56
  10   1   0    5.28    1.36
  10   1  -1    7.85    1.48
  10   1  -2   29.62    2.01
  10   1  -3    1.26    1.41
  10   1  -4    9.63    1.67
  10   1  -5   16.20    2.06
  10   1  -6   28.42    2.32
  10   1  -7   55.52    2.81
  10   1  -8    4.16    1.67
  10   1  -9    4.91    1.63
  10   1 -10   13.11    1.81
  10   1 -11   19.38    2.05
  10   1 -12    1.71    1.91
  10   1 -13   19.07    2.30
  10   1 -14   44.74    2.86
  10   1 -15    0.58    1.88
  10   1 -16   21.27    2.42
  10   1 -17    6.33    2.27
  10   1 -18    2.63    1.90
  10   1 -19    7.12    2.09
  10   1 -20    1.00    2.20
  10   1 -21   -0.92    2.19
  10   1 -22   -1.06    2.30
  10   1 -23   12.64    2.27
  10   1 -24    7.13    2.29
  10   1 -25    0.90    2.51
  10   1 -26    0.93    2.69
  10   1 -27    2.20    2.40
  10   2 -27    7.49    2.32
  10   2 -26   -3.77    2.47
  10   2 -25   17.47    2.86
  10   2 -24    8.73    2.35
  10   2 -23   -4.30    2.21
  10   2 -22    1.07    2.35
  10   2 -21    1.39    2.12
  10   2 -20    1.91    2.07
  10   2 -19    0.00    1.97
  10   2 -18   -1.17    2.14
  10   2 -17   -1.66    2.16
  10   2 -16    2.31    2.26
  10   2 -15   -2.65    2.07
  10   2 -14    4.40    1.81
  10   2 -13   -1.12    1.93
  10   2 -12   -2.29    1.95
  10   2 -11   -1.34    1.73
  10   2 -10   -0.26    1.71
  10   2  -9    1.29    1.96
  10   2  -8    1.43    1.71
  10   2  -7    9.41    1.73
  10   2  -6   -0.74    1.77
  10   2  -5   -0.65    1.44
  10   2  -4   25.66    2.22
  10   2  -3   49.25    2.78
  10   2  -2    0.24    1.49
  10   2  -1    0.95    1.48
  10   2   0  -10.83    2.11
  10   2   1   -3.40    1.90
  10   2   2   13.01    1.73
  10   2   3    3.35    1.81
  10   2   4   -0.97    1.54
  10   2   5    2.20    1.48
  10   2   6    3.04    1.48
  10   2   7   -2.66    1.53
  10   2   8    0.84    1.58
  10   2   9    2.41    1.62
  10   2  10   -0.70    1.68
  10   2  11   -2.86    1.92
  10   2  12   -1.09    1.76
  10   2  13    2.61    1.70
  10   2  14    0.29    1.73
  10   2  15   -0.49    1.83
  10   2  16    2.41    1.77
  10   2  17    5.06    2.15
  10   2  18    2.24    2.03
  10   2  19    0.98    2.16
  10   2  20    0.79    2.15
  10   2  21    5.33    2.06
  10   2  22   -0.95    2.12
  10   2  23    4.79    2.22
  10   2  24    2.52    2.14
  10   2  25   -1.43    2.39
  10   2  26    0.54    2.27
  10   2  27    5.12    2.12
  10   3  26    1.77    2.37
  10   3  25   -3.71    2.59
  10   3  24   -1.03    2.20
  10   3  23    0.25    2.12
  10   3  22    3.28    2.35
  10   3  21    0.35    2.03
  10   3  20   -2.29    2.26
  10   3  19    4.35    1.97
  10   3  18    0.11    2.05
  10   3  17    0.84    1.88
  10   3  16   -2.68    1.80
  10   3  15   -0.80    2.02
  10   3  14   -1.27    1.81
  10   3  13    1.43    1.88
  10   3  12   -0.19    1.86
  10   3  11   -2.56    1.80
  10   3  10   -1.26    1.81
  10   3   9    3.00    1.51
  10   3   8   11.47    2.25
  10   3   7    2.99    1.68
  10   3   6   23.15    2.12
  10   3   5    0.84    1.72
  10   3   4   23.43    2.01
  10   3   3   27.85    2.22
  10   3   2   38.90    2.52
  10   3   1    4.16    1.36
  10   3   0    1.80    1.61
  10   3  -1   -0.08    1.46
  10   3  -2   41.75    2.41
  10   3  -3   31.87    2.30
  10   3  -4   21.52    2.11
  10   3  -5   -0.59    1.63
  10   3  -6   21.11    2.27
  10   3  -7   -0.25    1.62
  10   3  -8   18.41    2.05
  10   3  -9   -1.58    1.90
  10   3 -10   62.94    3.17
  10   3 -11   28.69    2.50
  10   3 -12    2.81    1.87
  10   3 -13    8.70    2.05
  10   3 -14   -2.94    2.05
  10   3 -15   18.45    2.27
  10   3 -16   10.09    2.35
  10   3 -17   26.08    2.60
  10   3 -18    4.66    2.30
  10   3 -19    8.13    2.34
  10   3 -20    5.95    2.17
  10   3 -21    5.19    2.15
  10   3 -22   -0.60    2.49
  10   3 -23   -2.88    2.22
  10   3 -24    4.89    2.10
  10   3 -25   -1.46    2.27
  10   3 -26    5.73    2.50
  10   4 -26   -2.09    2.37
  10   4 -25    2.44    2.12
  10   4 -24   -2.11    2.32
  10   4 -23    0.77    2.35
  10   4 -22    0.38    2.19
  10   4 -21   -0.36    2.00
  10   4 -20    1.88    1.98
  10   4 -19    5.15    2.39
  10   4 -18    2.34    2.11
  10   4 -17    4.77    2.40
  10   4 -16    3.08    2.14
  10   4 -15    0.31    1.85
  10   4 -14   16.05    2.30
  10   4 -13    5.44    2.15
  10   4 -12    7.64    1.92
  10   4 -11   18.95    2.49
  10   4 -10    9.58    1.92
  10   4  -9    4.40    2.07
  10   4  -8    8.47    1.96
  10   4  -7   10.48    1.90
  10   4  -6    9.29    1.82
  10   4  -5   55.68    2.93
  10   4  -4   13.67    2.16
  10   4  -3   12.46    1.96
  10   4  -2    6.54    1.76
  10   4  -1    3.73    1.51
  10   4   0    3.89    1.51
  10   4   1    3.22    1.52
  10   4   2    8.06    1.76
  10   4   3   12.38    1.97
  10   4   4   18.23    2.01
  10   4   5   50.31    2.83
  10   4   6   11.66    1.92
  10   4   7    6.04    1.87
  10   4   8    8.55    2.05
  10   4   9    4.85    2.14
  10   4  10    5.77    2.15
  10   4  11   20.39    2.61
  10   4  12    8.03    2.05
  10   4  13    6.23    2.14
  10   4  14   13.44    2.25
  10   4  15    1.44    1.80
  10   4  16   -0.74    2.11
  10   4  17    2.39    2.51
  10   4  18    5.46    2.12
  10   4  19    5.95    2.32
  10   4  20    0.00    2.26
  10   4  21    0.97    2.14
  10   4  22    3.73    2.37
  10   4  23    2.94    2.26
  10   4  24   -0.13    2.45
  10   4  25    2.17    2.50
  10   4  26   -0.41    2.47
  10   5  25    6.68    2.19
  10   5  24    3.12    2.45
  10   5  23    3.69    2.30
  10   5  22    0.13    2.41
  10   5  21    2.74    2.21
  10   5  20    0.60    2.37
  10   5  19    4.74    2.30
  10   5  18    0.35    2.21
  10   5  17    5.29    1.87
  10   5  16    4.72    2.21
  10   5  15   14.17    2.35
  10   5  14   26.14    2.64
  10   5  13    5.45    2.00
  10   5  12    6.64    2.14
  10   5  11   17.30    2.50
  10   5  10    2.24    2.20
  10   5   9    4.21    1.87
  10   5   8    3.01    1.93
  10   5   7   23.21    2.31
  10   5   6    2.75    1.83
  10   5   5    3.00    1.78
  10   5   4   11.17    1.96
  10   5   3    9.66    1.87
  10   5   2    0.63    1.86
  10   5   1    3.38    1.44
  10   5   0    1.95    1.63
  10   5  -1    1.68    1.60
  10   5  -2    6.23    1.70
  10   5  -3    2.41    1.87
  10   5  -4    8.73    1.97
  10   5  -5    1.91    1.88
  10   5  -6    3.22    1.85
  10   5  -7   21.15    2.34
  10   5  -8    4.04    1.91
  10   5  -9   -0.58    1.86
  10   5 -10   12.13    1.95
  10   5 -11   20.94    2.50
  10   5 -12    7.35    2.12
  10   5 -13    2.88    1.92
  10   5 -14   25.28    2.46
  10   5 -15    8.58    2.39
  10   5 -16    4.40    2.10
  10   5 -17    2.70    1.97
  10   5 -18    6.22    1.76
  10   5 -19    3.30    2.24
  10   5 -20    3.64    2.20
  10   5 -21    1.49    2.19
  10   5 -22    1.02    2.03
  10   5 -23    4.08    2.32
  10   5 -24   -1.49    2.39
  10   5 -25   -0.83    2.26
  10   6 -24    4.90    2.25
  10   6 -23    0.95    2.26
  10   6 -22    1.06    2.16
  10   6 -21    2.20    2.02
  10   6 -20    1.76    2.25
  10   6 -19    0.74    2.05
  10   6 -18    2.40    2.22
  10   6 -17    0.24    2.14
  10   6 -16    6.18    2.27
  10   6 -15   -0.78    2.07
  10   6 -14   15.02    2.40
  10   6 -13    4.41    2.40
  10   6 -12   15.60    2.27
  10   6 -11   16.98    2.40
  10   6 -10    3.77    2.03
  10   6  -9    4.21    1.82
  10   6  -8   24.82    2.44
  10   6  -7    3.81    1.80
  10   6  -6    3.38    1.78
  10   6  -5   20.18    2.30
  10   6  -4   35.89    2.68
  10   6  -3   13.78    2.10
  10   6  -2    6.67    1.90
  10   6  -1    4.69    1.65
  10   6   0    6.27    1.95
  10   6   1    4.22    1.66
  10   6   2    8.45    1.77
  10   6   3   15.58    2.19
  10   6   4   39.31    2.83
  10   6   5   18.67    2.26
  10   6   6    5.12    1.86
  10   6   7    4.99    1.68
  10   6   8   20.69    2.56
  10   6   9    2.51    1.76
  10   6  10   10.70    1.98
  10   6  11   18.14    2.52
  10   6  12   13.09    2.26
  10   6  13   10.54    2.30
  10   6  14   14.48    2.30
  10   6  15    0.68    2.11
  10   6  16    8.59    2.29
  10   6  17    3.40    2.09
  10   6  18    4.21    2.26
  10   6  19    0.36    2.20
  10   6  20    1.52    2.35
  10   6  21    2.59    2.44
  10   6  22    1.46    2.32
  10   6  23    3.28    2.41
  10   6  24    2.24    2.69
  10   7  22   -2.35    2.49
  10   7  21    2.16    2.31
  10   7  20    0.65    2.57
  10   7  19    2.06    2.15
  10   7  18    1.76    2.47
  10   7  17    1.72    2.36
  10   7  16    5.89    2.37
  10   7  15    0.83    2.29
  10   7  14    7.96    2.37
  10   7  13   11.88    2.22
  10   7  12   -0.44    2.29
  10   7  11    4.58    2.24
  10   7  10   -1.62    2.07
  10   7   9    9.12    2.40
  10   7   8    2.51    2.07
  10   7   7    2.07    2.00
  10   7   6   -1.85    1.96
  10   7   5    0.10    2.02
  10   7   4    4.43    1.88
  10   7   3   25.84    2.50
  10   7   2    2.20    1.86
  10   7   1    4.08    2.05
  10   7   0   26.93    2.49
  10   7  -1    8.35    1.93
  10   7  -2   -0.79    1.95
  10   7  -3   27.02    2.57
  10   7  -4    6.85    1.85
  10   7  -5    1.02    1.83
  10   7  -6   -3.38    1.90
  10   7  -7    0.62    1.86
  10   7  -8   -0.10    1.93
  10   7  -9    6.88    2.25
  10   7 -10    1.83    1.78
  10   7 -11    3.93    2.14
  10   7 -12    6.10    1.87
  10   7 -13    3.96    2.49
  10   7 -14    7.26    2.39
  10   7 -15   -2.94    2.26
  10   7 -16    3.96    2.29
  10   7 -17    1.85    2.10
  10   7 -18    2.51    2.09
  10   7 -19    3.59    1.98
  10   7 -20    1.44    2.27
  10   7 -21    5.53    2.21
  10   7 -22   -0.83    2.32
  10   8 -20    3.72    2.32
  10   8 -19   -1.62    2.45
  10   8 -18   -2.76    2.27
  10   8 -17    3.48    2.11
  10   8 -16   -1.52    2.37
  10   8 -15    0.13    2.45
  10   8 -14    4.13    2.03
  10   8 -13    0.95    2.07
  10   8 -12    5.64    2.10
  10   8 -11   12.49    2.71
  10   8 -10    0.00    2.19
  10   8  -9   12.03    2.30
  10   8  -8    2.55    2.12
  10   8  -7    2.41    2.60
  10   8  -6   16.22    2.49
  10   8  -5   11.98    2.20
  10   8  -4    6.76    1.93
  10   8  -3   -1.71    1.88
  10   8  -2    5.63    1.96
  10   8  -1   -0.53    1.93
  10   8   0    8.37    2.26
  10   8   1    0.53    1.88
  10   8   2    5.84    1.95
  10   8   3    0.11    2.01
  10   8   4    2.25    1.83
  10   8   5   10.80    2.34
  10   8   6   20.15    2.45
  10   8   7    8.79    2.34
  10   8   8    3.55    2.10
  10   8   9    7.31    2.40
  10   8  10   -0.57    2.45
  10   8  11   14.93    2.52
  10   8  12    4.35    2.09
  10   8  13   -1.91    2.37
  10   8  14    1.82    2.40
  10   8  15    7.94    2.22
  10   8  16    1.65    2.40
  10   8  17    0.26    2.37
  10   8  18   -1.46    2.49
  10   8  19    5.12    2.32
  10   8  20    2.76    2.40
  10   9  18   -2.36    2.66
  10   9  17    1.23    2.46
  10   9  16    2.68    2.44
  10   9  15   -5.51    2.55
  10   9  14    2.84    2.54
  10   9  13    8.63    2.57
  10   9  12    2.37    2.21
  10   9  11    5.41    2.55
  10   9  10   -0.97    2.56
  10   9   9   -3.12    2.40
  10   9   8    6.04    2.09
  10   9   7    4.33    2.00
  10   9   6    0.35    2.20
  10   9   5    1.62    2.02
  10   9   4    5.15    2.12
  10   9   3    0.45    2.21
  10   9   2    1.02    2.01
  10   9   1    7.70    2.32
  10   9   0    6.34    2.14
  10   9  -1    7.59    2.21
  10   9  -2    0.68    2.14
  10   9  -3    2.51    2.02
  10   9  -4    6.98    2.10
  10   9  -5    3.12    2.24
  10   9  -6    1.62    1.96
  10   9  -7    0.11    1.95
  10   9  -8    5.56    2.35
  10   9  -9    0.72    2.07
  10   9 -10    2.91    2.12
  10   9 -11    4.42    2.35
  10   9 -12   -4.48    2.36
  10   9 -13    2.54    2.25
  10   9 -14   -1.81    2.54
  10   9 -15    1.57    2.22
  10   9 -16   -0.54    2.41
  10   9 -17   -1.23    2.41
  10   9 -18   -2.91    2.65
  10  10 -15   -0.55    2.49
  10  10 -14   -6.29    2.76
  10  10 -13    2.29    2.51
  10  10 -12   23.35    3.00
  10  10 -11   -2.22    2.34
  10  10 -10    1.68    2.51
  10  10  -9    1.78    2.35
  10  10  -8   -2.65    2.35
  10  10  -7    1.38    2.25
  10  10  -6    1.24    2.15
  10  10  -5    0.36    2.03
  10  10  -4    4.53    2.24
  10  10  -3    4.63    2.32
  10  10  -2    7.66    2.19
  10  10  -1    4.37    2.34
  10  10   0   19.05    2.89
  10  10   1    0.97    2.36
  10  10   2    5.24    2.37
  10  10   3    1.96    2.40
  10  10   4    2.83    2.31
  10  10   5   -1.85    2.25
  10  10   6    2.61    2.26
  10  10   7   -1.00    2.35
  10  10   8    3.42    2.11
  10  10   9   -1.41    2.41
  10  10  10    0.13    2.50
  10  10  11    3.40    2.47
  10  10  12   24.84    2.99
  10  10  13    5.80    2.70
  10  10  14    0.41    2.56
  10  10  15    4.18    2.69
  10  11  11    2.66    2.47
  10  11  10    2.90    2.68
  10  11   9    3.69    2.37
  10  11   8    8.11    2.75
  10  11   7    0.14    2.32
  10  11   6    6.92    2.19
  10  11   5   -0.26    2.59
  10  11   4   -1.06    2.34
  10  11   3   -5.36    2.57
  10  11   2   -0.13    2.30
  10  11   1    3.00    2.36
  10  11   0    5.87    2.50
  10  11  -1   -4.95    2.66
  10  11  -2   -0.65    2.17
  10  11  -3    1.57    2.31
  10  11  -4    0.53    2.25
  10  11  -5    5.41    2.24
  10  11  -6    0.53    2.30
  10  11  -7   -2.41    2.50
  10  11  -8    9.60    2.50
  10  11  -9   -0.82    2.44
  10  11 -10    2.21    2.65
  10  11 -11    5.16    2.54
  10  12  -2    4.48    2.34
  10  12  -1    2.24    2.41
  10  12   0    0.98    2.61
  10  12   1    6.15    2.17
  11  11  -3    3.77    2.57
  11  11  -2    4.32    2.41
  11  11  -1    5.56    2.42
  11  11   0   -1.12    2.51
  11  11   1   -2.93    2.54
  11  11   2    6.13    2.32
  11  11   3    4.89    2.49
  11  10  11    6.29    2.57
  11  10  10    4.70    2.57
  11  10   9   -0.14    2.59
  11  10   8    9.21    2.51
  11  10   7   -0.14    2.36
  11  10   6    3.06    2.37
  11  10   5    2.12    2.31
  11  10   4    3.55    2.37
  11  10   3    3.01    1.87
  11  10   2    0.26    2.06
  11  10   1    0.65    2.47
  11  10   0    3.64    2.45
  11  10  -1    2.47    2.39
  11  10  -2    1.57    2.21
  11  10  -3    0.65    2.26
  11  10  -4    0.79    2.35
  11  10  -5    1.85    2.36
  11  10  -6   -2.93    2.55
  11  10  -7    0.67    2.20
  11  10  -8   10.68    2.55
  11  10  -9   -1.09    2.63
  11  10 -10    5.93    2.37
  11  10 -11    1.53    2.51
  11   9 -15    5.31    2.36
  11   9 -14   -3.44    2.51
  11   9 -13    5.15    2.54
  11   9 -12    0.67    2.31
  11   9 -11    2.76    2.31
  11   9 -10    1.70    2.41
  11   9  -9   17.87    2.71
  11   9  -8   -0.25    2.36
  11   9  -7   -0.38    2.56
  11   9  -6    0.50    2.22
  11   9  -5    2.24    2.31
  11   9  -4   -0.49    2.12
  11   9  -3   -0.87    2.09
  11   9  -2    1.60    1.88
  11   9  -1   -1.34    2.25
  11   9   0   -4.27    2.19
  11   9   1   -3.05    2.26
  11   9   2   -0.73    2.10
  11   9   3    1.72    1.98
  11   9   4    0.87    2.10
  11   9   5    4.60    2.09
  11   9   6   -1.00    2.37
  11   9   7    5.55    2.39
  11   9   8   -0.25    2.37
  11   9   9   10.55    2.94
  11   9  10    6.51    2.54
  11   9  11    6.46    2.20
  11   9  12    3.20    2.39
  11   9  13    2.17    2.59
  11   9  14    3.03    2.59
  11   9  15    4.90    2.79
  11   8  17    2.76    2.40
  11   8  16    3.79    2.31
  11   8  15   -1.46    2.59
  11   8  14    1.96    2.55
  11   8  13    0.77    2.34
  11   8  12   -2.27    2.50
  11   8  11    3.62    2.16
  11   8  10   17.35    2.39
  11   8   9   -2.06    2.25
  11   8   8    7.57    2.25
  11   8   7   -0.11    2.12
  11   8   6    4.60    2.19
  11   8   5    0.59    1.87
  11   8   4    3.37    2.11
  11   8   3    2.09    1.92
  11   8   2    4.96    1.93
  11   8   1    2.65    2.37
  11   8   0    2.30    1.92
  11   8  -1    8.52    2.15
  11   8  -2    2.31    1.77
  11   8  -3   -1.16    2.03
  11   8  -4    4.07    2.07
  11   8  -5    2.11    1.88
  11   8  -6   -0.11    2.20
  11   8  -7    1.67    1.92
  11   8  -8    3.96    2.50
  11   8  -9   -1.09    2.21
  11   8 -10    6.27    2.30
  11   8 -11    0.50    2.15
  11   8 -12   -1.77    2.35
  11   8 -13   -0.77    2.40
  11   8 -14   -0.78    2.41
  11   8 -15    3.05    2.47
  11   8 -16   -1.48    2.44
  11   8 -17   -0.55    2.44
  11   7 -19    0.83    2.15
  11   7 -18    0.54    2.27
  11   7 -17    3.29    2.12
  11   7 -16    3.09    2.19
  11   7 -15    0.75    2.40
  11   7 -14    6.58    2.27
  11   7 -13    5.98    2.26
  11   7 -12    0.60    2.12
  11   7 -11   -0.94    2.22
  11   7 -10    7.57    2.31
  11   7  -9    4.15    2.01
  11   7  -8    0.79    2.11
  11   7  -7   -0.11    1.95
  11   7  -6    4.69    1.75
  11   7  -5    3.54    1.70
  11   7  -4    2.52    2.25
  11   7  -3   -0.44    2.01
  11   7  -2    6.97    2.20
  11   7  -1    3.25    2.01
  11   7   0    6.83    2.05
  11   7   1    0.33    2.02
  11   7   2    7.40    2.24
  11   7   3   -0.55    1.98
  11   7   4    6.04    2.12
  11   7   5    0.67    1.98
  11   7   6   -0.23    2.02
  11   7   7    3.15    1.73
  11   7   8    5.00    2.03
  11   7   9    2.30    2.15
  11   7  10    8.05    2.35
  11   7  11    1.18    2.32
  11   7  12    2.76    2.01
  11   7  13    7.94    2.31
  11   7  14    3.73    2.45
  11   7  15    2.02    2.55
  11   7  16    4.52    2.19
  11   7  17    0.92    2.49
  11   7  18   -4.97    2.49
  11   7  19    2.34    2.37
  11   6  21    0.69    2.49
  11   6  20    0.68    2.42
  11   6  19   -1.72    2.78
  11   6  18    0.90    2.37
  11   6  17    0.13    2.27
  11   6  16    6.05    2.35
  11   6  15    2.06    2.24
  11   6  14   -2.14    2.27
  11   6  13    4.08    2.19
  11   6  12   10.89    2.49
  11   6  11    8.45    2.37
  11   6  10    0.11    2.21
  11   6   9    2.74    2.00
  11   6   8    6.38    1.95
  11   6   7    1.92    1.81
  11   6   6    2.01    1.82
  11   6   5   -1.26    1.97
  11   6   4    3.33    2.05
  11   6   3    0.62    1.88
  11   6   2    5.48    1.86
  11   6   1    4.32    2.02
  11   6   0    1.33    1.97
  11   6  -1    0.41    2.02
  11   6  -2   -1.44    1.93
  11   6  -3    2.90    1.86
  11   6  -4    4.48    2.09
  11   6  -5    1.16    1.96
  11   6  -6    2.11    1.72
  11   6  -7    2.68    1.83
  11   6  -8    6.81    1.85
  11   6  -9    2.74    1.86
  11   6 -10    1.00    1.90
  11   6 -11    6.31    2.31
  11   6 -12    6.53    2.25
  11   6 -13    4.66    1.91
  11   6 -14    3.09    2.22
  11   6 -15    3.27    2.17
  11   6 -16    0.99    2.32
  11   6 -17    1.77    2.19
  11   6 -18    0.51    2.20
  11   6 -19    2.50    2.29
  11   6 -20    5.53    2.29
  11   6 -21    3.45    2.17
  11   5 -22   -3.55    2.41
  11   5 -21    3.06    2.57
  11   5 -20    7.94    2.32
  11   5 -19    8.77    2.40
  11   5 -18    0.87    2.09
  11   5 -17   -0.13    2.12
  11   5 -16    3.20    1.96
  11   5 -15    4.07    2.17
  11   5 -14    1.37    2.07
  11   5 -13    3.92    1.95
  11   5 -12   -0.77    1.82
  11   5 -11    2.05    2.25
  11   5 -10    7.65    2.20
  11   5  -9   12.25    2.42
  11   5  -8   -1.54    1.90
  11   5  -7    8.47    2.01
  11   5  -6   -1.72    1.96
  11   5  -5   20.32    2.41
  11   5  -4   -0.50    1.90
  11   5  -3   31.01    2.73
  11   5  -2    5.51    2.00
  11   5  -1    4.12    1.93
  11   5   0   10.88    2.22
  11   5   1    6.18    2.02
  11   5   2    4.13    1.95
  11   5   3   28.35    2.61
  11   5   4    2.69    1.83
  11   5   5   17.22    2.44
  11   5   6    4.35    1.92
  11   5   7    5.20    2.06
  11   5   8    2.47    1.86
  11   5   9   15.91    2.26
  11   5  10    4.79    2.06
  11   5  11    4.75    2.06
  11   5  12   -2.20    2.06
  11   5  13    3.47    2.00
  11   5  14    4.90    1.96
  11   5  15    1.17    2.24
  11   5  16    0.59    2.29
  11   5  17   -1.22    2.24
  11   5  18   -1.49    2.32
  11   5  19    9.28    2.37
  11   5  20   10.69    2.59
  11   5  21    4.94    2.50
  11   5  22    1.09    2.59
  11   4  23    4.09    2.22
  11   4  22    1.33    2.39
  11   4  21    8.18    2.41
  11   4  20    2.40    2.30
  11   4  19    3.58    2.36
  11   4  18    9.87    2.51
  11   4  17    9.76    2.26
  11   4  16    6.20    2.05
  11   4  15    3.60    2.51
  11   4  14    4.18    2.26
  11   4  13    8.42    2.32
  11   4  12    2.96    1.92
  11   4  11    1.14    2.16
  11   4  10    6.76    2.12
  11   4   9   14.71    2.07
  11   4   8   18.88    2.32
  11   4   7    9.91    2.25
  11   4   6   66.09    3.50
  11   4   5   17.02    2.39
  11   4   4    8.49    2.03
  11   4   3   15.17    2.14
  11   4   2   26.80    2.64
  11   4   1    4.90    1.92
  11   4   0   -0.75    1.77
  11   4  -1    1.97    1.97
  11   4  -2   31.05    2.50
  11   4  -3   10.90    2.15
  11   4  -4   11.54    2.14
  11   4  -5   18.93    2.25
  11   4  -6   66.76    3.43
  11   4  -7   16.58    2.10
  11   4  -8   19.57    2.31
  11   4  -9    7.66    2.07
  11   4 -10    6.86    2.02
  11   4 -11    7.07    2.15
  11   4 -12    0.84    1.87
  11   4 -13    9.71    2.10
  11   4 -14    4.74    2.07
  11   4 -15    5.17    2.06
  11   4 -16    0.46    2.14
  11   4 -17    5.53    2.15
  11   4 -18    9.40    2.36
  11   4 -19    6.29    2.17
  11   4 -20   -0.38    2.32
  11   4 -21    5.45    2.36
  11   4 -22    2.14    2.22
  11   4 -23    4.92    2.22
  11   3 -24    1.51    2.56
  11   3 -23    6.28    2.01
  11   3 -22    0.51    2.22
  11   3 -21    1.90    2.25
  11   3 -20   10.00    2.56
  11   3 -19    2.89    2.15
  11   3 -18    3.29    2.35
  11   3 -17    9.62    2.56
  11   3 -16    1.00    1.87
  11   3 -15   -0.65    1.97
  11   3 -14   13.70    2.20
  11   3 -13    4.92    1.68
  11   3 -12    7.91    2.05
  11   3 -11   -1.11    1.93
  11   3 -10    9.52    2.19
  11   3  -9    6.44    1.61
  11   3  -8    7.02    1.90
  11   3  -7    2.66    1.80
  11   3  -6    4.79    1.86
  11   3  -5   -1.31    1.75
  11   3  -4   15.59    2.16
  11   3  -3    3.58    1.65
  11   3  -2   10.76    1.83
  11   3  -1   19.02    2.20
  11   3   0   42.99    2.76
  11   3   1   20.39    2.22
  11   3   2    7.02    1.98
  11   3   3    6.23    1.68
  11   3   4   22.32    2.14
  11   3   5   -1.31    1.62
  11   3   6    2.44    1.86
  11   3   7    4.08    1.96
  11   3   8    5.59    2.14
  11   3   9    2.64    1.83
  11   3  10    7.45    2.05
  11   3  11   -2.73    2.15
  11   3  12   14.29    2.17
  11   3  13   -0.21    1.98
  11   3  14    8.68    2.44
  11   3  15   -2.95    2.12
  11   3  16   -1.34    2.05
  11   3  17   13.98    2.40
  11   3  18    6.69    2.49
  11   3  19    5.41    2.27
  11   3  20    9.38    2.60
  11   3  21    1.02    2.39
  11   3  22   -4.03    2.55
  11   3  23    0.94    2.60
  11   3  24    5.23    2.52
  11   2  25   -1.81    2.61
  11   2  24    2.30    2.56
  11   2  23    1.32    2.22
  11   2  22    2.94    2.36
  11   2  21   -1.12    2.45
  11   2  20    5.70    2.06
  11   2  19    3.08    2.34
  11   2  18   -1.38    2.17
  11   2  17    1.46    2.17
  11   2  16    7.90    2.42
  11   2  15   14.06    2.45
  11   2  14    6.61    2.17
  11   2  13    6.17    2.12
  11   2  12    0.00    1.81
  11   2  11    3.94    1.95
  11   2  10    8.73    2.10
  11   2   9   23.38    2.46
  11   2   8   10.25    1.90
  11   2   7    2.96    1.73
  11   2   6    6.69    1.81
  11   2   5    8.62    1.91
  11   2   4    3.69    1.73
  11   2   3    3.84    1.70
  11   2   2    0.72    1.56
  11   2   1   17.31    2.16
  11   2   0    7.10    1.83
  11   2  -1   17.66    2.15
  11   2  -2    2.57    1.66
  11   2  -3    3.76    1.71
  11   2  -4    7.11    1.75
  11   2  -5    8.89    1.75
  11   2  -6    6.23    1.78
  11   2  -7    0.65    1.71
  11   2  -8    8.18    2.01
  11   2  -9   23.00    2.56
  11   2 -10   10.68    2.24
  11   2 -11    3.55    2.03
  11   2 -12    0.40    1.85
  11   2 -13    8.63    2.00
  11   2 -14    7.35    2.22
  11   2 -15    9.45    2.44
  11   2 -16    2.52    2.47
  11   2 -17   -2.70    2.17
  11   2 -18    2.19    1.98
  11   2 -19    7.57    2.36
  11   2 -20   -0.36    2.11
  11   2 -21   -0.87    2.26
  11   2 -22   -2.69    2.42
  11   2 -23   -2.76    2.17
  11   2 -24    0.00    2.44
  11   2 -25   -0.98    2.66
  11   1 -25    0.28    2.30
  11   1 -24   -0.26    2.34
  11   1 -23   -2.21    2.56
  11   1 -22    2.16    2.20
  11   1 -21    2.84    2.30
  11   1 -20    6.24    2.20
  11   1 -19    1.63    2.25
  11   1 -18   10.38    2.31
  11   1 -17   -0.78    2.17
  11   1 -16    2.27    2.03
  11   1 -15   29.45    2.66
  11   1 -14    4.35    2.12
  11   1 -13   12.27    2.27
  11   1 -12   17.38    2.29
  11   1 -11    1.85    1.85
  11   1 -10    4.02    1.87
  11   1  -9    7.44    2.02
  11   1  -8   28.09    2.37
  11   1  -7   13.80    2.20
  11   1  -6   12.91    1.97
  11   1  -5    4.82    1.96
  11   1  -4   16.67    2.14
  11   1  -3    1.06    1.65
  11   1  -2   -1.32    1.46
  11   1  -1   13.63    1.95
  11   1   0   -2.36    1.65
  11   1   1   11.09    1.95
  11   1   2   -0.79    1.51
  11   1   3    2.29    1.54
  11   1   4   20.30    2.25
  11   1   5    8.94    1.81
  11   1   6   11.56    1.97
  11   1   7   17.91    2.19
  11   1   8   20.94    2.63
  11   1   9    9.03    1.95
  11   1  10    6.03    1.73
  11   1  11   -0.10    1.91
  11   1  12   14.29    2.36
  11   1  13   12.16    2.07
  11   1  14    6.83    2.05
  11   1  15   32.93    2.86
  11   1  16   -1.52    2.31
  11   1  17    3.33    2.11
  11   1  18    5.93    2.42
  11   1  19    0.93    2.35
  11   1  20    4.43    2.30
  11   1  21   -2.59    2.49
  11   1  22    0.13    2.42
  11   1  23    1.43    2.51
  11   1  24    1.87    2.35
  11   1  25    1.38    2.37
  11   0  25    1.51    2.49
  11   0  24   -2.27    2.56
  11   0  23   23.36    3.48
  11   0  22   12.00    2.76
  11   0  21    9.46    2.86
  11   0  20    3.94    2.55
  11   0  19    6.98    2.65
  11   0  18    7.83    2.36
  11   0  17    6.86    2.40
  11   0  16    0.00    2.21
  11   0  15   -0.63    1.98
  11   0  14    9.90    2.05
  11   0  13   -0.20    1.68
  11   0  12   -0.99    1.85
  11   0  11   26.65    2.68
  11   0  10    8.28    2.36
  11   0   9    2.52    1.63
  11   0   8    8.94    2.00
  11   0   7    9.37    2.10
  11   0   6   -0.63    1.81
  11   0   5    1.42    1.81
  11   0   4    1.49    1.80
  11   0   3    5.87    1.71
  11   0   2    0.44    1.72
  11   0   1   10.34    1.86
  11   0   0    2.44    1.47
  11   0  -1   11.56    1.90
  11   0  -2    0.62    1.72
  11   0  -3    1.14    1.81
  11   0  -4    0.26    1.71
  11   0  -5    0.26    1.80
  11   0  -6    1.97    1.63
  11   0  -7    6.09    2.47
  11   0  -8    8.86    1.92
  11   0  -9    3.55    1.82
  11   0 -10   11.24    2.22
  11   0 -11   29.68    2.75
  11   0 -12   -1.58    2.00
  11   0 -13   -0.20    2.05
  11   0 -14    9.60    2.07
  11   0 -15    4.12    2.06
  11   0 -16    3.89    2.21
  11   0 -17    6.97    2.39
  11   0 -18    7.72    2.57
  11   0 -19   13.16    2.63
  11   0 -20    2.99    2.69
  11   0 -21   10.94    2.88
  11   0 -22   16.81    2.94
  11   0 -23   18.19    3.47
  11   0 -24   -4.27    2.68
  11   0 -25    2.06    2.35
  12   0 -23    7.95    2.83
  12   0 -22   -1.77    2.60
  12   0 -21   -0.93    2.64
  12   0 -20   13.45    2.74
  12   0 -19   -2.90    2.55
  12   0 -18    0.87    2.16
  12   0 -17    1.33    2.29
  12   0 -16    1.53    2.24
  12   0 -15   -0.11    2.19
  12   0 -14   -4.18    2.15
  12   0 -13    2.32    2.31
  12   0 -12    4.36    2.29
  12   0 -11   39.16    3.17
  12   0 -10    5.69    1.82
  12   0  -9    1.34    2.09
  12   0  -8    9.52    2.32
  12   0  -7   -0.50    2.49
  12   0  -6   12.71    2.07
  12   0  -5   18.14    2.40
  12   0  -4    1.87    1.95
  12   0  -3    4.99    2.01
  12   0  -2   17.72    2.32
  12   0  -1   21.47    2.34
  12   0   0   11.25    2.24
  12   0   1   24.28    2.32
  12   0   2   17.53    2.29
  12   0   3   10.07    1.85
  12   0   4   -2.36    2.10
  12   0   5   14.37    2.26
  12   0   6    6.51    1.91
  12   0   7    1.02    2.21
  12   0   8    9.92    2.11
  12   0   9    2.49    1.88
  12   0  10    0.63    1.87
  12   0  11   34.76    3.14
  12   0  12   -0.98    2.35
  12   0  13    4.21    2.11
  12   0  14   -4.41    2.06
  12   0  15    3.45    1.93
  12   0  16    3.18    2.26
  12   0  17   -2.05    2.29
  12   0  18    0.62    2.20
  12   0  19    4.17    2.29
  12   0  20    7.37    2.68
  12   0  21   -1.33    2.46
  12   0  22    1.77    2.39
  12   0  23    1.81    3.01
  12   1  23    1.96    2.41
  12   1  22    0.00    2.75
  12   1  21   -0.93    2.47
  12   1  20    3.89    2.27
  12   1  19    6.46    2.29
  12   1  18    2.47    2.21
  12   1  17    2.54    2.29
  12   1  16    1.18    2.30
  12   1  15    5.56    2.20
  12   1  14   13.05    2.35
  12   1  13   -4.35    2.09
  12   1  12   10.81    2.46
  12   1  11    3.76    2.07
  12   1  10    4.76    2.22
  12   1   9    6.87    2.25
  12   1   8    6.17    2.05
  12   1   7    1.12    2.03
  12   1   6   33.56    2.79
  12   1   5    1.19    1.97
  12   1   4   32.62    2.73
  12   1   3   10.02    2.40
  12   1   2   11.35    2.16
  12   1   1    4.87    2.00
  12   1   0    8.49    1.93
  12   1  -1    5.46    1.90
  12   1  -2   11.25    2.14
  12   1  -3   17.79    2.20
  12   1  -4   34.50    2.52
  12   1  -5    4.38    1.88
  12   1  -6   31.67    2.84
  12   1  -7    2.03    2.10
  12   1  -8    5.24    1.97
  12   1  -9    7.08    2.21
  12   1 -10    6.34    2.27
  12   1 -11    3.23    2.09
  12   1 -12   14.22    2.26
  12   1 -13    3.23    1.95
  12   1 -14   13.40    2.42
  12   1 -15    3.94    2.17
  12   1 -16    3.91    1.96
  12   1 -17    0.36    2.29
  12   1 -18    1.98    2.01
  12   1 -19    4.81    2.19
  12   1 -20    0.51    2.07
  12   1 -21   -3.19    2.46
  12   1 -22    4.09    2.55
  12   1 -23    0.70    2.70
  12   2 -22    2.89    2.37
  12   2 -21   -0.80    2.37
  12   2 -20    1.44    2.34
  12   2 -19    1.02    2.25
  12   2 -18    6.76    2.59
  12   2 -17   -0.62    2.30
  12   2 -16    5.50    2.26
  12   2 -15    8.55    2.10
  12   2 -14    4.82    2.14
  12   2 -13   -0.68    2.17
  12   2 -12   -2.32    2.12
  12   2 -11   10.34    2.40
  12   2 -10    2.14    2.15
  12   2  -9    8.87    2.11
  12   2  -8   18.54    2.59
  12   2  -7    5.45    2.11
  12   2  -6   13.24    2.37
  12   2  -5   -3.13    1.96
  12   2  -4    2.11    1.96
  12   2  -3    8.77    1.93
  12   2  -2    4.46    1.77
  12   2  -1    2.07    1.66
  12   2   0    8.70    1.96
  12   2   1   -1.78    1.77
  12   2   2    5.65    1.76
  12   2   3    7.88    1.96
  12   2   4    7.21    1.92
  12   2   5    0.20    1.93
  12   2   6   11.20    2.29
  12   2   7    6.80    1.92
  12   2   8   18.01    2.30
  12   2   9    8.33    2.24
  12   2  10   -1.28    2.24
  12   2  11   10.55    2.32
  12   2  12   -0.11    2.19
  12   2  13    3.04    2.20
  12   2  14    5.28    2.25
  12   2  15    7.03    2.20
  12   2  16    1.67    2.34
  12   2  17    1.71    2.26
  12   2  18    7.12    2.50
  12   2  19    2.05    2.19
  12   2  20    1.71    2.30
  12   2  21   -1.75    2.37
  12   2  22    3.86    2.37
  12   3  22    5.87    2.37
  12   3  21    3.14    2.39
  12   3  20    3.20    2.40
  12   3  19    4.56    2.39
  12   3  18    7.00    2.37
  12   3  17    8.45    2.12
  12   3  16    5.73    2.31
  12   3  15    3.10    2.20
  12   3  14   -1.06    2.10
  12   3  13    1.61    2.19
  12   3  12   15.00    2.37
  12   3  11    4.89    2.11
  12   3  10    2.07    2.12
  12   3   9   31.55    2.70
  12   3   8    2.24    2.01
  12   3   7   11.98    2.16
  12   3   6    9.26    2.29
  12   3   5   22.90    2.51
  12   3   4    0.72    2.06
  12   3   3    8.96    2.36
  12   3   2    7.20    2.11
  12   3   1    4.04    2.11
  12   3   0   16.38    2.21
  12   3  -1    4.45    2.12
  12   3  -2    7.60    1.91
  12   3  -3   12.22    2.24
  12   3  -4    5.02    1.90
  12   3  -5   21.97    2.57
  12   3  -6    6.44    2.22
  12   3  -7   13.67    2.07
  12   3  -8    1.91    2.16
  12   3  -9   28.21    2.65
  12   3 -10   -1.31    2.22
  12   3 -11    2.78    1.98
  12   3 -12   16.58    2.39
  12   3 -13    1.14    2.22
  12   3 -14    2.34    2.11
  12   3 -15    4.65    1.91
  12   3 -16    3.77    2.20
  12   3 -17    0.13    2.29
  12   3 -18    5.98    2.31
  12   3 -19    4.30    2.34
  12   3 -20   -2.93    2.57
  12   3 -21    2.32    2.40
  12   3 -22    0.55    2.57
  12   4 -21    1.26    2.56
  12   4 -20    2.59    2.16
  12   4 -19    1.33    2.25
  12   4 -18    1.17    2.35
  12   4 -17   -1.53    2.30
  12   4 -16    1.75    2.27
  12   4 -15    7.70    2.15
  12   4 -14    1.08    1.96
  12   4 -13    0.46    2.11
  12   4 -12   -1.16    2.22
  12   4 -11    4.33    2.00
  12   4 -10   14.37    2.22
  12   4  -9   -1.11    2.14
  12   4  -8    2.51    1.98
  12   4  -7    0.33    1.81
  12   4  -6   -2.36    1.95
  12   4  -5    4.03    2.02
  12   4  -4    1.37    2.01
  12   4  -3    5.45    2.10
  12   4  -2   18.70    2.41
  12   4  -1   14.18    2.35
  12   4   0    2.09    2.27
  12   4   1   12.41    2.26
  12   4   2   20.16    2.36
  12   4   3    7.66    2.01
  12   4   4    2.32    1.95
  12   4   5    7.32    1.98
  12   4   6    0.33    1.92
  12   4   7   -0.75    2.03
  12   4   8    0.55    2.14
  12   4   9    0.99    2.25
  12   4  10   10.11    2.47
  12   4  11    0.45    2.14
  12   4  12    0.58    1.95
  12   4  13    1.88    2.07
  12   4  14   -0.95    2.15
  12   4  15    5.38    2.29
  12   4  16   -1.12    2.32
  12   4  17    1.02    2.32
  12   4  18    2.99    2.52
  12   4  19   -2.00    2.56
  12   4  20    0.28    2.65
  12   4  21    2.22    2.59
  12   5  20    8.96    2.44
  12   5  19    3.55    2.24
  12   5  18    3.76    2.49
  12   5  17    2.89    2.25
  12   5  16    5.01    2.10
  12   5  15    2.02    2.36
  12   5  14    4.21    2.60
  12   5  13    4.75    2.24
  12   5  12    3.94    2.50
  12   5  11   -0.24    2.39
  12   5  10    0.58    1.92
  12   5   9    2.41    2.00
  12   5   8    1.70    2.05
  12   5   7   -1.00    2.01
  12   5   6    4.33    2.19
  12   5   5    2.86    1.91
  12   5   4    2.95    2.21
  12   5   3    0.98    1.98
  12   5   2    0.33    1.96
  12   5   1    4.22    2.05
  12   5   0    0.54    1.83
  12   5  -1    0.33    2.16
  12   5  -2   -0.65    2.07
  12   5  -3    2.07    1.92
  12   5  -4    4.70    2.26
  12   5  -5    2.64    1.96
  12   5  -6    2.44    2.10
  12   5  -7   -2.69    2.06
  12   5  -8    3.96    1.96
  12   5  -9    2.52    2.10
  12   5 -10    2.90    1.82
  12   5 -11    6.24    2.29
  12   5 -12    3.59    1.98
  12   5 -13    4.38    2.06
  12   5 -14    4.58    2.42
  12   5 -15    4.41    2.37
  12   5 -16    0.51    2.22
  12   5 -17    1.57    2.49
  12   5 -18    3.48    2.35
  12   5 -19    1.51    2.22
  12   5 -20    0.98    2.45
  12   6 -18   -0.55    2.29
  12   6 -17    1.49    2.40
  12   6 -16    1.19    2.36
  12   6 -15    3.00    2.10
  12   6 -14    0.64    2.15
  12   6 -13    3.54    2.02
  12   6 -12    3.48    2.37
  12   6 -11    3.67    2.40
  12   6 -10   -1.09    2.16
  12   6  -9    8.47    2.35
  12   6  -8    1.29    1.96
  12   6  -7   10.27    2.34
  12   6  -6    2.66    2.12
  12   6  -5    8.15    2.21
  12   6  -4    4.45    2.16
  12   6  -3   -0.79    2.10
  12   6  -2    1.36    2.15
  12   6  -1    1.02    1.92
  12   6   0   -0.68    2.05
  12   6   1   -2.26    2.05
  12   6   2    0.90    1.85
  12   6   3    5.23    1.93
  12   6   4    7.42    2.11
  12   6   5    9.31    2.45
  12   6   6    1.51    2.20
  12   6   7    5.49    2.20
  12   6   8    2.25    1.96
  12   6   9    6.09    2.40
  12   6  10    1.93    2.26
  12   6  11    2.57    2.27
  12   6  12   -0.13    2.47
  12   6  13    2.27    2.19
  12   6  14    0.13    2.25
  12   6  15    3.53    2.35
  12   6  16    0.80    2.16
  12   6  17   -2.85    2.56
  12   6  18    1.24    2.41
  12   7  16    0.41    2.39
  12   7  15    2.86    2.73
  12   7  14    3.35    2.61
  12   7  13    8.70    2.46
  12   7  12    0.26    2.30
  12   7  11   -0.25    2.54
  12   7  10    3.79    2.21
  12   7   9    5.25    2.10
  12   7   8    0.99    2.17
  12   7   7    0.98    2.22
  12   7   6    0.00    2.41
  12   7   5   -0.13    2.29
  12   7   4    2.99    2.12
  12   7   3    5.36    2.17
  12   7   2    3.68    2.20
  12   7   1   11.25    2.21
  12   7   0   -0.35    2.12
  12   7  -1   10.54    2.30
  12   7  -2    3.92    2.02
  12   7  -3    5.84    2.09
  12   7  -4    2.75    2.15
  12   7  -5    3.01    1.96
  12   7  -6    5.82    2.45
  12   7  -7    1.83    2.11
  12   7  -8    0.99    2.25
  12   7  -9    3.49    2.14
  12   7 -10    1.39    2.10
  12   7 -11    4.86    2.19
  12   7 -12    3.50    2.29
  12   7 -13    4.22    2.25
  12   7 -14    4.02    2.20
  12   7 -15    6.95    2.70
  12   7 -16    4.71    2.27
  12   8 -13    0.83    2.64
  12   8 -12   -1.49    2.34
  12   8 -11    4.96    2.19
  12   8 -10    5.84    2.44
  12   8  -9    4.85    2.09
  12   8  -8    0.65    2.22
  12   8  -7    2.31    1.95
  12   8  -6    1.02    2.11
  12   8  -5    3.17    2.03
  12   8  -4    0.88    2.25
  12   8  -3    1.88    2.07
  12   8  -2    1.62    2.17
  12   8  -1    2.00    1.92
  12   8   0    2.99    2.32
  12   8   1   -0.38    2.09
  12   8   2    4.50    2.17
  12   8   3   -1.00    2.17
  12   8   4    2.65    2.03
  12   8   5   -0.64    2.26
  12   8   6   -0.89    2.19
  12   8   7    2.19    2.22
  12   8   8   -2.07    2.35
  12   8   9    2.75    2.07
  12   8  10    0.40    2.59
  12   8  11    4.71    2.41
  12   8  12    0.14    2.45
  12   8  13    3.32    2.41
  12   9  10    1.82    2.40
  12   9   9    0.41    2.44
  12   9   8    3.57    2.54
  12   9   7    3.94    2.22
  12   9   6   -2.16    2.47
  12   9   5   -1.87    2.45
  12   9   4    1.33    2.22
  12   9   3   -1.46    2.24
  12   9   2    2.51    2.22
  12   9   1   -3.96    2.34
  12   9   0   -2.11    2.22
  12   9  -1    3.57    1.98
  12   9  -2    2.78    2.21
  12   9  -3    5.04    2.24
  12   9  -4    0.00    1.98
  12   9  -5    2.68    2.09
  12   9  -6    1.88    2.27
  12   9  -7    2.45    2.51
  12   9  -8    4.80    2.57
  12   9  -9    2.90    2.34
  12   9 -10   -1.96    2.55
  12  10  -1    2.80    2.20
  12  10   0    1.82    2.37
  12  10   1    1.39    2.39
  13   8   7   -2.93    2.35
  13   8   6    1.66    2.41
  13   8   5    4.26    2.40
  13   8   4    3.14    2.21
  13   8   3    6.93    2.39
  13   8   2   -2.85    2.36
  13   8   1    4.33    2.40
  13   8   0   -3.12    2.25
  13   8  -1    6.49    2.10
  13   8  -2   -0.54    2.29
  13   8  -3   -1.77    2.51
  13   8  -4    0.14    2.07
  13   8  -5    3.43    2.26
  13   8  -6    3.45    2.15
  13   8  -7    1.26    2.09
  13   7 -11    3.60    2.61
  13   7 -10   -1.51    2.51
  13   7  -9    4.47    2.37
  13   7  -8    2.15    2.05
  13   7  -7   10.10    2.42
  13   7  -6    3.03    2.01
  13   7  -5    8.78    2.40
  13   7  -4    1.82    2.20
  13   7  -3    0.65    2.41
  13   7  -2    3.37    2.19
  13   7  -1    4.13    2.29
  13   7   0    5.16    2.30
  13   7   1   -2.71    2.35
  13   7   2   -0.65    2.46
  13   7   3   -1.95    2.44
  13   7   4   -1.17    2.35
  13   7   5    5.63    2.49
  13   7   6    1.06    2.34
  13   7   7    3.33    2.52
  13   7   8   -0.40    2.24
  13   7   9    2.84    2.54
  13   7  10   -0.82    2.57
  13   7  11    7.62    2.59
  13   6  14    2.91    2.40
  13   6  13    4.92    2.73
  13   6  12    0.14    2.34
  13   6  11    4.52    2.27
  13   6  10    0.00    2.39
  13   6   9    1.95    2.56
  13   6   8    5.15    2.39
  13   6   7   -0.25    2.16
  13   6   6    1.14    2.39
  13   6   5    4.52    2.27
  13   6   4    5.61    2.51
  13   6   3   14.53    2.50
  13   6   2    0.00    2.27
  13   6   1   -1.61    2.22
  13   6   0    1.73    2.03
  13   6  -1    1.86    2.11
  13   6  -2    0.74    2.22
  13   6  -3    7.21    2.54
  13   6  -4    5.99    2.46
  13   6  -5    2.89    2.26
  13   6  -6    2.90    2.52
  13   6  -7    4.46    2.05
  13   6  -8    0.25    2.40
  13   6  -9   -1.04    2.29
  13   6 -10    5.51    2.25
  13   6 -11    1.73    2.49
  13   6 -12    0.94    2.27
  13   6 -13    5.48    2.44
  13   6 -14    7.36    2.40
  13   5 -16    0.41    2.20
  13   5 -15    0.00    2.27
  13   5 -14    4.03    2.16
  13   5 -13    1.06    2.61
  13   5 -12    7.30    2.70
  13   5 -11    0.25    2.27
  13   5 -10    3.42    2.37
  13   5  -9    4.76    2.26
  13   5  -8    0.50    2.16
  13   5  -7    0.25    2.14
  13   5  -6    7.79    2.19
  13   5  -5    6.88    2.29
  13   5  -4    4.80    2.25
  13   5  -3    1.32    2.19
  13   5  -2   -1.43    2.20
  13   5  -1    3.33    2.11
  13   5   0    4.87    2.03
  13   5   1    2.26    2.10
  13   5   2   -2.02    2.15
  13   5   3    1.32    2.17
  13   5   4    2.05    2.21
  13   5   5    5.55    2.32
  13   5   6    7.06    2.10
  13   5   7    1.72    2.09
  13   5   8    1.37    2.22
  13   5   9    1.38    2.35
  13   5  10    4.31    2.44
  13   5  11    1.28    2.10
  13   5  12    8.73    2.50
  13   5  13    5.43    2.24
  13   5  14   -3.23    2.46
  13   5  15   -0.14    2.26
  13   5  16    3.76    2.30
  13   4  17    5.65    2.44
  13   4  16    0.94    2.41
  13   4  15   -6.12    2.37
  13   4  14    8.35    2.57
  13   4  13    1.16    2.75
  13   4  12    3.67    2.35
  13   4  11    4.48    2.25
  13   4  10    0.87    2.17
  13   4   9   10.93    2.40
  13   4   8    2.05    2.34
  13   4   7    3.57    2.03
  13   4   6   -1.18    2.07
  13   4   5    5.61    1.96
  13   4   4    0.93    1.98
  13   4   3   12.26    2.39
  13   4   2    6.22    2.20
  13   4   1   15.07    2.54
  13   4   0   30.57    2.85
  13   4  -1   12.89    2.79
  13   4  -2    3.23    2.09
  13   4  -3    7.86    2.49
  13   4  -4    0.70    2.09
  13   4  -5   -1.52    2.17
  13   4  -6    0.59    1.96
  13   4  -7   -0.48    2.06
  13   4  -8    3.60    2.10
  13   4  -9   10.69    2.41
  13   4 -10    5.04    2.06
  13   4 -11    4.74    2.34
  13   4 -12    6.57    2.11
  13   4 -13    3.72    2.47
  13   4 -14    8.74    2.37
  13   4 -15    2.26    2.16
  13   4 -16    4.06    2.22
  13   4 -17    2.49    2.19
  13   3 -18   -0.69    2.41
  13   3 -17   -3.38    2.45
  13   3 -16    2.12    2.42
  13   3 -15    2.07    2.29
  13   3 -14   -3.32    2.41
  13   3 -13    4.65    2.40
  13   3 -12   -0.87    2.20
  13   3 -11    3.77    2.50
  13   3 -10    4.08    2.20
  13   3  -9   -0.59    2.06
  13   3  -8   -0.70    2.12
  13   3  -7   -1.27    2.26
  13   3  -6   -4.60    2.26
  13   3  -5    5.59    1.97
  13   3  -4    0.23    2.02
  13   3  -3   -2.36    2.30
  13   3  -2   -3.14    2.21
  13   3  -1    8.52    2.50
  13   3   0    0.55    2.17
  13   3   1    4.37    2.66
  13   3   2    6.85    2.02
  13   3   3    3.49    2.14
  13   3   4    0.90    1.98
  13   3   5   -0.45    2.11
  13   3   6   -0.23    2.16
  13   3   7    3.71    2.09
  13   3   8    0.70    2.16
  13   3   9    0.00    2.36
  13   3  10   -0.36    2.21
  13   3  11    4.26    2.26
  13   3  12    1.61    2.35
  13   3  13    6.90    2.36
  13   3  14    0.89    2.12
  13   3  15   -4.28    2.29
  13   3  16    0.67    2.49
  13   3  17   -1.62    2.47
  13   3  18    4.13    2.19
  13   2  19    4.43    2.55
  13   2  18   -0.28    2.54
  13   2  17    5.17    2.49
  13   2  16    4.95    2.15
  13   2  15   -1.78    2.22
  13   2  14    5.14    1.83
  13   2  13   -2.22    2.14
  13   2  12    6.54    2.37
  13   2  11    2.39    2.42
  13   2  10    1.65    2.24
  13   2   9   20.11    2.57
  13   2   8    5.17    2.39
  13   2   7   15.69    2.40
  13   2   6    5.85    2.34
  13   2   5    6.26    2.37
  13   2   4    4.22    2.25
  13   2   3    0.44    2.06
  13   2   2    1.43    1.98
  13   2   1    0.44    1.98
  13   2   0    1.87    2.06
  13   2  -1    3.73    2.07
  13   2  -2   -1.21    1.95
  13   2  -3    1.77    2.09
  13   2  -4    3.99    2.21
  13   2  -5   11.84    2.50
  13   2  -6    4.85    2.36
  13   2  -7   11.71    2.60
  13   2  -8    3.68    2.47
  13   2  -9   19.64    2.69
  13   2 -10    0.70    2.17
  13   2 -11    3.23    2.34
  13   2 -12   10.44    2.32
  13   2 -13   -1.48    2.11
  13   2 -14    7.90    2.10
  13   2 -15    2.94    2.24
  13   2 -16   -1.56    2.32
  13   2 -17    2.66    2.44
  13   2 -18    2.31    2.52
  13   2 -19    0.83    2.68
  13   1 -19    3.43    2.61
  13   1 -18    4.97    2.11
  13   1 -17   -1.97    2.36
  13   1 -16    2.71    2.22
  13   1 -15   -0.63    2.54
  13   1 -14    8.69    2.46
  13   1 -13    0.00    2.02
  13   1 -12    3.96    2.07
  13   1 -11   13.24    2.60
  13   1 -10   -2.56    2.19
  13   1  -9    3.68    2.17
  13   1  -8    9.21    2.40
  13   1  -7   22.71    2.93
  13   1  -6   25.95    2.81
  13   1  -5    1.66    2.07
  13   1  -4    5.70    2.25
  13   1  -3   16.27    2.54
  13   1  -2   11.74    2.19
  13   1  -1    6.51    2.16
  13   1   0    5.53    1.95
  13   1   1    6.08    2.25
  13   1   2   12.94    2.22
  13   1   3   15.17    2.41
  13   1   4    6.69    2.05
  13   1   5    0.33    2.11
  13   1   6   33.73    2.84
  13   1   7   22.24    2.86
  13   1   8    9.08    2.24
  13   1   9    0.46    2.02
  13   1  10   -0.11    2.15
  13   1  11   14.06    2.39
  13   1  12   -2.16    2.27
  13   1  13    5.36    2.12
  13   1  14    7.94    2.42
  13   1  15    4.42    2.44
  13   1  16    8.11    2.20
  13   1  17   -2.76    2.49
  13   1  18    1.08    2.60
  13   1  19    7.55    2.45
  13   0  20    1.26    2.31
  13   0  19    1.37    2.34
  13   0  18   -4.02    2.36
  13   0  17   -1.04    2.29
  13   0  16    0.13    2.25
  13   0  15   27.71    3.03
  13   0  14   -0.74    2.42
  13   0  13    5.83    2.15
  13   0  12    2.39    2.52
  13   0  11    4.94    2.14
  13   0  10    8.35    2.20
  13   0   9   -1.49    2.32
  13   0   8   31.10    3.22
  13   0   7    1.46    2.11
  13   0   6    5.54    2.12
  13   0   5    1.54    1.86
  13   0   4   -2.07    2.07
  13   0   3   15.98    2.56
  13   0   2    3.79    2.35
  13   0   1   -0.43    2.07
  13   0   0    1.95    1.96
  13   0  -1    2.81    2.01
  13   0  -2    4.66    2.16
  13   0  -3   17.07    2.54
  13   0  -4    5.79    2.00
  13   0  -5    4.30    2.07
  13   0  -6    5.88    2.19
  13   0  -7    3.92    2.11
  13   0  -8   34.97    3.27
  13   0  -9    2.98    2.29
  13   0 -10    5.11    2.31
  13   0 -11    4.01    2.22
  13   0 -12   -0.48    2.68
  13   0 -13    0.49    2.32
  13   0 -14    3.34    2.27
  13   0 -15   30.13    3.04
  13   0 -16   -3.34    2.39
  13   0 -17    2.36    2.20
  13   0 -18    2.68    2.32
  13   0 -19    1.78    2.25
  13   0 -20   -0.98    2.51
  14   0 -16   -2.37    2.64
  14   0 -15   -1.51    2.55
  14   0 -14    2.02    2.26
  14   0 -13   -1.07    2.60
  14   0 -12   -0.26    2.24
  14   0 -11    5.82    2.42
  14   0 -10   -0.64    2.24
  14   0  -9   -2.14    2.49
  14   0  -8   -0.99    2.51
  14   0  -7   -3.71    2.32
  14   0  -6    1.34    2.27
  14   0  -5   -2.55    2.27
  14   0  -4   -0.84    2.42
  14   0  -3   11.67    2.40
  14   0  -2   14.98    2.57
  14   0  -1    0.95    2.27
  14   0   0   -2.27    2.11
  14   0   1   -2.51    2.20
  14   0   2   19.29    2.57
  14   0   3    2.05    2.27
  14   0   4   -2.78    2.31
  14   0   5   -0.13    2.29
  14   0   6   -1.22    2.25
  14   0   7    0.38    2.15
  14   0   8   -0.87    2.26
  14   0   9   -0.25    2.32
  14   0  10   -2.42    2.37
  14   0  11    4.01    2.41
  14   0  12    1.57    2.06
  14   0  13    2.79    2.47
  14   0  14    4.06    2.15
  14   0  15   -0.55    2.41
  14   0  16    3.77    2.29
  14   1  15   -0.55    2.46
  14   1  14    3.39    2.16
  14   1  13    0.93    2.39
  14   1  12    2.76    2.55
  14   1  11    5.05    2.32
  14   1  10    3.84    2.41
  14   1   9    0.63    2.14
  14   1   8    3.88    2.45
  14   1   7    5.33    2.24
  14   1   6    5.16    2.39
  14   1   5   -1.22    2.07
  14   1   4    3.28    2.15
  14   1   3    1.33    2.22
  14   1   2    1.57    2.44
  14   1   1    9.24    2.20
  14   1   0   -0.24    2.05
  14   1  -1    7.08    2.21
  14   1  -2    3.97    2.31
  14   1  -3   -1.08    2.19
  14   1  -4    2.06    2.24
  14   1  -5   -0.62    2.27
  14   1  -6    5.90    2.41
  14   1  -7    1.24    2.40
  14   1  -8    7.26    2.16
  14   1  -9    4.69    2.15
  14   1 -10    3.33    2.35
  14   1 -11    2.20    2.35
  14   1 -12    4.86    2.63
  14   1 -13    0.40    2.54
  14   1 -14    0.95    2.11
  14   1 -15    1.80    2.22
  14   2 -15    5.84    2.19
  14   2 -14    3.14    2.44
  14   2 -13    1.34    2.40
  14   2 -12   -3.19    2.39
  14   2 -11    2.75    2.45
  14   2 -10    2.20    2.65
  14   2  -9   11.76    2.35
  14   2  -8    6.69    2.35
  14   2  -7    3.13    2.46
  14   2  -6    4.85    2.75
  14   2  -5   -0.62    2.12
  14   2  -4   -0.36    2.35
  14   2  -3    5.00    2.25
  14   2  -2    6.69    1.96
  14   2  -1    6.80    2.40
  14   2   0    4.61    2.36
  14   2   1    7.16    2.32
  14   2   2    4.62    2.01
  14   2   3    2.07    2.35
  14   2   4    1.83    2.07
  14   2   5    1.36    2.00
  14   2   6   14.28    2.37
  14   2   7    4.51    2.60
  14   2   8   13.78    2.26
  14   2   9    9.71    2.46
  14   2  10    6.59    2.25
  14   2  11    8.11    2.22
  14   2  12    2.52    2.41
  14   2  13    1.34    2.46
  14   2  14    5.60    2.39
  14   2  15    4.45    2.11
  14   3  14   -1.39    2.51
  14   3  13    5.74    2.25
  14   3  12    2.96    2.24
  14   3  11    3.72    2.27
  14   3  10    3.81    2.47
  14   3   9    1.95    2.24
  14   3   8    0.64    2.29
  14   3   7    3.82    2.27
  14   3   6    4.17    2.24
  14   3   5   -1.51    2.06
  14   3   4    4.86    2.01
  14   3   3   -3.97    2.41
  14   3   2    3.34    1.97
  14   3   1   -0.49    2.17
  14   3   0   -1.48    2.20
  14   3  -1    1.73    2.22
  14   3  -2   -1.48    2.12
  14   3  -3   -0.50    2.22
  14   3  -4    2.37    2.05
  14   3  -5    2.76    2.16
  14   3  -6    5.17    2.34
  14   3  -7    3.57    2.29
  14   3  -8    3.47    2.20
  14   3  -9    4.81    2.21
  14   3 -10    6.69    2.37
  14   3 -11   -0.40    2.34
  14   3 -12    4.58    2.21
  14   3 -13   -1.91    2.36
  14   3 -14    0.41    2.46
  14   4 -13    4.33    2.22
  14   4 -12    5.79    2.46
  14   4 -11    0.28    2.34
  14   4 -10    3.35    2.61
  14   4  -9   11.29    2.56
  14   4  -8   -0.13    2.34
  14   4  -7    5.99    2.70
  14   4  -6    4.65    2.07
  14   4  -5   -1.92    2.40
  14   4  -4   -6.00    2.42
  14   4  -3    3.55    2.39
  14   4  -2    1.27    2.16
  14   4  -1   -1.14    2.22
  14   4   0    4.67    2.32
  14   4   1   -3.04    2.32
  14   4   2   -2.79    2.37
  14   4   3    0.77    2.52
  14   4   4   -1.66    2.21
  14   4   5    2.56    2.24
  14   4   6    4.91    2.03
  14   4   7    8.60    2.85
  14   4   8    0.39    2.31
  14   4   9    9.96    2.65
  14   4  10    0.14    2.57
  14   4  11    1.91    2.44
  14   4  12    2.20    2.50
  14   4  13    0.55    2.41
  14   5  11    2.80    2.57
  14   5  10   -0.14    2.36
  14   5   9   -0.41    2.45
  14   5   8   -3.66    2.49
  14   5   7    3.35    2.37
  14   5   6    3.59    2.22
  14   5   5    4.76    2.15
  14   5   4    4.21    2.35
  14   5   3    7.46    2.21
  14   5   2    1.96    2.34
  14   5   1    3.00    2.45
  14   5   0    4.30    2.22
  14   5  -1    0.00    2.55
  14   5  -2    3.66    2.41
  14   5  -3    3.28    2.45
  14   5  -4   -1.44    2.26
  14   5  -5    1.98    2.30
  14   5  -6   -0.67    2.24
  14   5  -7    4.16    2.46
  14   5  -8    1.62    2.36
  14   5  -9   -0.95    2.24
  14   5 -10   -0.69    2.22
  14   5 -11    6.29    2.47
  14   6  -8    1.96    2.39
  14   6  -7    3.60    2.24
  14   6  -6    0.69    2.31
  14   6  -5    1.91    2.51
  14   6  -4    3.40    2.39
  14   6  -3   -2.44    2.70
  14   6  -2    0.40    2.45
  14   6  -1    1.22    2.32
  14   6   0    2.96    2.49
  14   6   1    2.56    2.36
  14   6   2    1.22    2.54
  14   6   3    6.51    2.40
  14   6   4    6.13    2.25
  14   6   5    2.74    2.26
  14   6   6   -0.55    2.55
  14   6   7   -0.83    2.35
  14   6   8    0.84    2.35
  15   4   4   -0.98    2.42
  15   4   3   -4.32    2.60
  15   4   2   -3.76    2.54
  15   4   1   -0.28    2.46
  15   4   0    3.88    2.46
  15   4  -1    4.16    2.45
  15   4  -2    2.22    2.35
  15   4  -3    5.72    2.34
  15   4  -4    0.41    2.39
  15   3  -7   -0.14    2.52
  15   3  -6    2.91    2.66
  15   3  -5    1.65    2.19
  15   3  -4    5.34    2.52
  15   3  -3    0.95    2.30
  15   3  -2    2.31    2.35
  15   3  -1    4.75    2.32
  15   3   0    2.03    2.63
  15   3   1   -1.63    2.37
  15   3   2    1.09    2.39
  15   3   3    3.14    2.24
  15   3   4    4.38    2.60
  15   3   5    0.28    2.35
  15   3   6    1.24    2.60
  15   3   7    0.41    2.27
  15   2   9    0.14    2.32
  15   2   8    7.35    2.32
  15   2   7    1.92    2.29
  15   2   6   -2.86    2.45
  15   2   5   -0.82    2.55
  15   2   4    2.56    2.10
  15   2   3   -4.43    2.34
  15   2   2   -2.27    2.32
  15   2   1    2.68    2.30
  15   2   0   -1.21    2.14
  15   2  -1    3.74    2.11
  15   2  -2   -2.41    2.34
  15   2  -3    2.69    2.29
  15   2  -4   -0.94    2.16
  15   2  -5    1.08    2.40
  15   2  -6    1.63    2.31
  15   2  -7    4.53    2.25
  15   2  -8    4.16    2.47
  15   2  -9   -0.70    2.40
  15   1 -10    2.10    2.34
  15   1  -9    7.76    2.41
  15   1  -8    4.81    2.22
  15   1  -7    3.27    2.26
  15   1  -6   -0.94    2.36
  15   1  -5   -6.58    2.66
  15   1  -4    3.60    2.41
  15   1  -3    3.05    2.39
  15   1  -2   -0.53    2.26
  15   1  -1    1.32    2.44
  15   1   0   -1.06    2.06
  15   1   1    2.25    2.40
  15   1   2    0.53    2.36
  15   1   3    3.72    2.42
  15   1   4    1.60    2.47
  15   1   5    2.29    2.10
  15   1   6    0.94    2.20
  15   1   7    3.40    2.34
  15   1   8    4.94    2.54
  15   1   9    2.50    2.54
  15   1  10    0.00    2.30
  15   0  10   -0.41    2.34
  15   0   9    0.69    2.55
  15   0   8    4.79    2.20
  15   0   7    0.95    2.29
  15   0   6    0.40    2.22
  15   0   5    8.29    2.50
  15   0   4   -0.14    2.32
  15   0   3   -0.79    2.36
  15   0   2    1.32    2.63
  15   0   1   -2.76    2.42
  15   0   0    3.17    2.41
  15   0  -1   -1.85    2.45
  15   0  -2    5.94    2.54
  15   0  -3   -0.53    2.24
  15   0  -4   -0.40    2.47
  15   0  -5    7.36    2.50
  15   0  -6   -1.34    2.36
  15   0  -7   -0.40    2.36
  15   0  -8    2.19    2.29
  15   0  -9    2.76    2.47
  15   0 -10   -0.41    2.39
   0   0   0    0.00    0.00
;
_shelx_hkl_checksum     64364
_shelx_res_file
;
    w.res created by SHELXL-2014/7
TITL w P 41 21 2 R = 0.07
CELL 0.71073 12.9905 12.9905 29.942 90 90 90
ZERR 8 0.0018 0.0018 0.006 0 0 0
LATT -1
SYMM 0.5-Y,0.5+X,0.25+Z
SYMM -X,-Y,0.5+Z
SYMM 0.5+Y,0.5-X,0.75+Z
SYMM 0.5+X,0.5-Y,0.75-Z
SYMM +Y,+X,-Z
SYMM 0.5-X,0.5+Y,0.25-Z
SYMM -Y,-X,0.5-Z
SFAC  C 2.310 20.844 1.02 10.208 1.589 0.569 0.865 51.651 0.216 0.003 0.002 =
 11.5 0.68 12.01
SFAC  H 0.493 10.511 0.323 26.126 0.14 3.142 0.041 57.8 0.003 0 0 0.624 0.35 =
 1.008
SFAC  N 12.213 0.006 3.132 9.893 2.013 28.998 1.166 0.583 -11.529 0.006 =
 0.003 19.6 0.68 14.01
SFAC  O 3.049 13.277 2.287 5.701 1.546 0.324 0.867 32.909 0.251 0.011 0.006 =
 32.5 0.68 16
SFAC  S 6.905 1.468 5.203 22.215 1.438 0.254 1.586 56.172 0.867 0.125 0.123 =
 532 1.04 32.06
UNIT 184 224 16 64 8
EQIV $1 +Y,+X,1-Z
EQIV $2 0.5+X,1.5-Y,0.75-Z
EQIV $3 1.5-Y,-0.5+X,0.25+Z
EQIV $4 2.5-Y,0.5+X,0.25+Z
DFIX 1.43 C23 O8
DFIX 1.5 C23 C24
DFIX 2.2 H9b H7a_$3
RIGU O8 C23 C24
ISOR 0.01 0.02 C24 C23 O8
L.S. 5
PLAN  -20
TEMP 24.85
HTAB N2 O3
HTAB C14 O5_$1
HTAB C8 O4
HTAB C1 O5
HTAB O8 O9
HTAB C1 O5_$1
HTAB C1 O4_$2
HTAB C20 O2_$2
HTAB C22 O3_$3
HTAB C22 O9
HTAB C19 O4_$4
HTAB O9 O1
HTAB O9 S1
BOND $H
CONF
MORE -1
htab
fmap 2
acta
SHEL 999 0.845
OMIT 1 1 0
OMIT 1 1 4
OMIT 0 2 0
OMIT 1 1 1
OMIT 0 1 2
OMIT 1 1 3
REM <olex2.extras>
REM <HklSrc "%.\\w.hkl">
REM </olex2.extras>
WGHT    0.099200
FVAR       0.20781
S1    5    0.897685    0.656671    0.461829    11.00000    0.05920    0.05579 =
         0.04609    0.00163   -0.00096   -0.01312
O3    4    0.978150    0.742234    0.333132    11.00000    0.05719    0.06708 =
         0.04513   -0.01461    0.00218    0.01306
O6    4    1.249154    1.031734    0.517396    11.00000    0.06012    0.08239 =
         0.05255   -0.02054    0.00705   -0.02337
O5    4    0.894760    0.959983    0.447093    11.00000    0.08062    0.06181 =
         0.04298   -0.01438    0.00647    0.00288
O1    4    0.805908    0.704494    0.445017    11.00000    0.05760    0.08332 =
         0.06616    0.00475   -0.00962   -0.00848
O2    4    0.938603    0.572853    0.436572    11.00000    0.08501    0.05761 =
         0.07592   -0.01727    0.00225   -0.01156
O4    4    0.699027    0.828080    0.212583    11.00000    0.07884    0.09159 =
         0.06190   -0.00599   -0.02143    0.01495
O7    4    1.384559    1.050386    0.453438    11.00000    0.05397    0.07977 =
         0.06439   -0.00397    0.00703   -0.01946
N1    3    0.957763    0.840282    0.396840    11.00000    0.04908    0.04267 =
         0.03578   -0.00724    0.00432   -0.00003
N2    3    0.822131    0.805440    0.265217    11.00000    0.05652    0.06394 =
         0.04274   -0.00805   -0.00596    0.01453
AFIX   3
H2    2    0.876411    0.769940    0.270977    11.00000   -1.20000
AFIX   0
C3    1    0.932864    0.808932    0.353659    11.00000    0.04218    0.04596 =
         0.03739   -0.00219    0.00902   -0.00259
C2    1    1.037925    0.792843    0.424180    11.00000    0.04885    0.04835 =
         0.03523   -0.00482    0.00001   -0.00021
AFIX  13
H2A   2    1.063722    0.733323    0.407472    11.00000   -1.20000
AFIX   0
C12   1    0.891188    0.917464    0.410742    11.00000    0.05946    0.04526 =
         0.04134   -0.00349    0.00783   -0.01034
C11   1    0.817349    0.937634    0.373893    11.00000    0.04831    0.04290 =
         0.04431   -0.00605    0.00833   -0.00213
C13   1    1.129010    0.863793    0.431919    11.00000    0.04741    0.04526 =
         0.04397   -0.00028    0.00329   -0.00017
C14   1    1.144023    0.916289    0.471993    11.00000    0.05079    0.05206 =
         0.05089   -0.00416    0.01264   -0.00751
AFIX  43
H14   2    1.095153    0.910046    0.494529    11.00000   -1.20000
AFIX   0
C4    1    0.843720    0.871279    0.339217    11.00000    0.05150    0.04205 =
         0.04177   -0.00059    0.01066   -0.00623
C8    1    0.705937    0.938971    0.296361    11.00000    0.05385    0.05444 =
         0.06341   -0.00256   -0.00499    0.00270
AFIX  43
H8    2    0.667032    0.940782    0.270299    11.00000   -1.20000
AFIX   0
C5    1    0.789321    0.870923    0.299576    11.00000    0.04970    0.04562 =
         0.04787    0.00064    0.00335   -0.00102
C1    1    0.994129    0.751485    0.468427    11.00000    0.04949    0.05048 =
         0.04018   -0.00410   -0.00102   -0.00728
AFIX  23
H1A   2    0.965677    0.808603    0.485250    11.00000   -1.20000
H1B   2    1.050065    0.722549    0.485832    11.00000   -1.20000
AFIX   0
C20   1    1.287356    0.937004    0.404788    11.00000    0.05107    0.06878 =
         0.05277    0.00565    0.01255   -0.00707
AFIX  43
H20   2    1.335330    0.943487    0.381906    11.00000   -1.20000
AFIX   0
C6    1    0.780965    0.788811    0.224349    11.00000    0.06986    0.06776 =
         0.04212    0.00183   -0.00091   -0.00822
C18   1    1.302039    0.988499    0.444269    11.00000    0.04554    0.05496 =
         0.05942    0.00315    0.00238   -0.00460
C15   1    1.229141    0.977069    0.479113    11.00000    0.04147    0.05452 =
         0.05519   -0.00327   -0.00064   -0.00251
C21   1    1.201131    0.875185    0.398814    11.00000    0.06293    0.06499 =
         0.04335   -0.00566    0.00524   -0.00579
AFIX  43
H21   2    1.192141    0.840857    0.371837    11.00000   -1.20000
AFIX   0
C10   1    0.736842    1.004245    0.371256    11.00000    0.05922    0.05317 =
         0.06311   -0.01022    0.00870    0.01031
AFIX  43
H10   2    0.719889    1.048074    0.394688    11.00000   -1.20000
AFIX   0
C16   1    1.174142    1.024824    0.552336    11.00000    0.04384    0.08974 =
         0.06242   -0.02058    0.00410   -0.00601
AFIX  23
H16A  2    1.166817    0.953894    0.561949    11.00000   -1.20000
H16B  2    1.107850    1.048794    0.541653    11.00000   -1.20000
AFIX   0
C9    1    0.680885    1.003164    0.331288    11.00000    0.05263    0.05904 =
         0.09028   -0.00128    0.00676    0.01106
AFIX  43
H9    2    0.624941    1.047278    0.328237    11.00000   -1.20000
AFIX   0
C7    1    0.841112    0.718770    0.195085    11.00000    0.07907    0.09849 =
         0.05073   -0.01730   -0.00926    0.02360
AFIX   3
H7A   2    0.906692    0.704980    0.208605    11.00000   -1.50000
H7B   2    0.851332    0.750840    0.166545    11.00000   -1.50000
H7C   2    0.804272    0.655330    0.191175    11.00000   -1.50000
AFIX   0
C22   1    0.874007    0.617690    0.516615    11.00000    0.10191    0.09554 =
         0.05016    0.01688    0.01002   -0.02907
AFIX 137
H22A  2    0.859643    0.676927    0.534743    11.00000   -1.50000
H22B  2    0.933428    0.582661    0.528121    11.00000   -1.50000
H22C  2    0.815916    0.572025    0.517136    11.00000   -1.50000
AFIX   0
C19   1    1.454945    1.066806    0.417412    11.00000    0.06185    0.12269 =
         0.07206    0.02273    0.00446   -0.02664
AFIX 137
H19A  2    1.420414    1.102179    0.393579    11.00000   -1.50000
H19B  2    1.479825    1.001657    0.406803    11.00000   -1.50000
H19C  2    1.511846    1.107605    0.427669    11.00000   -1.50000
AFIX   0
C17   1    1.209578    1.090137    0.590442    11.00000    0.08586    0.14809 =
         0.07949   -0.05165    0.01384   -0.02382
AFIX 137
H17A  2    1.216335    1.160188    0.580658    11.00000   -1.50000
H17B  2    1.274982    1.065607    0.600907    11.00000   -1.50000
H17C  2    1.160180    1.086572    0.614238    11.00000   -1.50000
AFIX   0
PART -1
O8    4    0.458450    0.399789    0.457126    10.50000    0.16057    0.19007 =
         0.18022    0.02274   -0.02253    0.09675
AFIX   3
H8A   2    0.502250    0.454429    0.461286    10.50000   -1.50000
AFIX   0
C23   1    0.389553    0.373583    0.488868    10.50000    0.11012    0.08631 =
         0.12879    0.00234   -0.05305    0.06066
AFIX  23
H23A  2    0.347003    0.434103    0.493256    10.50000   -1.20000
H23B  2    0.429103    0.365336    0.516112    10.50000   -1.20000
AFIX   0
C24   1    0.318534    0.286872    0.487778    10.50000    0.17941    0.14953 =
         0.16434   -0.01024   -0.04333    0.01350
AFIX 137
H24A  2    0.326236    0.250565    0.460053    10.50000   -1.50000
H24B  2    0.249176    0.311654    0.490402    10.50000   -1.50000
H24C  2    0.333377    0.241239    0.512162    10.50000   -1.50000
AFIX   0
O9    4    0.640006    0.560563    0.475337    10.50000    0.12562    0.12509 =
         0.32630    0.08421    0.03214   -0.02994
AFIX   3
H9A   2    0.636666    0.630073    0.470617    10.50000   -1.50000
H9B   2    0.701096    0.545103    0.463517    10.50000   -1.50000
AFIX   0
HKLF 4
REM  w P 41 21 2 R = 0.07
REM R1 =  0.0661 for    2811 Fo > 4sig(Fo)  and  0.1141 for all    4390 data
REM    329 parameters refined using     30 restraints
END
WGHT      0.0992      0.0000
REM Instructions for potential hydrogen bonds
HTAB N2 O3
HTAB C14 O5_$1
HTAB C8 O4
HTAB C1 O5
HTAB C1 O5_$1
HTAB C1 O4_$2
HTAB C20 O2_$2
HTAB C22 O3_$3
HTAB C22 O9
HTAB C19 O4_$4
HTAB O9 O1
HTAB O9 S1
HTAB O9 O1
REM Highest difference peak  0.615,  deepest hole -0.303,  1-sigma level  0.063
Q1    1   0.5034  0.4502  0.4451  11.00000  0.05    0.61
Q2    1   0.4422  0.3979  0.4774  11.00000  0.05    0.38
Q3    1   0.4145  0.3733  0.4611  11.00000  0.05    0.32
Q4    1   0.3764  0.3670  0.4758  11.00000  0.05    0.27
Q5    1   0.8734  0.6432  0.2218  11.00000  0.05    0.26
Q6    1   0.5909  0.5280  0.4333  11.00000  0.05    0.22
Q7    1   0.5970  0.5813  0.5200  11.00000  0.05    0.20
Q8    1   1.3690  0.8568  0.4416  11.00000  0.05    0.20
Q9    1   0.7683  0.7180  0.4576  11.00000  0.05    0.18
Q10   1   0.8034  0.7622  0.4295  11.00000  0.05    0.17
Q11   1   0.6146  0.7773  0.2338  11.00000  0.05    0.17
Q12   1   0.3798  0.2765  0.4314  11.00000  0.05    0.17
Q13   1   0.8350  0.6975  0.4508  11.00000  0.05    0.17
Q14   1   0.7967  0.7069  0.1683  11.00000  0.05    0.17
Q15   1   0.9110  0.7546  0.1841  11.00000  0.05    0.17
Q16   1   0.8539  0.6983  0.2809  11.00000  0.05    0.17
Q17   1   0.5801  0.6397  0.1035  11.00000  0.05    0.16
Q18   1   1.3008  0.8122  0.4496  11.00000  0.05    0.16
Q19   1   0.6469  0.8930  0.2723  11.00000  0.05    0.16
Q20   1   1.2559  0.8952  0.4146  11.00000  0.05    0.16
;
_shelx_res_checksum     99940
