# Supplementary material for: Crystal structure of an apremilast ethanol hemisolvate hemihydrate solvatomorph
Source: Acta Crystallogr E Crystallogr Commun. 2017 May 9;73(Pt 6):821–4. doi: 10.1107/S2056989017006661 (PMC5458300; doi:10.1107/S2056989017006661)
Supplement: Supplementary file 2 [file e-73-00821-Isup2.hkl]

data_I                                                                          
_shelx_title ' w P 41 21 2 R = 0.07'                                            
_shelx_refln_list_code          4                                               
_shelx_F_calc_maximum      263.68                                               
_exptl_crystal_F_000      2079.91                                               
_reflns_d_resolution_high  0.8452                                               
                                                                                
loop_                                                                           
 _space_group_symop_operation_xyz                                               
 'x, y, z'                                                                      
 '-y+1/2, x+1/2, z+1/4'                                                         
 '-x, -y, z+1/2'                                                                
 'y+1/2, -x+1/2, z+3/4'                                                         
 'x+1/2, -y+1/2, -z+3/4'                                                        
 'y, x, -z'                                                                     
 '-x+1/2, y+1/2, -z+1/4'                                                        
 '-y, -x, -z+1/2'                                                               
                                                                                
_cell_length_a    12.9905                                                       
_cell_length_b    12.9905                                                       
_cell_length_c    29.9420                                                       
_cell_angle_alpha  90.000                                                       
_cell_angle_beta   90.000                                                       
_cell_angle_gamma  90.000                                                       
                                                                                
_shelx_F_squared_multiplier     1.000                                           
                                                                                
loop_                                                                           
 _refln_index_h                                                                 
 _refln_index_k                                                                 
 _refln_index_l                                                                 
 _refln_F_squared_calc                                                          
 _refln_F_squared_meas                                                          
 _refln_F_squared_sigma                                                         
 _refln_observed_status                                                         
   1   2   0      18040.29      14102.03       494.62 o                         
   2   2   0      60837.61      44804.13       628.00 o                         
   1   3   0       4932.87       3417.57       127.59 o                         
   2   3   0       5846.12       7603.45        74.45 o                         
   3   3   0        670.91        879.48        38.90 o                         
   0   4   0         34.64          7.14        19.45 o                         
   1   4   0       1029.87        862.85        57.43 o                         
   2   4   0       1986.92       1579.24        26.60 o                         
   3   4   0       1713.38       1423.68       119.95 o                         
   4   4   0      28883.68      32362.44       766.71 o                         
   1   5   0         20.55          4.50        20.03 o                         
   2   5   0        231.24        275.23        16.92 o                         
   3   5   0        231.09        336.32        18.97 o                         
   4   5   0       3733.24       4064.00        49.94 o                         
   5   5   0       1937.83       2501.35        91.93 o                         
   0   6   0        291.63        368.10        60.55 o                         
   1   6   0       3296.35       3501.70       288.76 o                         
   2   6   0       8992.60       9608.15       550.08 o                         
   3   6   0       1453.18       1629.19        88.11 o                         
   4   6   0        294.34        280.48        22.58 o                         
   5   6   0        367.07        441.29        25.37 o                         
   6   6   0       1935.56       2016.23        81.51 o                         
   1   7   0        791.81        980.36       110.69 o                         
   2   7   0       3277.05       3832.05       157.12 o                         
   3   7   0        662.20        717.03        71.67 o                         
   4   7   0        688.88        622.50        41.91 o                         
   5   7   0         74.98         66.45        25.24 o                         
   6   7   0       1534.61       1690.55        77.23 o                         
   7   7   0          4.32         24.78        48.86 o                         
   0   8   0       1590.29       1398.84       114.62 o                         
   1   8   0         17.49         19.62        17.23 o                         
   2   8   0        151.67        183.50        21.26 o                         
   3   8   0        401.62        339.00        40.41 o                         
   4   8   0        435.30        342.10        29.87 o                         
   5   8   0        126.38        123.64        23.73 o                         
   6   8   0          1.09        -10.04        24.55 o                         
   7   8   0        408.85        398.05        33.20 o                         
   8   8   0       1081.09       1057.09        71.32 o                         
   1   9   0          0.00         -8.22        19.68 o                         
   2   9   0          0.06         -4.48        20.96 o                         
   3   9   0        134.68        119.31        29.13 o                         
   4   9   0         41.40         60.62        23.99 o                         
   5   9   0        544.89        441.98        47.01 o                         
   6   9   0        140.01        121.08        27.10 o                         
   7   9   0        447.73        485.31        38.40 o                         
   8   9   0        575.47        470.40        40.52 o                         
   9   9   0        934.26        868.13        72.71 o                         
   0  10   0         77.89        215.56        68.43 o                         
   1  10   0        100.12        141.51        24.42 o                         
   2  10   0        641.04        615.37       530.98 o                         
   3  10   0         94.03         52.73        26.52 o                         
   4  10   0         46.02         51.18        40.06 o                         
   5  10   0         54.63         75.47        29.76 o                         
   6  10   0        126.14        120.17        33.23 o                         
   7  10   0        629.98        605.98        41.25 o                         
   8  10   0        250.06        230.29        36.92 o                         
   9  10   0         25.38         54.16        93.09 o                         
  10  10   0        316.38        441.13        66.92 o                         
   1  11   0         27.64        -27.87        27.87 o                         
   2  11   0        176.24        192.14        31.26 o                         
   3  11   0       1237.58       1047.34        50.83 o                         
   4  11   0         38.73          6.89        29.84 o                         
   5  11   0        410.97        346.71        80.35 o                         
   6  11   0         17.54         70.66        39.25 o                         
   7  11   0        135.95        170.05        33.89 o                         
   8  11   0         14.22         45.37        31.84 o                         
   9  11   0         10.74          4.82       100.38 o                         
  10  11   0        133.10        109.85        40.52 o                         
   0  12   0        202.73        252.59        36.26 o                         
   1  12   0        194.69        248.51        47.12 o                         
   2  12   0        211.98        196.56        34.29 o                         
   3  12   0        306.84        390.42        38.67 o                         
   4  12   0        168.04         98.94        49.21 o                         
   5  12   0         12.65          4.23        31.33 o                         
   6  12   0          5.86        -11.86        33.97 o                         
   7  12   0          6.93         39.27        47.82 o                         
   8  12   0        119.88         94.44        36.97 o                         
   9  12   0         12.61          7.15        53.49 o                         
   1  13   0         27.43         74.28        57.78 o                         
   2  13   0          1.50          4.22        39.37 o                         
   3  13   0         54.46         10.33        35.85 o                         
   4  13   0        693.94        714.92        48.07 o                         
   5  13   0         41.16         77.52        35.78 o                         
   6  13   0          0.32         -5.93        47.24 o                         
   7  13   0        127.59        119.37        37.74 o                         
   8  13   0          3.19        -22.40        48.63 o                         
   0  14   0          5.10        -11.98        41.45 o                         
   1  14   0         20.28          3.26        36.53 o                         
   2  14   0        124.07        168.67        53.03 o                         
   3  14   0          0.32        -37.26        37.26 o                         
   4  14   0         66.39         53.95        54.07 o                         
   5  14   0          0.78         41.41        58.82 o                         
   6  14   0        123.33         13.16        59.28 o                         
   1  15   0          2.49        -37.16        37.16 o                         
   2  15   0          3.78        -13.35        37.12 o                         
   3  15   0        142.38         36.21        43.86 o                         
   0   1   1      22527.95      17672.07       773.18 o                         
  -1   2   1        560.85        739.72        18.41 o                         
   0   2   1       9412.00      12149.53       985.04 o                         
   1   2   1        596.28        773.39        40.76 o                         
   2   2   1       1653.16       1720.52        21.45 o                         
  -2   3   1       4132.37       4362.26        37.01 o                         
  -1   3   1        585.39        654.35        49.90 o                         
   0   3   1      20635.00      17109.00       809.21 o                         
   1   3   1        602.21        624.40        48.40 o                         
   2   3   1       4195.21       4383.95       127.24 o                         
   3   3   1        313.40        232.21        14.64 o                         
  -3   4   1       9182.46      10722.39        96.91 o                         
  -2   4   1       2817.28       3493.69        96.56 o                         
  -1   4   1       2791.17       2221.62       150.17 o                         
   0   4   1       8463.92       9181.61       468.03 o                         
   1   4   1       2805.96       2249.02        85.68 o                         
   2   4   1       2803.44       3379.39       142.64 o                         
   3   4   1       9141.16      10573.23       284.36 o                         
   4   4   1       2990.36       2908.82        39.95 o                         
  -4   5   1       2621.40       2825.27        42.97 o                         
  -3   5   1        550.97        474.37        52.68 o                         
  -2   5   1        722.79        738.45        35.66 o                         
  -1   5   1        469.61        431.75        30.33 o                         
   0   5   1        184.95        245.21        72.59 o                         
   1   5   1        476.30        443.84        50.94 o                         
   2   5   1        715.63        711.06        21.90 o                         
   3   5   1        558.64        482.80        22.01 o                         
   4   5   1       2606.22       2812.48       101.66 o                         
   5   5   1        156.14        205.19        25.12 o                         
  -5   6   1       2858.57       3308.98        77.34 o                         
  -4   6   1        154.78        134.63        20.26 o                         
  -3   6   1        110.89        127.19        16.69 o                         
  -2   6   1        118.39        142.26        20.72 o                         
  -1   6   1        620.84        598.49        39.60 o                         
   0   6   1         10.70         -9.12         9.12 o                         
   1   6   1        637.72        567.72        43.77 o                         
   2   6   1        107.89        110.36        16.04 o                         
   3   6   1        103.80        136.56        16.90 o                         
   4   6   1        150.65        102.58        18.50 o                         
   5   6   1       2889.52       3326.62       130.72 o                         
   6   6   1        911.99        811.69        40.52 o                         
  -6   7   1       1137.10       1060.85        46.78 o                         
  -5   7   1        293.60        353.77        24.13 o                         
  -4   7   1        271.83        292.34        22.52 o                         
  -3   7   1       1342.79       1094.94        83.83 o                         
  -2   7   1        148.27        130.51        18.83 o                         
  -1   7   1        713.27        732.15        44.34 o                         
   0   7   1        419.25        471.50        30.95 o                         
   1   7   1        697.38        720.89        26.97 o                         
   2   7   1        153.95        162.74        18.82 o                         
   3   7   1       1380.03       1156.14        63.10 o                         
   4   7   1        268.10        304.42        22.83 o                         
   5   7   1        295.47        329.39        73.87 o                         
   6   7   1       1120.92       1118.98        46.43 o                         
   7   7   1        545.39        634.49        36.84 o                         
  -7   8   1        381.17        406.47        35.51 o                         
  -6   8   1         47.54         13.78        24.79 o                         
  -5   8   1        268.93        275.89        28.41 o                         
  -4   8   1        361.32        346.27        26.98 o                         
  -3   8   1        208.81        256.49        23.33 o                         
  -2   8   1        398.81        328.48        25.69 o                         
  -1   8   1        230.26        305.97        50.25 o                         
   0   8   1        905.04       1009.44        62.37 o                         
   1   8   1        237.16        248.27        35.89 o                         
   2   8   1        403.75        384.74        24.30 o                         
   3   8   1        210.91        235.55        32.53 o                         
   4   8   1        368.54        412.24        30.45 o                         
   5   8   1        265.17        230.47        28.31 o                         
   6   8   1         46.57         89.14        46.54 o                         
   7   8   1        371.22        378.69        37.74 o                         
   8   8   1          3.48         51.31        31.72 o                         
  -8   9   1        154.09        144.10        74.56 o                         
  -7   9   1        417.08        409.59        35.35 o                         
  -6   9   1         67.85         68.43        26.60 o                         
  -5   9   1         78.47        114.34        25.71 o                         
  -4   9   1       1259.98       1199.95        41.84 o                         
  -3   9   1        196.85        254.64        87.99 o                         
  -2   9   1        451.32        438.36       108.26 o                         
  -1   9   1        449.21        409.23        31.38 o                         
   0   9   1          1.60         32.59        15.65 o                         
   1   9   1        433.47        459.47        83.71 o                         
   2   9   1        448.69        413.49        34.62 o                         
   3   9   1        195.64        193.06        25.94 o                         
   4   9   1       1254.44       1102.74        42.49 o                         
   5   9   1         81.33         93.23        27.00 o                         
   6   9   1         69.48         44.97        27.56 o                         
   7   9   1        413.91        369.75        35.98 o                         
   8   9   1        163.58         90.44        45.27 o                         
   9   9   1        227.68        238.01        42.61 o                         
  -9  10   1        187.54        178.30        37.99 o                         
  -8  10   1         21.74         33.70        31.72 o                         
  -7  10   1        144.33        136.85        39.02 o                         
  -6  10   1         59.04         90.23        28.11 o                         
  -5  10   1         43.82         60.61        24.79 o                         
  -4  10   1          8.13         76.38        25.37 o                         
  -3  10   1         17.87         69.03        30.33 o                         
  -2  10   1       1005.09        844.77       568.72 o                         
  -1  10   1        160.71        172.44        32.07 o                         
   0  10   1         65.77         35.94        20.09 o                         
   1  10   1        162.11        171.44        26.65 o                         
   2  10   1       1000.12        809.64       509.32 o                         
   3  10   1         16.61         16.47        24.46 o                         
   4  10   1          7.80         11.88        79.43 o                         
   5  10   1         46.04         30.80        26.20 o                         
   6  10   1         55.71         94.67        29.29 o                         
   7  10   1        151.91        179.53        32.39 o                         
   8  10   1         22.40         11.30        31.18 o                         
   9  10   1        187.27        167.58        37.57 o                         
  10  10   1         39.37         62.00        39.37 o                         
 -10  11   1         39.40        -47.38        64.84 o                         
  -9  11   1         14.96        -36.67        36.67 o                         
  -8  11   1        187.10        207.83       109.07 o                         
  -7  11   1         84.38         64.28        56.50 o                         
  -6  11   1        149.92        135.02        32.14 o                         
  -5  11   1        178.94        145.26        33.63 o                         
  -4  11   1        117.65         99.19        31.36 o                         
  -3  11   1        454.45        513.59        40.52 o                         
  -2  11   1        509.40        501.86        89.73 o                         
  -1  11   1        348.47        362.03        87.53 o                         
   0  11   1        251.47        259.12        22.32 o                         
   1  11   1        348.85        316.24        33.72 o                         
   2  11   1        509.30        393.81        36.07 o                         
   3  11   1        458.79        461.72        36.35 o                         
   4  11   1        118.81        105.31        56.62 o                         
   5  11   1        180.32        136.30        37.40 o                         
   6  11   1        152.40         70.05        62.06 o                         
   7  11   1         83.04         74.05        34.50 o                         
   8  11   1        187.15        181.83        35.53 o                         
   9  11   1         14.75         35.00        63.68 o                         
  10  11   1         40.23         63.37        38.89 o                         
  -9  12   1         15.14        -37.56        37.56 o                         
  -8  12   1         16.11         35.25        43.42 o                         
  -7  12   1        258.67        266.24        35.60 o                         
  -6  12   1         25.03        -33.40        33.40 o                         
  -5  12   1         63.16        100.12        33.97 o                         
  -4  12   1        321.31        448.36       121.46 o                         
  -3  12   1        147.79        141.30        43.30 o                         
  -2  12   1         27.15          4.39        46.89 o                         
  -1  12   1        121.23        192.03        61.02 o                         
   0  12   1        667.07        560.94        27.88 o                         
   1  12   1        118.58         99.35        33.36 o                         
   2  12   1         29.11         78.06        31.03 o                         
   3  12   1        143.72         85.97        35.73 o                         
   4  12   1        331.04        304.22        40.92 o                         
   5  12   1         60.08         39.64        34.52 o                         
   6  12   1         25.88         18.53        32.15 o                         
   7  12   1        258.17        226.22        39.34 o                         
   8  12   1         16.30         19.14        33.30 o                         
   9  12   1         14.45         54.78        35.12 o                         
  -8  13   1         80.73         64.78        39.86 o                         
  -7  13   1         49.65        -10.08        52.33 o                         
  -6  13   1         23.84        -11.92        36.99 o                         
  -5  13   1         33.60         41.36        34.47 o                         
  -4  13   1        311.21        357.36        43.28 o                         
  -3  13   1        274.34        144.82        42.27 o                         
  -2  13   1         85.70         78.48        73.64 o                         
  -1  13   1        148.96        210.87        57.43 o                         
   0  13   1         10.81         28.27        23.98 o                         
   1  13   1        144.21        176.19        37.52 o                         
   2  13   1         86.80        115.83        34.98 o                         
   3  13   1        274.80        260.64        51.64 o                         
   4  13   1        312.12        343.81        43.95 o                         
   5  13   1         33.58         60.13        36.36 o                         
   6  13   1         25.06         17.97        35.64 o                         
   7  13   1         48.12        115.14        37.16 o                         
   8  13   1         78.70        119.33        37.17 o                         
  -6  14   1         29.22         28.28        38.97 o                         
  -5  14   1        108.69        120.59        52.68 o                         
  -4  14   1         21.16        -25.97        45.39 o                         
  -3  14   1         56.54         37.99        49.90 o                         
  -2  14   1        182.11        187.84        39.01 o                         
  -1  14   1        193.61        169.24        57.08 o                         
   0  14   1          0.38         -3.26        26.66 o                         
   1  14   1        191.14        189.70        39.83 o                         
   2  14   1        178.14        185.32        40.47 o                         
   3  14   1         57.83          8.80        38.09 o                         
   4  14   1         21.41        -29.20        37.52 o                         
   5  14   1        112.10         61.88        63.22 o                         
   6  14   1         27.92         55.97        38.39 o                         
  -3  15   1         46.79         11.26        50.25 o                         
  -2  15   1         30.41         74.46        36.90 o                         
  -1  15   1         67.75         63.84        40.62 o                         
   0  15   1         13.78        -18.20        28.64 o                         
   1  15   1         66.21        111.30        82.55 o                         
   2  15   1         28.46         58.00        37.02 o                         
   3  15   1         45.77        105.18        38.39 o                         
   1   1   2       2341.22       1897.40        28.48 o                         
  -1   2   2       6229.35       8755.54       365.29 o                         
   0   2   2         56.69        -21.42        21.42 o                         
   1   2   2       6253.91       8492.30       184.79 o                         
   2   2   2      25227.14      19031.86       295.80 o                         
  -2   3   2      21147.50      22223.69       655.33 o                         
  -1   3   2      21652.64      23203.05      1147.40 o                         
   0   3   2      24565.71      19223.66       835.05 o                         
   1   3   2      21474.73      21422.83      1025.71 o                         
   2   3   2      21241.92      23531.45       371.52 o                         
   3   3   2      29347.62      31126.41       465.58 o                         
  -3   4   2        415.23        349.70        18.57 o                         
  -2   4   2       1167.54       1231.64        50.94 o                         
  -1   4   2        255.36        265.19        28.83 o                         
   0   4   2         20.02          1.60         8.29 o                         
   1   4   2        258.39        255.37        19.10 o                         
   2   4   2       1181.39       1351.54        25.45 o                         
   3   4   2        396.60        333.63        18.67 o                         
   4   4   2       2919.55       2693.16        59.28 o                         
  -4   5   2       2349.10       1888.25        37.66 o                         
  -3   5   2       9278.11       9621.40       103.05 o                         
  -2   5   2       1299.47        922.49        47.82 o                         
  -1   5   2       1773.42       2012.17       213.27 o                         
   0   5   2        812.74        901.56        39.04 o                         
   1   5   2       1761.82       1948.25       237.93 o                         
   2   5   2       1321.32        964.28        47.82 o                         
   3   5   2       9164.18       9398.23       256.80 o                         
   4   5   2       2370.14       1962.10        94.71 o                         
   5   5   2         18.74         33.69        16.70 o                         
  -5   6   2       1215.38       1376.35        37.08 o                         
  -4   6   2        260.89        302.44        20.53 o                         
  -3   6   2       3498.08       3631.51       135.58 o                         
  -2   6   2       2748.19       2616.14        83.13 o                         
  -1   6   2        718.40        790.57        49.44 o                         
   0   6   2         15.73         -2.14        10.73 o                         
   1   6   2        679.79        756.70        65.65 o                         
   2   6   2       2739.47       2567.98       178.19 o                         
   3   6   2       3456.29       3624.44       229.36 o                         
   4   6   2        257.24        261.11        20.67 o                         
   5   6   2       1221.10       1386.26        49.21 o                         
   6   6   2       1200.00       1130.90        49.79 o                         
  -6   7   2        449.50        434.45        31.23 o                         
  -5   7   2        594.83        464.55        50.13 o                         
  -4   7   2       1056.36        968.33        34.13 o                         
  -3   7   2        154.77        157.38        19.71 o                         
  -2   7   2       1046.09       1162.66        33.09 o                         
  -1   7   2       1164.20       1248.96        98.07 o                         
   0   7   2        553.71        583.06        25.13 o                         
   1   7   2       1161.74       1234.42       157.46 o                         
   2   7   2       1038.06       1132.04        57.89 o                         
   3   7   2        149.15        165.67        36.70 o                         
   4   7   2       1049.40       1100.10        34.30 o                         
   5   7   2        614.63        563.16        28.82 o                         
   6   7   2        459.73        407.97        31.10 o                         
   7   7   2       1252.04       1235.27        44.29 o                         
  -7   8   2        715.90        683.35        39.74 o                         
  -6   8   2        367.84        314.08        30.29 o                         
  -5   8   2        226.12        240.04        29.99 o                         
  -4   8   2       1680.32       1652.86        44.94 o                         
  -3   8   2        203.78        200.25        45.97 o                         
  -2   8   2        229.65        266.51        22.45 o                         
  -1   8   2        580.25        537.27        54.53 o                         
   0   8   2        102.39         88.23        15.68 o                         
   1   8   2        578.55        613.95        36.47 o                         
   2   8   2        230.69        309.78        23.50 o                         
   3   8   2        212.15        178.67        23.28 o                         
   4   8   2       1673.12       1718.00        43.71 o                         
   5   8   2        224.65        254.46        33.35 o                         
   6   8   2        373.56        353.21        32.30 o                         
   7   8   2        710.57        703.88        39.36 o                         
   8   8   2        453.69        378.17        53.49 o                         
  -8   9   2         12.64         16.22        67.96 o                         
  -7   9   2          5.31         36.78        28.87 o                         
  -6   9   2        224.80        206.09        32.17 o                         
  -5   9   2          4.60        -15.81        23.73 o                         
  -4   9   2        275.54        221.56        29.22 o                         
  -3   9   2        698.30        574.24        32.81 o                         
  -2   9   2        241.89        227.80        26.27 o                         
  -1   9   2        115.31        103.01        22.35 o                         
   0   9   2        877.35        726.45        42.25 o                         
   1   9   2        111.41         80.22        22.67 o                         
   2   9   2        243.76        261.72        31.61 o                         
   3   9   2        701.01        666.72        32.81 o                         
   4   9   2        268.96        302.02        42.03 o                         
   5   9   2          3.92         51.35        23.57 o                         
   6   9   2        227.33        197.85        30.85 o                         
   7   9   2          4.58         54.54        27.20 o                         
   8   9   2         11.49          2.98        31.08 o                         
   9   9   2          9.27         79.63        30.12 o                         
  -9  10   2         43.86         48.09        31.70 o                         
  -8  10   2         98.92         85.38        51.64 o                         
  -7  10   2         27.41         16.42        34.62 o                         
  -6  10   2        190.14        214.05        31.09 o                         
  -5  10   2         76.77         80.86        61.60 o                         
  -4  10   2        197.12        174.86        29.75 o                         
  -3  10   2        926.56        888.10        41.59 o                         
  -2  10   2        222.87        348.28        44.69 o                         
  -1  10   2        612.02        653.77        83.25 o                         
   0  10   2        803.32        795.01        35.83 o                         
   1  10   2        614.11        741.18        57.08 o                         
   2  10   2        218.91        143.12       119.26 o                         
   3  10   2        931.74       1018.17        53.26 o                         
   4  10   2        189.60        149.65        29.90 o                         
   5  10   2         72.84         71.15        88.57 o                         
   6  10   2        189.22        164.90        32.56 o                         
   7  10   2         28.88         26.86        46.08 o                         
   8  10   2        101.49         85.10        44.23 o                         
   9  10   2         43.74         35.78        34.62 o                         
  10  10   2        149.20        152.60        37.25 o                         
 -10  11   2         16.21         -4.24        34.60 o                         
  -9  11   2         14.97        -26.61        35.62 o                         
  -8  11   2         10.20         67.03        49.44 o                         
  -7  11   2        190.82        313.15        99.46 o                         
  -6  11   2         63.98        108.18        31.24 o                         
  -5  11   2        107.33        134.65        36.36 o                         
  -4  11   2        760.83        625.48        43.79 o                         
  -3  11   2        214.25        144.00        33.73 o                         
  -2  11   2         48.84         20.46        27.17 o                         
  -1  11   2          7.04         -1.43        25.28 o                         
   0  11   2         12.60         28.35        19.37 o                         
   1  11   2          7.44        -26.81        26.81 o                         
   2  11   2         47.96         63.53        28.11 o                         
   3  11   2        210.46        239.07        31.26 o                         
   4  11   2        772.24        736.64        42.03 o                         
   5  11   2        106.92        147.98        34.27 o                         
   6  11   2         62.07          6.23        39.37 o                         
   7  11   2        200.02        180.41        37.62 o                         
   8  11   2          9.82         33.54        30.89 o                         
   9  11   2         15.65         69.18        33.92 o                         
  10  11   2         16.00         17.07        36.90 o                         
  -9  12   2         32.74         27.10        37.52 o                         
  -8  12   2         64.38         94.08        35.77 o                         
  -7  12   2         49.08         55.13        36.19 o                         
  -6  12   2         32.31          4.40        31.30 o                         
  -5  12   2          1.04          5.13        32.49 o                         
  -4  12   2        398.93        425.32        46.20 o                         
  -3  12   2        172.12        168.84        35.42 o                         
  -2  12   2        122.55        124.58        30.66 o                         
  -1  12   2        294.95        306.43        39.37 o                         
   0  12   2        469.19        427.66        27.51 o                         
   1  12   2        292.38        293.14        36.28 o                         
   2  12   2        120.91         98.91        30.56 o                         
   3  12   2        171.64        167.59        33.53 o                         
   4  12   2        401.60        383.44        64.26 o                         
   5  12   2          1.45        -27.26        34.68 o                         
   6  12   2         31.77         56.04        35.53 o                         
   7  12   2         49.48         55.64        37.05 o                         
   8  12   2         65.53         54.30        36.92 o                         
   9  12   2         33.13          7.20        59.63 o                         
  -8  13   2         16.68        -35.92        38.23 o                         
  -7  13   2         71.36        -23.99        40.20 o                         
  -6  13   2          9.71         10.25        36.50 o                         
  -5  13   2         19.94        -21.94        34.96 o                         
  -4  13   2         89.93         97.36        49.32 o                         
  -3  13   2         69.10        113.17        49.55 o                         
  -2  13   2         56.24         38.01        33.65 o                         
  -1  13   2        258.51        289.03        38.77 o                         
   0  13   2         98.15        119.36        26.07 o                         
   1  13   2        258.90        352.23        75.26 o                         
   2  13   2         54.23         30.27        61.13 o                         
   3  13   2         67.79         -7.19        66.11 o                         
   4  13   2         91.22        110.51        37.17 o                         
   5  13   2         22.23         -9.18        35.18 o                         
   6  13   2         10.10        -19.47        38.67 o                         
   7  13   2         71.63         73.63        36.73 o                         
   8  13   2         16.43         40.18        53.38 o                         
  -6  14   2         80.55         40.61        42.07 o                         
  -5  14   2         61.34         83.94        39.13 o                         
  -4  14   2          9.67        -25.01        39.60 o                         
  -3  14   2         37.60         83.80        35.32 o                         
  -2  14   2         36.67        123.44        33.55 o                         
  -1  14   2        103.22         92.16        55.58 o                         
   0  14   2        320.60        354.67        36.87 o                         
   1  14   2        100.11        129.26        39.21 o                         
   2  14   2         39.96         96.86        67.62 o                         
   3  14   2         37.10          2.25        38.67 o                         
   4  14   2          9.19         20.30        34.61 o                         
   5  14   2         61.74         98.30        39.13 o                         
   6  14   2         80.85         47.16        39.70 o                         
  -3  15   2         13.78         48.84        38.97 o                         
  -2  15   2         13.81        -29.16        39.88 o                         
  -1  15   2         22.38         51.28        39.83 o                         
   0  15   2         71.93         88.23        30.18 o                         
   1  15   2         22.46         25.08        39.83 o                         
   2  15   2         14.39        -38.72        38.72 o                         
   3  15   2         14.12         48.68        37.98 o                         
   0   1   3      24433.84      23439.87       349.53 o                         
  -1   2   3      23577.97      21495.98       674.78 o                         
   0   2   3      13681.55      12192.59       242.19 o                         
   1   2   3      23520.78      20686.60       287.28 o                         
   2   2   3       5694.91       3894.99        32.50 o                         
  -2   3   3      69173.75      70190.05      1383.48 o                         
  -1   3   3      25706.43      25554.44       457.45 o                         
   0   3   3        107.18         80.62         8.49 o                         
   1   3   3      25730.21      25214.48       370.61 o                         
   2   3   3      69525.59      69980.08       967.36 o                         
   3   3   3       8480.66       9878.55       158.16 o                         
  -3   4   3        490.94        499.37        20.06 o                         
  -2   4   3       1298.56       1276.95        30.10 o                         
  -1   4   3       2504.69       2151.07       152.02 o                         
   0   4   3        597.01        705.14        28.04 o                         
   1   4   3       2491.22       2062.46        35.78 o                         
   2   4   3       1320.95       1257.51        26.44 o                         
   3   4   3        515.41        476.16        19.72 o                         
   4   4   3       3305.30       2535.25        38.23 o                         
  -4   5   3       2110.44       2305.13        78.85 o                         
  -3   5   3       2142.08       2064.60       137.55 o                         
  -2   5   3        979.90        939.87        25.46 o                         
  -1   5   3       1832.44       2196.97       108.14 o                         
   0   5   3       1075.91       1051.27        51.67 o                         
   1   5   3       1907.26       2189.10        64.26 o                         
   2   5   3        972.68        931.38        24.97 o                         
   3   5   3       2119.81       1969.77        82.90 o                         
   4   5   3       2113.75       2388.98        71.55 o                         
   5   5   3          0.88         33.58        17.31 o                         
  -5   6   3         15.41          3.42        18.42 o                         
  -4   6   3        311.62        496.70        24.63 o                         
  -3   6   3       1786.62       1678.47        38.40 o                         
  -2   6   3       1261.28       1463.56       100.15 o                         
  -1   6   3         27.06         35.79        15.00 o                         
   0   6   3       3601.91       3353.85       162.40 o                         
   1   6   3         28.50         59.22        13.26 o                         
   2   6   3       1247.04       1474.20       134.54 o                         
   3   6   3       1774.76       1732.72        71.09 o                         
   4   6   3        322.30        516.31        25.03 o                         
   5   6   3         15.27          1.29        17.60 o                         
   6   6   3        343.55        332.96        26.36 o                         
  -6   7   3        597.43        621.21        34.79 o                         
  -5   7   3        791.94        758.53        33.48 o                         
  -4   7   3        497.82        488.16        30.50 o                         
  -3   7   3          4.68         13.29        17.57 o                         
  -2   7   3        340.30        413.12        22.15 o                         
  -1   7   3       1453.08       1739.43       152.02 o                         
   0   7   3       2137.84       1890.67        93.52 o                         
   1   7   3       1448.23       1619.18       100.04 o                         
   2   7   3        345.85        360.78        22.34 o                         
   3   7   3          3.86         22.67        17.21 o                         
   4   7   3        504.98        522.41        47.12 o                         
   5   7   3        809.91        808.42        33.07 o                         
   6   7   3        619.41        650.56        33.72 o                         
   7   7   3        415.89        324.83        60.44 o                         
  -7   8   3        680.27        675.36        72.13 o                         
  -6   8   3        223.15        287.43        27.34 o                         
  -5   8   3          3.31        -18.70        23.37 o                         
  -4   8   3        333.83        325.15        28.39 o                         
  -3   8   3        474.00        575.85        77.46 o                         
  -2   8   3       1713.78       1914.22        98.30 o                         
  -1   8   3        357.96        312.53        24.71 o                         
   0   8   3        412.20        401.60        19.05 o                         
   1   8   3        363.07        386.24        37.05 o                         
   2   8   3       1696.67       1801.22        84.17 o                         
   3   8   3        480.75        524.96        36.01 o                         
   4   8   3        321.89        391.13        28.48 o                         
   5   8   3          3.17        -23.26        23.26 o                         
   6   8   3        232.01        206.15        28.98 o                         
   7   8   3        681.75        696.52        81.51 o                         
   8   8   3       1064.03        891.90        44.95 o                         
  -8   9   3          3.42        -30.86        30.86 o                         
  -7   9   3        408.27        374.12        45.85 o                         
  -6   9   3         60.80         58.55        26.94 o                         
  -5   9   3        456.49        527.97        66.00 o                         
  -4   9   3         44.28         72.75        23.17 o                         
  -3   9   3        342.60        386.35        45.39 o                         
  -2   9   3        338.65        393.47        27.31 o                         
  -1   9   3        265.79        278.14        36.59 o                         
   0   9   3       1221.36       1140.09        52.51 o                         
   1   9   3        278.91        285.74        25.21 o                         
   2   9   3        352.90        378.72        32.65 o                         
   3   9   3        338.68        339.02        30.08 o                         
   4   9   3         44.57         37.65        50.48 o                         
   5   9   3        439.71        452.46        33.56 o                         
   6   9   3         65.46         51.63        28.82 o                         
   7   9   3        407.85        377.28        34.80 o                         
   8   9   3          3.91        -12.08        59.16 o                         
   9   9   3        211.46        270.99        36.50 o                         
  -9  10   3         80.80         43.34        34.80 o                         
  -8  10   3          2.95         19.10        31.70 o                         
  -7  10   3        692.07        603.46        41.96 o                         
  -6  10   3        269.72        354.12        36.26 o                         
  -5  10   3        186.92        188.83        45.62 o                         
  -4  10   3        305.28        272.33        33.05 o                         
  -3  10   3        807.72        765.71       114.28 o                         
  -2  10   3        135.26        181.80        74.68 o                         
  -1  10   3         13.87          3.83        23.50 o                         
   0  10   3        572.69        568.35        48.63 o                         
   1  10   3         13.08         49.06        24.01 o                         
   2  10   3        142.93        879.57       485.24 o                         
   3  10   3        803.82        752.11        38.90 o                         
   4  10   3        303.47        332.89        40.41 o                         
   5  10   3        185.14        151.70        78.73 o                         
   6  10   3        268.01        420.57        85.10 o                         
   7  10   3        676.61        589.69        41.41 o                         
   8  10   3          2.16         -0.65        38.32 o                         
   9  10   3         78.37         90.06        34.02 o                         
  10  10   3        121.28         76.82        38.63 o                         
 -10  11   3          7.03         54.78        33.66 o                         
  -9  11   3         32.94         35.83        33.73 o                         
  -8  11   3         20.37         19.69        32.30 o                         
  -7  11   3         10.05        -17.62        33.06 o                         
  -6  11   3        112.41         40.48        31.11 o                         
  -5  11   3        675.16        708.28        49.79 o                         
  -4  11   3        331.43        318.32        39.83 o                         
  -3  11   3         80.43         88.10        66.92 o                         
  -2  11   3         94.56         38.64        52.80 o                         
  -1  11   3         13.98         20.70        33.69 o                         
   0  11   3         44.45         54.38        25.99 o                         
   1  11   3         15.08         27.55        27.10 o                         
   2  11   3         94.62        105.12        28.71 o                         
   3  11   3         77.46        101.01        29.47 o                         
   4  11   3        326.17        302.56        44.81 o                         
   5  11   3        675.50        789.24        64.84 o                         
   6  11   3        113.86        106.94        39.60 o                         
   7  11   3          9.80          1.36        32.66 o                         
   8  11   3         20.51          2.74        33.16 o                         
   9  11   3         30.73         35.16        55.58 o                         
  10  11   3          6.51        -50.07        69.58 o                         
  -9  12   3         21.04        -29.10        36.09 o                         
  -8  12   3         20.48         -0.50        34.05 o                         
  -7  12   3        103.98         95.65        36.25 o                         
  -6  12   3         27.90         62.73        63.22 o                         
  -5  12   3          1.13         -0.34        33.51 o                         
  -4  12   3        102.91        156.72        31.61 o                         
  -3  12   3        300.67        324.99        84.41 o                         
  -2  12   3        149.49        172.29        33.18 o                         
  -1  12   3        342.28        366.73       102.00 o                         
   0  12   3        125.93        141.35        39.50 o                         
   1  12   3        350.52        424.81        37.19 o                         
   2  12   3        147.14        181.32        32.54 o                         
   3  12   3        302.74        301.79        37.62 o                         
   4  12   3        101.94        137.78        35.70 o                         
   5  12   3          1.30         32.92        31.52 o                         
   6  12   3         28.84         -8.16        35.33 o                         
   7  12   3         99.47        128.54        35.46 o                         
   8  12   3         20.02         25.45        35.28 o                         
   9  12   3         21.02         77.28        41.45 o                         
  -8  13   3         62.96        103.74        56.73 o                         
  -7  13   3         59.51         39.96        82.67 o                         
  -6  13   3        238.23        279.02        83.48 o                         
  -5  13   3         68.89         77.89        46.78 o                         
  -4  13   3        193.27        300.97        40.31 o                         
  -3  13   3         90.14         67.97        35.68 o                         
  -2  13   3         21.39          7.82        34.52 o                         
  -1  13   3        377.09        363.88        41.36 o                         
   0  13   3        389.87        398.62        30.43 o                         
   1  13   3        372.82        455.95        72.83 o                         
   2  13   3         23.99         46.17        33.63 o                         
   3  13   3         90.09         10.42        63.80 o                         
   4  13   3        194.60        155.88        40.85 o                         
   5  13   3         67.87         64.60        36.34 o                         
   6  13   3        234.97        178.58        41.83 o                         
   7  13   3         59.00         62.67        46.43 o                         
   8  13   3         62.69         -2.00        39.72 o                         
  -6  14   3         96.42        144.20        38.88 o                         
  -5  14   3         86.04        148.09        37.57 o                         
  -4  14   3         83.00         96.50        74.80 o                         
  -3  14   3         63.53         10.79        97.60 o                         
  -2  14   3         97.56         92.43        45.15 o                         
  -1  14   3         29.01         40.27        37.29 o                         
   0  14   3         82.13        125.04        55.41 o                         
   1  14   3         28.36        -22.39        37.81 o                         
   2  14   3        100.29         96.62        38.01 o                         
   3  14   3         61.67        -12.95        36.75 o                         
   4  14   3         84.95         90.75        40.74 o                         
   5  14   3         85.53         56.35        40.52 o                         
   6  14   3         98.00         39.57        92.51 o                         
  -3  15   3          5.14         48.49        38.28 o                         
  -2  15   3         14.31        -16.36        83.83 o                         
  -1  15   3        139.17         83.16        41.38 o                         
   0  15   3          1.54        -15.86        27.49 o                         
   1  15   3        141.86         93.26        40.00 o                         
   2  15   3         13.95        -13.57        82.32 o                         
   3  15   3          5.35         17.44        39.12 o                         
   0   0   4      29891.49      36233.38       595.12 o                         
   0   1   4       4917.99       4709.33        56.58 o                         
  -1   2   4       6797.00       6169.36       327.66 o                         
   0   2   4       8186.65       5144.92       122.79 o                         
   1   2   4       6772.43       6176.67        38.48 o                         
   2   2   4       8342.77      10309.03        79.77 o                         
  -2   3   4      23726.65      24488.45       393.03 o                         
  -1   3   4      16968.24      19717.43       813.37 o                         
   0   3   4       2680.61       3125.14        77.44 o                         
   1   3   4      16939.77      20189.56      1404.78 o                         
   2   3   4      23764.18      25163.86       398.43 o                         
   3   3   4        968.18        589.48        20.30 o                         
  -3   4   4       4919.91       4488.14        46.34 o                         
  -2   4   4       1525.57        992.26        53.72 o                         
  -1   4   4        917.67       1085.74        59.98 o                         
   0   4   4       1257.26       1266.73        53.28 o                         
   1   4   4        885.37       1069.79        27.32 o                         
   2   4   4       1570.86       1045.89        25.68 o                         
   3   4   4       4858.40       4376.53       107.33 o                         
   4   4   4       3078.20       3833.66        57.31 o                         
  -4   5   4       2341.36       2328.41        40.67 o                         
  -3   5   4       1647.15       1488.96        33.16 o                         
  -2   5   4       2358.05       2495.88        82.78 o                         
  -1   5   4        225.24        262.04        24.66 o                         
   0   5   4       2581.63       2448.65        63.60 o                         
   1   5   4        235.90        288.98        31.96 o                         
   2   5   4       2315.78       2296.44       117.75 o                         
   3   5   4       1613.15       1437.54        58.24 o                         
   4   5   4       2366.00       2270.30        40.39 o                         
   5   5   4       2594.93       3565.17        50.10 o                         
  -5   6   4        151.91        135.98        21.45 o                         
  -4   6   4        269.49        287.30        22.98 o                         
  -3   6   4       1786.53       1675.18        93.09 o                         
  -2   6   4       2332.90       2385.72       180.04 o                         
  -1   6   4       1043.56       1126.20       143.22 o                         
   0   6   4         10.30          7.28         9.40 o                         
   1   6   4       1029.50       1133.19        50.37 o                         
   2   6   4       2325.07       2408.95        66.46 o                         
   3   6   4       1791.83       1725.61        37.98 o                         
   4   6   4        270.93        256.96        26.98 o                         
   5   6   4        163.49        172.71        25.47 o                         
   6   6   4        130.78        109.04        21.28 o                         
  -6   7   4        756.36        864.71        55.00 o                         
  -5   7   4         44.78         68.11        53.61 o                         
  -4   7   4       1042.38       1316.03        37.16 o                         
  -3   7   4       1587.94       1789.94        58.47 o                         
  -2   7   4        274.96        350.57        40.52 o                         
  -1   7   4       2538.33       2742.37       166.03 o                         
   0   7   4         37.35         40.26        12.17 o                         
   1   7   4       2544.77       2846.07       154.92 o                         
   2   7   4        271.65        335.50        28.48 o                         
   3   7   4       1597.02       1752.43        83.83 o                         
   4   7   4       1045.74       1181.45        37.14 o                         
   5   7   4         45.23         34.11        20.61 o                         
   6   7   4        771.09        801.98        36.07 o                         
   7   7   4         32.20         41.67        24.31 o                         
  -7   8   4        358.09        365.38        34.74 o                         
  -6   8   4       1245.58       1222.24        43.06 o                         
  -5   8   4         91.54        147.51        67.04 o                         
  -4   8   4        424.14        502.08        31.84 o                         
  -3   8   4        151.67        133.76        24.89 o                         
  -2   8   4       1352.38       1219.56        82.44 o                         
  -1   8   4       1615.84       1541.42       113.47 o                         
   0   8   4        611.12        732.38        57.56 o                         
   1   8   4       1651.95       1542.15        41.91 o                         
   2   8   4       1407.28       1319.89        58.47 o                         
   3   8   4        153.26        147.95        21.90 o                         
   4   8   4        422.81        445.94        34.27 o                         
   5   8   4         88.98        103.05        24.21 o                         
   6   8   4       1261.11       1338.82        94.83 o                         
   7   8   4        362.47        378.08        33.80 o                         
   8   8   4         40.59          8.43        28.77 o                         
  -8   9   4         43.16         89.24        29.72 o                         
  -7   9   4        202.77        186.92        33.08 o                         
  -6   9   4        470.20        396.30        34.55 o                         
  -5   9   4        118.03        130.35        28.62 o                         
  -4   9   4         49.03        106.13        30.22 o                         
  -3   9   4         23.11         58.35        21.89 o                         
  -2   9   4        231.02        310.38        49.09 o                         
  -1   9   4        281.46        311.21        26.78 o                         
   0   9   4        182.96        163.29        26.00 o                         
   1   9   4        271.80        308.09        28.25 o                         
   2   9   4        236.10        304.89        27.10 o                         
   3   9   4         22.89         63.96        26.40 o                         
   4   9   4         49.92         91.12        25.54 o                         
   5   9   4        124.96        123.07        26.71 o                         
   6   9   4        477.01        434.14        35.37 o                         
   7   9   4        203.67        186.76        32.97 o                         
   8   9   4         44.96        104.28        30.29 o                         
   9   9   4         65.22         86.75        45.50 o                         
  -9  10   4         86.05        153.63        34.30 o                         
  -8  10   4         56.98         73.66        32.33 o                         
  -7  10   4         65.44        128.29        31.03 o                         
  -6  10   4        957.67        955.88        46.82 o                         
  -5  10   4        252.05        323.96        56.96 o                         
  -4  10   4        368.83        403.87        34.36 o                         
  -3  10   4        673.09        574.08        34.43 o                         
  -2  10   4        504.78        359.55       269.54 o                         
  -1  10   4        230.69        204.96        28.45 o                         
   0  10   4         71.49         93.22        19.53 o                         
   1  10   4        230.55        215.28        27.67 o                         
   2  10   4        514.14        623.82        35.06 o                         
   3  10   4        670.67        567.19        67.73 o                         
   4  10   4        369.38        382.17        57.54 o                         
   5  10   4        249.30        288.90        69.82 o                         
   6  10   4        954.08        957.17       120.64 o                         
   7  10   4         67.02        130.05        33.92 o                         
   8  10   4         56.06        144.34        32.54 o                         
   9  10   4         85.36        106.90        56.96 o                         
  10  10   4         70.01         85.52        37.24 o                         
 -10  11   4         42.29         46.33        37.79 o                         
  -9  11   4          1.85         27.36        33.62 o                         
  -8  11   4         21.61         46.37        33.70 o                         
  -7  11   4        172.78        165.36        34.55 o                         
  -6  11   4        147.24        128.40        48.17 o                         
  -5  11   4         29.39        -18.40        85.10 o                         
  -4  11   4        261.41        191.20        33.56 o                         
  -3  11   4        523.26        510.63        36.35 o                         
  -2  11   4        134.15        129.69        40.41 o                         
  -1  11   4        515.04        433.54        42.61 o                         
   0  11   4         25.70         -0.10        20.58 o                         
   1  11   4        508.12        455.95        66.34 o                         
   2  11   4        137.38        111.78        68.77 o                         
   3  11   4        509.13        454.37        84.06 o                         
   4  11   4        265.68        309.73        37.40 o                         
   5  11   4         27.22         13.14        31.75 o                         
   6  11   4        153.38        123.97        34.46 o                         
   7  11   4        175.08        124.59        63.56 o                         
   8  11   4         21.40         64.17        33.39 o                         
   9  11   4          1.80        -18.66        34.63 o                         
  10  11   4         41.60         -3.17        38.40 o                         
  -9  12   4          9.31         27.75        35.93 o                         
  -8  12   4         18.38         76.21        32.65 o                         
  -7  12   4         80.54         53.25        35.88 o                         
  -6  12   4        111.88        153.34        36.36 o                         
  -5  12   4        143.22        106.92        39.13 o                         
  -4  12   4         89.24         86.50        34.04 o                         
  -3  12   4         60.26         36.46        34.13 o                         
  -2  12   4        108.16        166.86        33.30 o                         
  -1  12   4        803.68        797.80        45.26 o                         
   0  12   4          2.47        -19.02        23.73 o                         
   1  12   4        811.07        806.11        44.37 o                         
   2  12   4        104.74         54.22        33.82 o                         
   3  12   4         58.76        100.83        33.36 o                         
   4  12   4         90.21         33.97        35.37 o                         
   5  12   4        138.82         96.37        37.80 o                         
   6  12   4        114.50         89.07        36.83 o                         
   7  12   4         79.68         82.58        35.99 o                         
   8  12   4         19.28         20.38        36.84 o                         
   9  12   4          8.88        -32.03        35.43 o                         
  -8  13   4         33.18         94.94        38.41 o                         
  -7  13   4          3.81        -25.60        38.88 o                         
  -6  13   4        168.98        126.89        41.02 o                         
  -5  13   4         78.09         92.32        44.34 o                         
  -4  13   4          8.56        -15.43        39.02 o                         
  -3  13   4         47.68         50.89        33.87 o                         
  -2  13   4        133.49         71.84        36.59 o                         
  -1  13   4         77.77        123.11        34.66 o                         
   0  13   4          0.92         33.76        29.46 o                         
   1  13   4         80.25         78.22        55.81 o                         
   2  13   4        134.69        106.09        37.28 o                         
   3  13   4         48.08         41.29        36.59 o                         
   4  13   4          9.16         31.93        35.01 o                         
   5  13   4         79.53        123.80        36.43 o                         
   6  13   4        169.14        144.33        40.60 o                         
   7  13   4          4.02         52.99        35.35 o                         
   8  13   4         34.66         41.46        40.99 o                         
  -6  14   4         69.63        107.58        38.80 o                         
  -5  14   4         31.07         81.77        37.37 o                         
  -4  14   4          1.25        -20.96        36.67 o                         
  -3  14   4         12.43         79.09        34.62 o                         
  -2  14   4         27.42         35.45        34.53 o                         
  -1  14   4         58.73         56.65        36.07 o                         
   0  14   4         57.06         16.06        33.89 o                         
   1  14   4         58.11         46.26        38.07 o                         
   2  14   4         28.43         11.73        37.72 o                         
   3  14   4         13.80         26.56        34.28 o                         
   4  14   4          1.25        -39.63        39.63 o                         
   5  14   4         31.05        -38.96        40.01 o                         
   6  14   4         69.06        103.35        40.08 o                         
  -2  15   4          5.33         50.35        35.98 o                         
  -1  15   4         73.77         72.59        42.06 o                         
   0  15   4          0.90        -13.54        28.77 o                         
   1  15   4         76.27         90.96        40.26 o                         
   2  15   4          5.58          8.47        36.39 o                         
   0   1   5       1441.17       1034.64        16.34 o                         
   1   1   5      19683.97      19826.47       961.22 o                         
  -1   2   5      14878.27      15943.51       799.13 o                         
   0   2   5       2411.60       2092.87        54.75 o                         
   1   2   5      14887.10      15832.84       218.48 o                         
   2   2   5        370.24        188.13        15.17 o                         
  -2   3   5      24992.69      26312.62      1154.23 o                         
  -1   3   5       9305.65      10303.66       548.69 o                         
   0   3   5       2212.80       1945.41        59.26 o                         
   1   3   5       9171.65      10028.29        57.06 o                         
   2   3   5      24925.18      26333.00       421.06 o                         
   3   3   5       2593.10       1734.15        29.14 o                         
  -3   4   5       1510.01       1127.15        28.24 o                         
  -2   4   5       5997.31       6252.04       160.47 o                         
  -1   4   5       6167.13       6282.87       279.38 o                         
   0   4   5        131.33        143.66        20.52 o                         
   1   4   5       6145.28       6198.30        50.02 o                         
   2   4   5       5880.47       6034.56        51.17 o                         
   3   4   5       1491.41       1093.67        31.38 o                         
   4   4   5        940.21        709.04        25.13 o                         
  -4   5   5       4353.59       4217.90        52.07 o                         
  -3   5   5       5553.59       5127.02       140.10 o                         
  -2   5   5       1882.29       2192.40        60.21 o                         
  -1   5   5        412.79        447.57        19.29 o                         
   0   5   5          3.45         -4.19        17.61 o                         
   1   5   5        408.52        470.12        19.83 o                         
   2   5   5       1918.17       2122.09       146.46 o                         
   3   5   5       5567.27       5189.70        53.79 o                         
   4   5   5       4386.48       4247.04        74.80 o                         
   5   5   5       3058.20       3214.27        76.99 o                         
  -5   6   5       1169.82       1324.16        38.29 o                         
  -4   6   5        892.59        987.83        32.57 o                         
  -3   6   5       1167.37       1356.32        87.42 o                         
  -2   6   5       1797.75       1867.94       175.29 o                         
  -1   6   5       1985.03       1575.76       131.99 o                         
   0   6   5        510.48        710.90        44.85 o                         
   1   6   5       2021.85       1598.89        75.26 o                         
   2   6   5       1792.68       1792.81        92.97 o                         
   3   6   5       1144.09       1330.04        35.12 o                         
   4   6   5        887.51        991.05        33.46 o                         
   5   6   5       1199.10       1304.35        39.01 o                         
   6   6   5        153.25        217.39        24.19 o                         
  -6   7   5        108.01         75.36        25.82 o                         
  -5   7   5        345.36        323.94        39.94 o                         
  -4   7   5         73.55        122.77        44.69 o                         
  -3   7   5        132.34        143.09        21.11 o                         
  -2   7   5       1196.45       1311.10        35.55 o                         
  -1   7   5         95.11         97.11        18.66 o                         
   0   7   5       2917.08       2865.43       191.18 o                         
   1   7   5         95.14        115.76        33.92 o                         
   2   7   5       1191.26       1321.44        90.08 o                         
   3   7   5        137.66        102.65        26.51 o                         
   4   7   5         81.04         87.97        21.13 o                         
   5   7   5        347.97        335.47        26.37 o                         
   6   7   5        104.33        117.36        26.75 o                         
   7   7   5         16.94         46.86        26.28 o                         
  -7   8   5        656.77        622.70        75.84 o                         
  -6   8   5        434.45        411.91        32.61 o                         
  -5   8   5        532.13        493.54        32.26 o                         
  -4   8   5        739.27        791.62        35.12 o                         
  -3   8   5        335.71        342.45        25.59 o                         
  -2   8   5        662.43        567.93        29.33 o                         
  -1   8   5       2276.41       2231.16       109.88 o                         
   0   8   5       3517.44       3975.36       204.85 o                         
   1   8   5       2230.31       2183.48       200.88 o                         
   2   8   5        667.49        580.98        53.72 o                         
   3   8   5        335.37        351.83        25.61 o                         
   4   8   5        743.65        828.97        34.43 o                         
   5   8   5        516.64        455.57        50.60 o                         
   6   8   5        447.06        423.29        51.29 o                         
   7   8   5        662.69        605.38        39.12 o                         
   8   8   5          0.00          2.66        29.31 o                         
  -8   9   5         22.74         20.86        42.61 o                         
  -7   9   5         33.93        -14.41        29.75 o                         
  -6   9   5        418.54        386.17        33.16 o                         
  -5   9   5        740.51        632.92        58.59 o                         
  -4   9   5        403.84        422.77        31.67 o                         
  -3   9   5        673.54        601.82        92.74 o                         
  -2   9   5        554.75        677.19        44.34 o                         
  -1   9   5        102.26        112.77        24.97 o                         
   0   9   5        832.64        745.58        35.09 o                         
   1   9   5        100.35        142.50        24.32 o                         
   2   9   5        531.17        613.44        73.29 o                         
   3   9   5        677.32        609.58        45.62 o                         
   4   9   5        395.47        447.51        30.94 o                         
   5   9   5        744.84        607.41        38.23 o                         
   6   9   5        422.92        358.89        35.31 o                         
   7   9   5         36.83        -17.53        33.46 o                         
   8   9   5         23.60        -28.50        50.71 o                         
   9   9   5         59.40        -13.81        33.05 o                         
  -9  10   5        123.88         49.97        34.88 o                         
  -8  10   5        218.31        188.24        80.12 o                         
  -7  10   5         93.35         46.89        42.14 o                         
  -6  10   5        517.35        553.42       106.98 o                         
  -5  10   5         38.36         55.65        29.06 o                         
  -4  10   5       1215.06       1224.81        59.98 o                         
  -3  10   5         24.30         29.99        28.16 o                         
  -2  10   5        146.38        180.74        99.34 o                         
  -1  10   5        505.03        472.90        34.50 o                         
   0  10   5        301.47        384.02        40.58 o                         
   1  10   5        505.72        483.15        92.97 o                         
   2  10   5        148.88        135.51       122.15 o                         
   3  10   5         22.07         41.96        55.11 o                         
   4  10   5       1223.87       1335.08        48.22 o                         
   5  10   5         39.17         53.67        30.95 o                         
   6  10   5        514.49        415.37        63.10 o                         
   7  10   5         93.21         21.38        30.97 o                         
   8  10   5        220.45        275.01        36.10 o                         
   9  10   5        123.78        185.22        85.33 o                         
  10  10   5          0.36        -15.94        34.90 o                         
 -10  11   5         61.81         87.77        38.09 o                         
  -9  11   5         67.14        123.45        34.62 o                         
  -8  11   5         25.27         30.73        31.33 o                         
  -7  11   5         21.60         -3.61        32.58 o                         
  -6  11   5         29.06         12.47        40.06 o                         
  -5  11   5        502.46        398.32        41.13 o                         
  -4  11   5        441.94        390.31        38.97 o                         
  -3  11   5         20.30          9.37        42.03 o                         
  -2  11   5        211.23        211.66        32.43 o                         
  -1  11   5        174.52        231.78        30.35 o                         
   0  11   5        102.69         37.37        21.04 o                         
   1  11   5        173.08        149.67        34.04 o                         
   2  11   5        211.75        240.41        33.46 o                         
   3  11   5         19.99         15.86        45.27 o                         
   4  11   5        438.02        495.38        56.50 o                         
   5  11   5        495.91        464.48        38.70 o                         
   6  11   5         30.35         29.23        32.88 o                         
   7  11   5         22.45         65.47        30.12 o                         
   8  11   5         24.97          6.60        46.08 o                         
   9  11   5         67.58         65.21        36.35 o                         
  10  11   5         61.68         19.54        40.39 o                         
  -9  12   5         13.87         18.53        58.93 o                         
  -8  12   5         25.28         11.52        37.25 o                         
  -7  12   5         25.64         22.94        38.29 o                         
  -6  12   5        198.55        234.20        39.70 o                         
  -5  12   5         12.14         59.97        31.83 o                         
  -4  12   5        100.06        177.21        32.17 o                         
  -3  12   5        541.08        574.90        44.58 o                         
  -2  12   5         41.64        -13.14        33.05 o                         
  -1  12   5          7.73         40.26        32.34 o                         
   0  12   5        372.18        379.21        27.54 o                         
   1  12   5          7.33         32.21        73.64 o                         
   2  12   5         43.67         -8.22        64.26 o                         
   3  12   5        544.76        578.61        64.14 o                         
   4  12   5         97.89         89.88        34.46 o                         
   5  12   5         12.91         13.35        48.40 o                         
   6  12   5        199.01        158.68        39.30 o                         
   7  12   5         26.02         83.15        33.11 o                         
   8  12   5         24.80         53.11        35.70 o                         
   9  12   5         14.50         23.46        38.79 o                         
  -7  13   5        142.83         82.28        50.02 o                         
  -6  13   5         66.15        101.62        36.67 o                         
  -5  13   5        143.53        159.49        38.31 o                         
  -4  13   5         51.64        102.47        33.25 o                         
  -3  13   5         13.75          5.79        33.25 o                         
  -2  13   5        191.88        217.22        60.44 o                         
  -1  13   5         11.67          5.15        35.34 o                         
   0  13   5         27.46         72.19        22.94 o                         
   1  13   5         10.62         38.44        34.84 o                         
   2  13   5        197.23        316.54        39.74 o                         
   3  13   5         14.04         86.00        46.20 o                         
   4  13   5         52.09          1.53        36.47 o                         
   5  13   5        142.82        117.59        43.30 o                         
   6  13   5         67.73         65.47        38.17 o                         
   7  13   5        141.39        171.33        40.24 o                         
  -5  14   5         56.41        104.30        37.01 o                         
  -4  14   5         44.31         81.66        36.43 o                         
  -3  14   5         14.54        -30.87        35.94 o                         
  -2  14   5          0.82        -24.83        61.25 o                         
  -1  14   5         12.37        -28.25        36.23 o                         
   0  14   5         54.58         44.95        45.02 o                         
   1  14   5         10.84         -8.79        37.88 o                         
   2  14   5          0.80        -36.59        36.59 o                         
   3  14   5         15.17         58.30        36.46 o                         
   4  14   5         44.27        -40.47        40.47 o                         
   5  14   5         56.67         95.79        50.48 o                         
  -2  15   5         70.08         -5.00        42.16 o                         
  -1  15   5         33.16         97.87        47.93 o                         
   0  15   5        152.02        160.80        29.78 o                         
   1  15   5         32.78        -51.89        97.84 o                         
   2  15   5         71.43         76.97        53.26 o                         
   0   1   6       8365.05       7997.59       107.49 o                         
   1   1   6       1287.79       1190.66        18.57 o                         
  -1   2   6       3577.42       4039.41       134.08 o                         
   0   2   6       2074.38       2658.86        64.04 o                         
   1   2   6       3481.12       4134.10        45.97 o                         
   2   2   6        221.45        293.81        15.63 o                         
  -2   3   6       2051.77       2427.17        31.93 o                         
  -1   3   6       1859.79       1905.52        57.20 o                         
   0   3   6      17384.77      17928.35       451.62 o                         
   1   3   6       1818.75       1938.41        54.53 o                         
   2   3   6       2119.07       2393.92        32.42 o                         
   3   3   6      18361.87      18220.85        91.20 o                         
  -3   4   6       3096.75       3143.95        40.52 o                         
  -2   4   6       2297.42       2515.07        36.59 o                         
  -1   4   6       6148.34       7351.24       185.83 o                         
   0   4   6       3059.62       3212.33        41.24 o                         
   1   4   6       6148.08       7122.86        54.77 o                         
   2   4   6       2302.55       2472.91        67.62 o                         
   3   4   6       3056.37       3074.99        40.44 o                         
   4   4   6       1270.50       1559.48        33.89 o                         
  -4   5   6       1175.23       1172.54        56.15 o                         
  -3   5   6       6808.06       6514.12       167.42 o                         
  -2   5   6       1626.99       1269.17        30.75 o                         
  -1   5   6        724.63        577.40        32.88 o                         
   0   5   6        202.46        224.18        11.87 o                         
   1   5   6        702.89        565.84        22.10 o                         
   2   5   6       1625.55       1212.17        30.19 o                         
   3   5   6       6897.59       6469.71        60.75 o                         
   4   5   6       1184.09       1215.70        87.30 o                         
   5   5   6       2089.29       2637.05        68.31 o                         
  -5   6   6       2214.88       2356.45        50.88 o                         
  -4   6   6       5102.55       5325.53       270.23 o                         
  -3   6   6       1901.57       1588.07        39.13 o                         
  -2   6   6        144.52        133.27        18.42 o                         
  -1   6   6       1541.21       1749.34        50.71 o                         
   0   6   6         24.03         19.53        12.16 o                         
   1   6   6       1564.95       1678.41        90.08 o                         
   2   6   6        145.91        152.48        18.66 o                         
   3   6   6       1898.56       1652.98        39.13 o                         
   4   6   6       5168.82       5821.43       327.20 o                         
   5   6   6       2186.17       2273.83        89.04 o                         
   6   6   6        157.29        209.81        34.62 o                         
  -6   7   6         91.22        137.42        33.92 o                         
  -5   7   6       1107.74        979.85        37.82 o                         
  -4   7   6        936.03        860.96        33.73 o                         
  -3   7   6        539.16        578.20        28.29 o                         
  -2   7   6       1442.66       1493.93        45.85 o                         
  -1   7   6        754.57        742.74        59.40 o                         
   0   7   6       1551.25       1530.65        50.60 o                         
   1   7   6        743.98        750.86        28.80 o                         
   2   7   6       1431.06       1447.38        37.64 o                         
   3   7   6        549.81        602.49        27.58 o                         
   4   7   6        930.03        902.92        33.97 o                         
   5   7   6       1083.65        980.66        38.01 o                         
   6   7   6         91.03        122.87        27.49 o                         
   7   7   6        706.49        650.11        61.83 o                         
  -7   8   6        177.79        136.82        31.75 o                         
  -6   8   6         24.94         20.72        27.29 o                         
  -5   8   6        947.18       1004.03        38.19 o                         
  -4   8   6        576.68        523.83        33.23 o                         
  -3   8   6        239.75        216.59        22.77 o                         
  -2   8   6        269.06        310.39        45.50 o                         
  -1   8   6        514.32        503.34        74.91 o                         
   0   8   6        899.89        907.65        30.29 o                         
   1   8   6        511.25        468.56        49.67 o                         
   2   8   6        265.23        265.91        24.32 o                         
   3   8   6        251.12        202.52        24.63 o                         
   4   8   6        572.42        513.98        31.42 o                         
   5   8   6        958.10        944.03        37.81 o                         
   6   8   6         22.82         19.37        27.00 o                         
   7   8   6        166.01        144.80        45.97 o                         
   8   8   6          2.24         20.63        29.18 o                         
  -8   9   6        139.87        170.51        38.21 o                         
  -7   9   6         41.46         13.99        29.53 o                         
  -6   9   6        127.32        117.17        29.15 o                         
  -5   9   6        158.41        185.89        29.59 o                         
  -4   9   6        642.43        548.78        35.12 o                         
  -3   9   6        597.43        595.94        33.32 o                         
  -2   9   6        101.07         47.45        22.81 o                         
  -1   9   6       2035.79       1829.79       158.04 o                         
   0   9   6        101.13        126.65        33.85 o                         
   1   9   6       1988.14       1862.93       186.18 o                         
   2   9   6        100.80        100.70        23.34 o                         
   3   9   6        585.82        595.58        36.59 o                         
   4   9   6        631.52        566.67        34.30 o                         
   5   9   6        154.63        162.48        29.06 o                         
   6   9   6        127.05        110.01        74.45 o                         
   7   9   6         43.73         57.78        29.96 o                         
   8   9   6        138.17        125.76        32.99 o                         
   9   9   6         52.37         34.27        33.51 o                         
  -9  10   6         27.29          6.80        35.18 o                         
  -8  10   6        441.31        408.60        75.95 o                         
  -7  10   6          1.70        -29.45        31.33 o                         
  -6  10   6         68.24        107.74        31.54 o                         
  -5  10   6         42.64         88.20        29.72 o                         
  -4  10   6        233.44        259.73        32.23 o                         
  -3  10   6        647.45        582.18        45.27 o                         
  -2  10   6         67.65        113.69        38.79 o                         
  -1  10   6        756.82        783.43        78.38 o                         
   0  10   6       3367.54       3336.22       139.01 o                         
   1  10   6        758.33        738.87        78.27 o                         
   2  10   6         67.57         68.06        78.96 o                         
   3  10   6        650.97        512.36        37.81 o                         
   4  10   6        250.29        198.93        31.24 o                         
   5  10   6         42.58         80.73        30.69 o                         
   6  10   6         67.38         77.24        29.55 o                         
   7  10   6          1.73        -19.64        58.01 o                         
   8  10   6        442.67        321.98        79.43 o                         
   9  10   6         27.49         -5.34        47.01 o                         
  10  10   6         33.36         44.18        36.07 o                         
 -10  11   6         45.23         41.13        38.22 o                         
  -9  11   6         39.42        -21.68        36.40 o                         
  -8  11   6         76.46        107.84        34.66 o                         
  -7  11   6         66.06         44.70        51.64 o                         
  -6  11   6         34.98         -1.88        52.68 o                         
  -5  11   6         43.30         72.38        29.95 o                         
  -4  11   6       1714.87       1646.74       110.46 o                         
  -3  11   6        110.02        125.24        58.59 o                         
  -2  11   6        125.16        159.06        30.12 o                         
  -1  11   6        355.91        273.04        34.05 o                         
   0  11   6          2.35         -0.13        20.63 o                         
   1  11   6        354.69        306.63        33.92 o                         
   2  11   6        123.13        208.94        54.07 o                         
   3  11   6        115.15        108.81        31.68 o                         
   4  11   6       1711.61       1723.16       163.48 o                         
   5  11   6         43.57        -26.36        33.54 o                         
   6  11   6         34.40         47.81        30.75 o                         
   7  11   6         67.39         77.78        34.97 o                         
   8  11   6         75.82          8.19        36.50 o                         
   9  11   6         40.69        105.21        88.34 o                         
  10  11   6         43.85         57.79       114.05 o                         
  -9  12   6         39.21        -27.56        39.60 o                         
  -8  12   6          0.38         -2.31        34.66 o                         
  -7  12   6        120.61         51.44        51.87 o                         
  -6  12   6         28.60         52.74        34.91 o                         
  -5  12   6         73.46         98.86        35.27 o                         
  -4  12   6         23.75         41.94        33.23 o                         
  -3  12   6        308.46        224.75        38.74 o                         
  -2  12   6        408.01        380.82        96.21 o                         
  -1  12   6        789.52        856.79        75.61 o                         
   0  12   6        203.77        198.31        42.91 o                         
   1  12   6        793.27        855.86       112.19 o                         
   2  12   6        408.47        424.47        95.29 o                         
   3  12   6        308.33        210.75        51.87 o                         
   4  12   6         25.07        -20.61        34.73 o                         
   5  12   6         71.47         62.87        34.39 o                         
   6  12   6         30.04         65.67        33.51 o                         
   7  12   6        122.03        148.92        39.70 o                         
   8  12   6          0.33         10.73        35.64 o                         
   9  12   6         41.16         25.90        38.92 o                         
  -7  13   6         16.51        -15.73        41.22 o                         
  -6  13   6         91.26         62.53        39.38 o                         
  -5  13   6         76.92        117.59        52.22 o                         
  -4  13   6         16.01         -1.14        35.28 o                         
  -3  13   6         24.41         33.84        39.71 o                         
  -2  13   6        215.34        135.35        39.92 o                         
  -1  13   6        607.62        783.90        47.06 o                         
   0  13   6        106.14        130.86        26.00 o                         
   1  13   6        600.24        609.18        47.12 o                         
   2  13   6        218.53        272.89       118.33 o                         
   3  13   6         26.17        -38.39        38.39 o                         
   4  13   6         14.86         53.42        40.87 o                         
   5  13   6         73.85        175.15        36.65 o                         
   6  13   6         92.92         89.51        40.59 o                         
   7  13   6         16.57        100.36        34.78 o                         
  -5  14   6          9.88         50.36        37.44 o                         
  -4  14   6         39.39         37.26        86.60 o                         
  -3  14   6        118.33         97.76        38.90 o                         
  -2  14   6        253.79        286.65        59.28 o                         
  -1  14   6        156.77        109.82        41.10 o                         
   0  14   6          5.01        -18.04        26.24 o                         
   1  14   6        154.86        136.51        41.29 o                         
   2  14   6        253.27        207.76        78.85 o                         
   3  14   6        114.20        135.78        38.40 o                         
   4  14   6         39.15        113.20        36.04 o                         
   5  14   6          9.80          7.14        37.47 o                         
  -2  15   6          7.33        -39.45        39.45 o                         
  -1  15   6          0.59         73.43        49.90 o                         
   0  15   6          9.74        -12.77        27.68 o                         
   1  15   6          0.61         -2.20        39.74 o                         
   2  15   6          6.67        -36.65        80.35 o                         
   0   1   7       1656.34       2225.73        50.54 o                         
   1   1   7      14124.71      15417.10       657.87 o                         
  -1   2   7       1173.99        935.05        20.71 o                         
   0   2   7       7464.52       7241.25       141.31 o                         
   1   2   7       1196.96        965.58        26.05 o                         
   2   2   7         23.85          9.16         8.57 o                         
  -2   3   7       2768.61       3060.11        99.23 o                         
  -1   3   7       1891.10       1802.80       135.00 o                         
   0   3   7        591.61        747.15        35.93 o                         
   1   3   7       1846.45       1811.36        45.73 o                         
   2   3   7       2779.31       2974.68        47.82 o                         
   3   3   7      13948.12      13271.28       115.90 o                         
  -3   4   7       1134.17       1567.72        92.51 o                         
  -2   4   7        110.49         92.55        13.98 o                         
  -1   4   7       1465.13       1534.33        94.25 o                         
   0   4   7         76.79         64.06        16.41 o                         
   1   4   7       1457.64       1536.09        50.83 o                         
   2   4   7        127.40         79.59        14.17 o                         
   3   4   7       1102.89       1519.68        33.40 o                         
   4   4   7          6.04         23.04        16.09 o                         
  -4   5   7       7825.42       8808.27       204.47 o                         
  -3   5   7        729.49        681.39        27.66 o                         
  -2   5   7       1060.14       1051.60        29.22 o                         
  -1   5   7       1260.90       1290.99        85.10 o                         
   0   5   7        663.55        877.76        18.87 o                         
   1   5   7       1244.93       1345.00        52.33 o                         
   2   5   7       1099.71       1143.75        37.86 o                         
   3   5   7        720.46        640.91        42.72 o                         
   4   5   7       7877.93       8848.95        87.53 o                         
   5   5   7       8808.24       9586.86        82.36 o                         
  -5   6   7       1347.29       1322.70        40.52 o                         
  -4   6   7       2403.84       2491.51        87.99 o                         
  -3   6   7       4012.15       4424.30       211.42 o                         
  -2   6   7        272.32        260.85        22.23 o                         
  -1   6   7       1788.39       1565.12        38.67 o                         
   0   6   7         16.25         18.27        10.20 o                         
   1   6   7       1763.09       1579.78        36.15 o                         
   2   6   7        276.67        322.72        21.11 o                         
   3   6   7       4006.17       4366.54        61.60 o                         
   4   6   7       2394.02       2434.03        47.62 o                         
   5   6   7       1339.78       1314.28        40.17 o                         
   6   6   7        469.15        494.65        32.00 o                         
  -6   7   7        367.05        266.42        46.66 o                         
  -5   7   7        131.05        175.15        26.44 o                         
  -4   7   7       2110.34       2149.80        83.48 o                         
  -3   7   7         37.55         14.39        20.74 o                         
  -2   7   7       2341.75       2657.99       102.12 o                         
  -1   7   7         94.73         93.78        25.01 o                         
   0   7   7        162.31        165.74        14.51 o                         
   1   7   7         93.21         74.43        19.27 o                         
   2   7   7       2317.05       2537.67       128.05 o                         
   3   7   7         42.53         21.03        45.27 o                         
   4   7   7       2128.99       2075.20        47.73 o                         
   5   7   7        132.66        170.55        42.49 o                         
   6   7   7        360.59        262.66        29.69 o                         
   7   7   7       3097.45       3098.74       120.99 o                         
  -7   8   7        297.57        314.47        51.75 o                         
  -6   8   7       2220.53       1951.74        66.46 o                         
  -5   8   7        248.85        141.20        28.82 o                         
  -4   8   7        129.63         88.34        26.36 o                         
  -3   8   7         94.48        112.87        22.40 o                         
  -2   8   7        104.92         83.46        56.39 o                         
  -1   8   7        352.88        366.89        42.14 o                         
   0   8   7       1022.06       1381.86        33.66 o                         
   1   8   7        344.44        331.10        35.78 o                         
   2   8   7        105.41        173.48        31.38 o                         
   3   8   7         94.87        129.44        23.70 o                         
   4   8   7        130.09        113.35        26.60 o                         
   5   8   7        238.10        149.37       112.31 o                         
   6   8   7       2195.18       2029.53        58.24 o                         
   7   8   7        293.37        293.80        34.20 o                         
   8   8   7         24.13        -16.57        51.18 o                         
  -8   9   7         34.34         19.34        64.72 o                         
  -7   9   7        166.60        166.42        37.51 o                         
  -6   9   7         42.84         20.40        29.06 o                         
  -5   9   7        199.91        210.27        33.81 o                         
  -4   9   7        285.03        243.62        45.04 o                         
  -3   9   7        914.11        960.52        91.35 o                         
  -2   9   7         38.10        -10.76        22.31 o                         
  -1   9   7        355.11        472.88       126.09 o                         
   0   9   7       1316.50       1212.48        58.02 o                         
   1   9   7        354.87        484.60        30.43 o                         
   2   9   7         31.78         -4.95        22.57 o                         
   3   9   7        907.31        967.48        39.80 o                         
   4   9   7        290.08        293.07        55.58 o                         
   5   9   7        193.96        259.83        30.63 o                         
   6   9   7         46.30          5.11        28.73 o                         
   7   9   7        158.82        179.07        32.76 o                         
   8   9   7         33.34          8.56        43.53 o                         
   9   9   7         53.06         62.26        32.65 o                         
  -9  10   7         24.98         56.76        44.81 o                         
  -8  10   7        162.06        172.49        37.73 o                         
  -7  10   7         26.96         26.17        32.58 o                         
  -6  10   7         45.44        108.76        27.67 o                         
  -5  10   7        547.11        550.87        38.31 o                         
  -4  10   7        207.63        191.44        41.91 o                         
  -3  10   7         24.75         45.64        27.67 o                         
  -2  10   7        225.04         46.37       114.39 o                         
  -1  10   7       1339.99       1327.61        47.45 o                         
   0  10   7          7.63         34.26        21.69 o                         
   1  10   7       1359.99       1405.61       117.06 o                         
   2  10   7        226.82        199.49        30.86 o                         
   3  10   7         27.82          1.65        27.95 o                         
   4  10   7        215.85        262.29        32.12 o                         
   5  10   7        549.89        579.67        86.03 o                         
   6  10   7         46.23         62.95        30.33 o                         
   7  10   7         27.21          6.32        31.54 o                         
   8  10   7        165.92        121.66        62.41 o                         
   9  10   7         24.41          0.19        34.25 o                         
  10  10   7         64.04          5.00        37.63 o                         
 -10  11   7          0.58        -28.77        39.74 o                         
  -9  11   7        152.04         77.54        54.07 o                         
  -8  11   7         22.12         21.00        34.30 o                         
  -7  11   7          1.66         57.75        29.11 o                         
  -6  11   7         35.87         21.21        31.28 o                         
  -5  11   7        126.11        132.55        33.31 o                         
  -4  11   7        272.77        250.39        36.51 o                         
  -3  11   7        132.62        115.87        32.81 o                         
  -2  11   7         30.20         38.06        32.07 o                         
  -1  11   7        354.12        423.63        36.50 o                         
   0  11   7        137.83        157.86        30.35 o                         
   1  11   7        351.06        380.62        57.08 o                         
   2  11   7         32.57         23.10        29.64 o                         
   3  11   7        134.78        142.87        69.24 o                         
   4  11   7        282.65        353.02        38.67 o                         
   5  11   7        130.82        206.70        33.70 o                         
   6  11   7         36.85         30.17        33.46 o                         
   7  11   7          2.04        -20.27        32.72 o                         
   8  11   7         23.13         33.38        32.88 o                         
   9  11   7        152.25         43.36        52.56 o                         
  10  11   7          0.58          9.54        36.97 o                         
  -9  12   7         69.84         70.30        38.23 o                         
  -8  12   7          3.75         49.25        37.37 o                         
  -7  12   7         27.06         86.46        57.89 o                         
  -6  12   7        241.09        185.07        51.18 o                         
  -5  12   7          2.13         -2.55        32.91 o                         
  -4  12   7          7.90        -16.23        33.72 o                         
  -3  12   7        273.86        318.94        37.28 o                         
  -2  12   7         87.58        107.03        57.31 o                         
  -1  12   7         70.95         -2.63        34.18 o                         
   0  12   7         15.16         19.66        26.07 o                         
   1  12   7         67.78        110.05        62.29 o                         
   2  12   7         92.32         93.48        35.19 o                         
   3  12   7        279.94        313.27        36.04 o                         
   4  12   7          7.71          3.00        32.13 o                         
   5  12   7          2.37         20.39        80.47 o                         
   6  12   7        244.93        236.55        39.85 o                         
   7  12   7         26.33        -20.62        66.57 o                         
   8  12   7          3.65         26.36        34.50 o                         
   9  12   7         70.04         77.74        39.81 o                         
  -7  13   7         98.93         86.11        41.43 o                         
  -6  13   7          2.00         -4.44        36.39 o                         
  -5  13   7         22.95         49.84        33.63 o                         
  -4  13   7         27.61         31.35        52.33 o                         
  -3  13   7         47.39         54.41        37.43 o                         
  -2  13   7        291.48        362.89        40.62 o                         
  -1  13   7        594.23        583.13        62.99 o                         
   0  13   7         14.43         34.97        25.24 o                         
   1  13   7        599.85        655.96       115.32 o                         
   2  13   7        288.17        302.08        41.82 o                         
   3  13   7         45.43        -16.10        37.33 o                         
   4  13   7         27.46        -28.77        34.05 o                         
   5  13   7         22.76         34.91        35.91 o                         
   6  13   7          1.99         22.67        89.85 o                         
   7  13   7         99.53        148.32       109.18 o                         
  -5  14   7         72.32         74.48        39.21 o                         
  -4  14   7        250.39        210.79        44.38 o                         
  -3  14   7         29.22         61.94        37.33 o                         
  -2  14   7        176.63         98.51        43.21 o                         
  -1  14   7         57.78         95.11        39.04 o                         
   0  14   7         27.89        -22.10        28.51 o                         
   1  14   7         57.88         79.05        50.02 o                         
   2  14   7        177.00        120.12        49.09 o                         
   3  14   7         28.84         37.59        47.24 o                         
   4  14   7        248.51        199.05        52.68 o                         
   5  14   7         72.97        147.94        51.18 o                         
  -1  15   7         67.01         93.39        40.62 o                         
   0  15   7         14.44          4.87        27.82 o                         
   1  15   7         64.89         84.44        39.50 o                         
   0   0   8      54556.91      59473.07      1051.18 o                         
   0   1   8       5158.23       4683.33        27.68 o                         
   1   1   8       5652.89       4631.89        64.61 o                         
  -1   2   8        764.44        626.91        31.38 o                         
   0   2   8       2557.72       2792.76        48.86 o                         
   1   2   8        761.21        627.58        24.31 o                         
   2   2   8       3920.04       4320.52        48.28 o                         
  -2   3   8       2582.72       2885.10        54.65 o                         
  -1   3   8       2530.18       2672.69        96.68 o                         
   0   3   8        418.90        595.17        21.71 o                         
   1   3   8       2510.63       2688.55        33.40 o                         
   2   3   8       2590.23       2892.93        36.51 o                         
   3   3   8       1086.45        904.04        26.36 o                         
  -3   4   8       8759.90      10590.29        78.50 o                         
  -2   4   8       1234.12        908.21        26.53 o                         
  -1   4   8       3017.41       3447.24        68.66 o                         
   0   4   8        898.21       1124.94        51.37 o                         
   1   4   8       2952.87       3381.60       103.16 o                         
   2   4   8       1197.56        930.60        25.95 o                         
   3   4   8       8825.57      10533.42        87.65 o                         
   4   4   8       1631.82       1985.62        49.45 o                         
  -4   5   8        402.22        432.43        26.07 o                         
  -3   5   8       1923.97       1951.66        39.70 o                         
  -2   5   8        670.38        748.47        26.61 o                         
  -1   5   8       3439.27       3838.15        66.46 o                         
   0   5   8          2.71          1.32        17.75 o                         
   1   5   8       3470.77       3896.75        46.50 o                         
   2   5   8        661.34        693.80        25.77 o                         
   3   5   8       1893.67       1929.53        40.03 o                         
   4   5   8        392.26        441.39        54.53 o                         
   5   5   8       1760.55       1981.39        80.35 o                         
  -5   6   8       2050.92       1952.23        94.25 o                         
  -4   6   8        311.20        290.98        24.76 o                         
  -3   6   8        843.99        780.65        35.20 o                         
  -2   6   8       1292.18       1299.63        35.29 o                         
  -1   6   8       1372.91       1618.50        45.15 o                         
   0   6   8         70.13         77.76        12.23 o                         
   1   6   8       1359.43       1586.91        49.09 o                         
   2   6   8       1303.48       1423.03        35.27 o                         
   3   6   8        854.05        809.89        30.48 o                         
   4   6   8        317.82        288.39        24.97 o                         
   5   6   8       2073.43       1963.66        47.24 o                         
   6   6   8        592.97        512.29        59.05 o                         
  -6   7   8       2290.63       2018.67        52.96 o                         
  -5   7   8       1590.57       1590.15        45.43 o                         
  -4   7   8        370.14        381.51        66.11 o                         
  -3   7   8       2973.51       3004.97        51.73 o                         
  -2   7   8        310.84        334.83        59.16 o                         
  -1   7   8       1544.91       1500.88        52.68 o                         
   0   7   8         37.52          5.78        12.22 o                         
   1   7   8       1598.80       1640.52        73.52 o                         
   2   7   8        313.19        383.10        25.12 o                         
   3   7   8       2947.06       3050.93       177.38 o                         
   4   7   8        372.37        431.16        29.81 o                         
   5   7   8       1583.61       1628.87        45.37 o                         
   6   7   8       2268.31       1984.18        51.41 o                         
   7   7   8         37.22         22.63        30.94 o                         
  -7   8   8        949.40        995.14        51.99 o                         
  -6   8   8        144.51        130.80        30.75 o                         
  -5   8   8        347.12        403.44        32.07 o                         
  -4   8   8        331.22        278.65        30.03 o                         
  -3   8   8        361.51        332.15        27.89 o                         
  -2   8   8       1972.20       1887.62       116.36 o                         
  -1   8   8         14.74         40.71        18.30 o                         
   0   8   8        114.45         98.99        29.04 o                         
   1   8   8         15.81        -20.88        20.88 o                         
   2   8   8       2020.96       2019.79        85.79 o                         
   3   8   8        371.35        366.75        27.80 o                         
   4   8   8        330.02        267.89        29.67 o                         
   5   8   8        346.91        362.71        35.89 o                         
   6   8   8        155.07        144.52        35.31 o                         
   7   8   8        945.49        612.74       400.72 o                         
   8   8   8        264.59        341.54        43.45 o                         
  -8   9   8         36.92         24.28        32.17 o                         
  -7   9   8        113.07         91.14        33.89 o                         
  -6   9   8        611.11        570.71        38.22 o                         
  -5   9   8        880.18        852.73        41.38 o                         
  -4   9   8        443.06        445.19        32.83 o                         
  -3   9   8       1900.11       1914.85       107.91 o                         
  -2   9   8        135.57         87.96        26.32 o                         
  -1   9   8        658.18        687.81        36.08 o                         
   0   9   8          6.23        -20.32        20.32 o                         
   1   9   8        671.21        739.51        35.01 o                         
   2   9   8        137.79        140.12        41.10 o                         
   3   9   8       1891.47       1908.48        64.14 o                         
   4   9   8        444.53        453.87        32.52 o                         
   5   9   8        872.45        960.30        42.89 o                         
   6   9   8        589.56        498.23        37.94 o                         
   7   9   8        115.92         88.05        35.66 o                         
   8   9   8         35.51         82.55        31.92 o                         
   9   9   8         14.67         -9.00        34.05 o                         
  -9  10   8        119.17        159.59        35.39 o                         
  -8  10   8        107.03         83.59        34.39 o                         
  -7  10   8         18.50         26.45        32.23 o                         
  -6  10   8        707.39        561.06        71.55 o                         
  -5  10   8        120.88        128.38        51.06 o                         
  -4  10   8        235.25        191.08        34.28 o                         
  -3  10   8        390.24        367.20        75.84 o                         
  -2  10   8        709.10        646.72       415.08 o                         
  -1  10   8        124.35        125.43        28.34 o                         
   0  10   8        132.47        139.58        22.10 o                         
   1  10   8        125.17        122.09        28.49 o                         
   2  10   8        716.76        697.84       433.72 o                         
   3  10   8        392.69        424.52        35.02 o                         
   4  10   8        234.43        257.29        54.07 o                         
   5  10   8        121.35         70.95        33.00 o                         
   6  10   8        706.68        609.68        41.49 o                         
   7  10   8         18.48         16.44        32.54 o                         
   8  10   8        108.20        112.66        50.37 o                         
   9  10   8        122.79        157.13        39.04 o                         
  10  10   8         23.31         12.70        70.28 o                         
 -10  11   8        147.86        217.90        41.02 o                         
  -9  11   8          4.88         22.78        37.87 o                         
  -8  11   8        134.24        137.55        40.41 o                         
  -7  11   8         71.98        117.03        33.95 o                         
  -6  11   8        120.47        113.10        39.02 o                         
  -5  11   8         24.63         88.56        31.03 o                         
  -4  11   8        425.85        403.43        41.91 o                         
  -3  11   8        196.84        179.38        38.67 o                         
  -2  11   8        188.47        219.17        31.67 o                         
  -1  11   8        702.10        640.82       128.87 o                         
   0  11   8        177.86        205.03        23.53 o                         
   1  11   8        711.14        699.54        53.14 o                         
   2  11   8        194.33        172.77        33.55 o                         
   3  11   8        187.35        163.59        32.90 o                         
   4  11   8        422.32        492.32        38.69 o                         
   5  11   8         22.75         -3.25        33.35 o                         
   6  11   8        116.77        159.90        31.87 o                         
   7  11   8         72.32         77.85        58.01 o                         
   8  11   8        135.38        111.47        40.26 o                         
   9  11   8          4.94        -20.80        38.14 o                         
  10  11   8        146.14        223.56        43.30 o                         
  -8  12   8          8.23          6.95        53.95 o                         
  -7  12   8         36.45         33.05        34.94 o                         
  -6  12   8          0.33          6.93        47.82 o                         
  -5  12   8         24.74         27.50        33.40 o                         
  -4  12   8         13.90        -23.91        36.82 o                         
  -3  12   8         69.77         35.29        34.36 o                         
  -2  12   8        398.91        430.57        38.90 o                         
  -1  12   8         90.90        126.48        34.51 o                         
   0  12   8        302.01        220.91        26.75 o                         
   1  12   8         94.04        104.66        34.45 o                         
   2  12   8        395.80        489.73        52.80 o                         
   3  12   8         67.63         61.64        35.04 o                         
   4  12   8         13.38        -17.46        80.93 o                         
   5  12   8         27.08         85.34        33.25 o                         
   6  12   8          0.39         14.18        33.11 o                         
   7  12   8         36.40         59.73        35.66 o                         
   8  12   8          8.70        -21.35        37.63 o                         
  -7  13   8         22.24        -13.94        36.35 o                         
  -6  13   8         91.91         89.94        40.00 o                         
  -5  13   8         41.82         -9.56        41.57 o                         
  -4  13   8         53.74         57.18        37.90 o                         
  -3  13   8         14.67         46.03        35.29 o                         
  -2  13   8        130.98        146.51        39.22 o                         
  -1  13   8        175.78        260.33        45.73 o                         
   0  13   8        805.56        811.92        38.02 o                         
   1  13   8        174.46        223.35        40.62 o                         
   2  13   8        129.01         97.98        41.77 o                         
   3  13   8         14.69        -36.59        36.59 o                         
   4  13   8         52.56         41.24        47.24 o                         
   5  13   8         42.33         48.05        38.67 o                         
   6  13   8         92.71         46.73        41.80 o                         
   7  13   8         21.38         46.74        35.51 o                         
  -5  14   8         52.03        -20.61        64.14 o                         
  -4  14   8         34.21         78.21        69.93 o                         
  -3  14   8         43.09         19.13        39.17 o                         
  -2  14   8        130.11        273.76        72.02 o                         
  -1  14   8         92.21         25.45        65.19 o                         
   0  14   8         12.03        -19.30        27.82 o                         
   1  14   8         91.57        110.85        69.47 o                         
   2  14   8        130.61        156.36        39.94 o                         
   3  14   8         44.02        109.86        36.19 o                         
   4  14   8         35.63         11.60        39.71 o                         
   5  14   8         51.71         17.39        39.12 o                         
   0   1   9      12586.10      12083.47       225.54 o                         
   1   1   9       3244.75       3964.94       100.38 o                         
  -1   2   9       2823.54       2667.51        82.55 o                         
   0   2   9       1660.20       1282.66        32.96 o                         
   1   2   9       2850.22       2674.09        41.22 o                         
   2   2   9       3369.34       3695.01       142.76 o                         
  -2   3   9       3452.67       3747.11       175.41 o                         
  -1   3   9        662.59        677.79        25.59 o                         
   0   3   9         51.20         57.85        12.30 o                         
   1   3   9        680.18        656.92        21.78 o                         
   2   3   9       3438.77       3795.10        42.64 o                         
   3   3   9        108.21        128.04        16.92 o                         
  -3   4   9        592.23        550.99        25.29 o                         
  -2   4   9       2153.50       2160.76        36.55 o                         
  -1   4   9        568.34        541.80        25.12 o                         
   0   4   9       1005.33        886.92        31.95 o                         
   1   4   9        551.69        479.71        22.48 o                         
   2   4   9       2214.53       2267.00        67.15 o                         
   3   4   9        586.72        662.85        25.12 o                         
   4   4   9        324.12        367.50        40.18 o                         
  -4   5   9       2608.85       2424.88       112.42 o                         
  -3   5   9        332.08        352.97        22.26 o                         
  -2   5   9       2893.83       3366.80        87.07 o                         
  -1   5   9       2227.14       2234.19       127.24 o                         
   0   5   9       1152.84       1028.33        22.74 o                         
   1   5   9       2170.51       2148.62       149.24 o                         
   2   5   9       2908.30       3355.68        46.34 o                         
   3   5   9        341.32        356.97        28.71 o                         
   4   5   9       2596.61       2380.85        60.09 o                         
   5   5   9       5225.58       5413.17       110.46 o                         
  -5   6   9       1730.17       1951.55        51.64 o                         
  -4   6   9        682.13        671.13        66.11 o                         
  -3   6   9        650.53        714.82        31.90 o                         
  -2   6   9        362.45        414.93        24.21 o                         
  -1   6   9       2403.47       2559.19        44.61 o                         
   0   6   9        859.52        861.00        42.53 o                         
   1   6   9       2449.52       2658.19       210.72 o                         
   2   6   9        362.62        377.60        24.32 o                         
   3   6   9        625.89        701.58        34.85 o                         
   4   6   9        662.63        639.71        49.67 o                         
   5   6   9       1716.62       2028.58       165.22 o                         
   6   6   9       1380.53       1149.33        51.99 o                         
  -6   7   9        965.81        923.10        41.25 o                         
  -5   7   9       2078.99       1678.98        55.11 o                         
  -4   7   9        372.57        348.36        30.10 o                         
  -3   7   9        810.46        707.44        84.52 o                         
  -2   7   9         54.91         41.44        31.49 o                         
  -1   7   9        196.90        213.24        21.36 o                         
   0   7   9        924.28        906.75        33.12 o                         
   1   7   9        192.54        174.26        25.59 o                         
   2   7   9         47.77         37.72        34.16 o                         
   3   7   9        810.48        724.11        31.68 o                         
   4   7   9        367.44        219.16       146.46 o                         
   5   7   9       2067.31       1851.57        47.97 o                         
   6   7   9        979.19        951.27        45.97 o                         
   7   7   9         97.20        185.61        31.19 o                         
  -7   8   9        637.35        568.15        43.46 o                         
  -6   8   9        322.24        307.74        33.89 o                         
  -5   8   9        742.64        762.88        39.70 o                         
  -4   8   9         76.65         96.19        26.11 o                         
  -3   8   9        976.64        988.88        48.63 o                         
  -2   8   9        901.37        801.99        87.76 o                         
  -1   8   9        109.86        103.11        21.93 o                         
   0   8   9       1239.78       1070.97        59.83 o                         
   1   8   9        104.75        136.57        25.49 o                         
   2   8   9        914.16        850.25        34.45 o                         
   3   8   9        973.24        740.46       458.84 o                         
   4   8   9         83.21        160.26        34.62 o                         
   5   8   9        747.95        912.14        43.30 o                         
   6   8   9        309.17        337.17        55.92 o                         
   7   8   9        639.54        589.20        66.00 o                         
   8   8   9          3.74         28.83        41.45 o                         
  -8   9   9        120.15         82.62        35.02 o                         
  -7   9   9        727.86        657.71        55.92 o                         
  -6   9   9         15.81        -26.75        31.68 o                         
  -5   9   9        488.37        511.67        38.08 o                         
  -4   9   9         92.34         72.72        27.90 o                         
  -3   9   9        374.64        395.19        32.83 o                         
  -2   9   9       1166.85       1140.39        81.74 o                         
  -1   9   9        285.55        308.77        26.56 o                         
   0   9   9        124.08         78.22        17.86 o                         
   1   9   9        284.77        256.98        34.16 o                         
   2   9   9       1160.01       1189.82        43.52 o                         
   3   9   9        374.61        371.68        34.45 o                         
   4   9   9         95.21         93.03        28.77 o                         
   5   9   9        505.15        426.37        36.01 o                         
   6   9   9         16.41         41.09        32.90 o                         
   7   9   9        734.43        619.26        48.98 o                         
   8   9   9        123.75        150.64        39.94 o                         
   9   9   9        106.09        184.31        50.13 o                         
  -9  10   9          6.82        -10.94        56.96 o                         
  -8  10   9        193.08        185.84        37.55 o                         
  -7  10   9        238.45        222.88        38.80 o                         
  -6  10   9         29.11         33.41        30.92 o                         
  -5  10   9         23.58         66.26        31.15 o                         
  -4  10   9        176.75        129.44        33.00 o                         
  -3  10   9         26.70         79.94        26.34 o                         
  -2  10   9        883.40        684.06       419.13 o                         
  -1  10   9        130.51        111.71        56.73 o                         
   0  10   9       1306.14       1262.25        32.40 o                         
   1  10   9        137.14        163.00        44.11 o                         
   2  10   9        877.89        692.03       427.12 o                         
   3  10   9         27.28          5.70        42.84 o                         
   4  10   9        178.22        118.72        33.81 o                         
   5  10   9         23.33         41.31        54.30 o                         
   6  10   9         28.69         42.55        59.16 o                         
   7  10   9        238.66        273.17        86.03 o                         
   8  10   9        191.04        247.07        42.84 o                         
   9  10   9          7.07         33.91        35.20 o                         
  10  10   9          6.33          4.75        38.96 o                         
 -10  11   9         16.74        -11.35        41.13 o                         
  -9  11   9        365.16        329.69        65.30 o                         
  -8  11   9          4.48         -8.63        39.25 o                         
  -7  11   9         13.97         53.26        33.07 o                         
  -6  11   9         28.04         33.81        33.61 o                         
  -5  11   9        341.58        329.46        51.18 o                         
  -4  11   9        207.77        289.09        88.92 o                         
  -3  11   9         31.97         16.12        47.47 o                         
  -2  11   9        596.15        592.69        50.02 o                         
  -1  11   9        197.01        234.11        31.76 o                         
   0  11   9         38.98         64.11        20.57 o                         
   1  11   9        200.98        158.25        34.53 o                         
   2  11   9        603.40        577.73        41.91 o                         
   3  11   9         32.44        126.20        30.45 o                         
   4  11   9        202.22        179.42        36.04 o                         
   5  11   9        353.18        347.43        54.53 o                         
   6  11   9         28.70         83.02        31.32 o                         
   7  11   9         13.17         45.87        52.10 o                         
   8  11   9          4.53        -15.24        35.60 o                         
   9  11   9        366.49        352.62        89.27 o                         
  10  11   9         16.87         32.98        55.34 o                         
  -8  12   9         16.98         18.84        47.01 o                         
  -7  12   9         78.37         89.31        34.05 o                         
  -6  12   9        159.47        110.58        39.46 o                         
  -5  12   9         56.58         84.80        32.83 o                         
  -4  12   9         60.49         37.37        35.99 o                         
  -3  12   9        627.92        642.83       115.32 o                         
  -2  12   9        249.38        235.69        37.63 o                         
  -1  12   9        200.54        161.21        37.71 o                         
   0  12   9         45.89         50.85        23.51 o                         
   1  12   9        206.21        195.96        36.90 o                         
   2  12   9        247.53        198.93        36.08 o                         
   3  12   9        619.87        647.38        44.87 o                         
   4  12   9         62.02         23.17        50.13 o                         
   5  12   9         56.17         96.70        38.44 o                         
   6  12   9        158.85        205.72        39.65 o                         
   7  12   9         79.21         48.11        36.92 o                         
   8  12   9         16.71         53.16        63.68 o                         
  -7  13   9         92.73        137.37        64.14 o                         
  -6  13   9         27.62         46.56        41.50 o                         
  -5  13   9         56.40         82.12        49.21 o                         
  -4  13   9        198.85        213.23        52.22 o                         
  -3  13   9         41.43         -2.88        37.26 o                         
  -2  13   9        425.26        507.99        43.77 o                         
  -1  13   9         27.00         38.10        33.48 o                         
   0  13   9         15.51         28.77        27.08 o                         
   1  13   9         26.73         52.34        37.27 o                         
   2  13   9        428.41        470.01        45.96 o                         
   3  13   9         42.43         28.67        46.54 o                         
   4  13   9        201.67        246.11        40.26 o                         
   5  13   9         55.33         73.53        39.23 o                         
   6  13   9         27.58         14.46        39.13 o                         
   7  13   9         91.01        126.46        39.52 o                         
  -5  14   9          0.36        -12.55        40.99 o                         
  -4  14   9        199.05        201.92        45.30 o                         
  -3  14   9         46.24         42.06        37.08 o                         
  -2  14   9        168.81        180.96        51.87 o                         
  -1  14   9         35.27         56.26        42.26 o                         
   0  14   9          1.78        -27.90        27.90 o                         
   1  14   9         36.00         80.56        38.31 o                         
   2  14   9        165.92        238.40        48.86 o                         
   3  14   9         47.55         93.65        37.05 o                         
   4  14   9        200.40        257.36        44.44 o                         
   5  14   9          0.36        -37.48        37.55 o                         
   0   1  10        431.26       -131.86       583.64 o                         
   1   1  10        787.42        935.45        25.01 o                         
  -1   2  10       1078.77       1076.93        54.76 o                         
   0   2  10        804.73        750.21        15.75 o                         
   1   2  10       1066.69       1096.45        40.87 o                         
   2   2  10       2212.05       2184.54        33.80 o                         
  -2   3  10       1592.00       1784.59        33.48 o                         
  -1   3  10       3238.43       3169.76       168.35 o                         
   0   3  10       2326.83       2622.52        75.12 o                         
   1   3  10       3208.91       3238.44        39.69 o                         
   2   3  10       1619.77       1820.23        80.47 o                         
   3   3  10       2554.96       2461.02        38.83 o                         
  -3   4  10         35.05         48.93        15.89 o                         
  -2   4  10       1649.07       1812.45       101.89 o                         
  -1   4  10       3359.25       4038.24       130.72 o                         
   0   4  10        384.53        332.22        14.35 o                         
   1   4  10       3356.72       4086.60        47.39 o                         
   2   4  10       1668.86       1901.86        35.64 o                         
   3   4  10         38.22         61.44        38.21 o                         
   4   4  10        251.00        169.90        44.34 o                         
  -4   5  10       1138.83       1102.48        59.86 o                         
  -3   5  10         65.61        106.47        24.55 o                         
  -2   5  10       2426.52       2411.31        62.52 o                         
  -1   5  10       3426.42       4056.55       176.57 o                         
   0   5  10       1007.61        980.75        45.86 o                         
   1   5  10       3384.06       4110.01        94.59 o                         
   2   5  10       2462.79       2420.62        92.74 o                         
   3   5  10         56.55         74.61        18.50 o                         
   4   5  10       1126.74       1144.42        34.91 o                         
   5   5  10        331.21        349.84        31.52 o                         
  -5   6  10       1278.54       1269.69        40.19 o                         
  -4   6  10        106.29        113.84        33.46 o                         
  -3   6  10       1134.71       1321.71        38.31 o                         
  -2   6  10       1045.55        848.83        36.82 o                         
  -1   6  10       1066.94       1085.27        38.67 o                         
   0   6  10        156.97        161.43        13.78 o                         
   1   6  10       1094.24       1053.86        34.05 o                         
   2   6  10       1028.52        854.45        42.14 o                         
   3   6  10       1127.73       1346.56        88.23 o                         
   4   6  10         95.95         90.38        21.78 o                         
   5   6  10       1288.98       1308.72        41.02 o                         
   6   6  10          3.86         48.04        34.50 o                         
  -6   7  10        874.04        868.96        41.58 o                         
  -5   7  10        183.21        204.43        27.91 o                         
  -4   7  10        268.57        266.74        25.69 o                         
  -3   7  10        423.06        440.07        34.04 o                         
  -2   7  10        213.94        245.99        22.34 o                         
  -1   7  10        309.84        301.40        23.66 o                         
   0   7  10         28.12         31.14        13.90 o                         
   1   7  10        296.98        258.17        24.50 o                         
   2   7  10        216.69        257.00        27.79 o                         
   3   7  10        426.40        402.89        29.04 o                         
   4   7  10        262.95        191.05       103.05 o                         
   5   7  10        172.95        219.04        29.87 o                         
   6   7  10        881.12        891.74        52.68 o                         
   7   7  10       1718.94       1697.64        87.65 o                         
  -7   8  10        464.29        460.58        37.57 o                         
  -6   8  10        487.86        537.68        43.19 o                         
  -5   8  10       2722.01       2504.49        58.77 o                         
  -4   8  10        562.57        595.26        34.97 o                         
  -3   8  10        136.85        121.18        23.91 o                         
  -2   8  10        231.93        273.47        44.58 o                         
  -1   8  10        207.31        162.27        25.21 o                         
   0   8  10        209.47        160.45        16.98 o                         
   1   8  10        205.82        164.68        25.42 o                         
   2   8  10        234.69        265.68        26.34 o                         
   3   8  10        131.28         88.29        26.60 o                         
   4   8  10        567.84        603.88        34.53 o                         
   5   8  10       2738.67       2641.25        59.76 o                         
   6   8  10        490.39        447.81        38.15 o                         
   7   8  10        480.82        478.11        40.03 o                         
   8   8  10          5.81         57.07        26.85 o                         
  -8   9  10         49.00         81.62        58.82 o                         
  -7   9  10        302.00        197.59        41.10 o                         
  -6   9  10         32.35         34.89        50.71 o                         
  -5   9  10         73.06        100.08        47.35 o                         
  -4   9  10       1037.59       1007.08        51.64 o                         
  -3   9  10        265.66        190.70        30.60 o                         
  -2   9  10        380.33        373.19        44.46 o                         
  -1   9  10        605.61        717.19        36.08 o                         
   0   9  10        564.90        524.35        24.95 o                         
   1   9  10        598.77        735.52        36.81 o                         
   2   9  10        380.45        332.89        32.12 o                         
   3   9  10        261.35        226.57        31.02 o                         
   4   9  10       1063.80        946.61        44.50 o                         
   5   9  10         76.60        125.22        44.11 o                         
   6   9  10         32.59        -33.73        33.73 o                         
   7   9  10        296.73        327.55        57.54 o                         
   8   9  10         50.67         47.85        34.10 o                         
   9   9  10          2.44         54.76        64.26 o                         
  -9  10  10        101.25         29.58        49.09 o                         
  -8  10  10          3.37        -29.76        38.00 o                         
  -7  10  10          4.65        -22.77        31.45 o                         
  -6  10  10        122.88        195.47        74.45 o                         
  -5  10  10        102.18         73.81        34.73 o                         
  -4  10  10        196.51        159.45        35.12 o                         
  -3  10  10       1493.62       1276.72       815.22 o                         
  -2  10  10          3.87        -25.85        28.66 o                         
  -1  10  10        282.34        256.14        38.32 o                         
   0  10  10        500.34        442.65        32.59 o                         
   1  10  10        281.63        306.20        31.15 o                         
   2  10  10          4.26        -22.32        29.50 o                         
   3  10  10       1489.56       1589.83       128.98 o                         
   4  10  10        195.65        245.52        32.95 o                         
   5  10  10        100.74        230.17        87.65 o                         
   6  10  10        123.69        137.38        47.24 o                         
   7  10  10          5.34         -1.07        47.35 o                         
   8  10  10          3.69         31.05        33.33 o                         
   9  10  10        100.65         47.79        37.06 o                         
  10  10  10          8.19         20.92        41.02 o                         
  -9  11  10         85.87         67.84        81.28 o                         
  -8  11  10        227.36        331.31       104.20 o                         
  -7  11  10        228.14        160.83        38.23 o                         
  -6  11  10         19.74         16.90        35.60 o                         
  -5  11  10        139.95         97.34        34.21 o                         
  -4  11  10        188.95        175.08        35.27 o                         
  -3  11  10        202.97        222.15        40.99 o                         
  -2  11  10        267.79        315.24        94.94 o                         
  -1  11  10         87.18        102.11        44.34 o                         
   0  11  10        284.43        267.17        28.93 o                         
   1  11  10         87.79        122.46        30.70 o                         
   2  11  10        269.35        320.11        62.75 o                         
   3  11  10        201.62        236.33        35.86 o                         
   4  11  10        181.63        166.59        34.81 o                         
   5  11  10        137.47        203.24        34.73 o                         
   6  11  10         20.69         38.92        32.76 o                         
   7  11  10        227.71        241.39        54.19 o                         
   8  11  10        222.98        204.63        51.29 o                         
   9  11  10         87.25         90.45        52.56 o                         
  -8  12  10        101.17         43.60        41.74 o                         
  -7  12  10         72.53        100.88        36.10 o                         
  -6  12  10         26.65         32.98        34.97 o                         
  -5  12  10          4.36         23.90        32.30 o                         
  -4  12  10        266.92        222.02        41.08 o                         
  -3  12  10         73.64         18.80        34.63 o                         
  -2  12  10         85.84         41.55        70.40 o                         
  -1  12  10        212.85        191.81        69.35 o                         
   0  12  10          0.01         41.70        28.62 o                         
   1  12  10        213.65        200.64        45.27 o                         
   2  12  10         86.72         59.19        35.92 o                         
   3  12  10         72.20         -8.55        35.93 o                         
   4  12  10        265.57        313.41        38.09 o                         
   5  12  10          4.56         41.57        32.47 o                         
   6  12  10         25.70         -0.35        35.85 o                         
   7  12  10         73.38         48.69        36.26 o                         
   8  12  10        105.62        145.76        40.82 o                         
  -6  13  10         95.81         43.57        44.11 o                         
  -5  13  10         89.39        120.52        39.28 o                         
  -4  13  10         44.40         43.84        35.93 o                         
  -3  13  10         21.49         42.84        51.29 o                         
  -2  13  10         53.06          0.81        39.48 o                         
  -1  13  10         27.21          6.39        36.80 o                         
   0  13  10        144.04        168.43        26.98 o                         
   1  13  10         25.08        -37.60        37.60 o                         
   2  13  10         50.78         18.93        36.32 o                         
   3  13  10         21.64         22.28        76.30 o                         
   4  13  10         44.13         65.74        54.19 o                         
   5  13  10         90.43        101.69        38.13 o                         
   6  13  10         95.19         71.88        60.79 o                         
  -4  14  10         99.72         33.12        41.41 o                         
  -3  14  10        100.16        123.68        39.60 o                         
  -2  14  10         71.69        105.33        50.94 o                         
  -1  14  10         46.45         47.59        42.96 o                         
   0  14  10          9.91         -6.68        26.77 o                         
   1  14  10         48.88         64.38        40.44 o                         
   2  14  10         69.87        102.93        50.71 o                         
   3  14  10        102.52         94.09        65.19 o                         
   4  14  10        100.73         91.35        43.45 o                         
   0   1  11       4585.99       5013.86       116.09 o                         
   1   1  11       4668.70       5764.33       152.72 o                         
  -1   2  11       1988.36       2104.34        93.78 o                         
   0   2  11       2776.42       2544.30        40.61 o                         
   1   2  11       1930.96       2028.62        51.52 o                         
   2   2  11        132.96        113.51        14.65 o                         
  -2   3  11        361.47        302.70        29.18 o                         
  -1   3  11       1220.18       1359.95        29.94 o                         
   0   3  11       2872.97       2893.11        55.48 o                         
   1   3  11       1254.31       1500.19        58.59 o                         
   2   3  11        351.51        313.01        19.65 o                         
   3   3  11          5.69        -32.53        32.53 o                         
  -3   4  11       1943.26       2033.00        40.19 o                         
  -2   4  11        354.05        397.72        24.66 o                         
  -1   4  11        351.67        351.88        29.18 o                         
   0   4  11         17.57         35.09        10.48 o                         
   1   4  11        366.25        395.67        34.62 o                         
   2   4  11        351.92        425.83        45.15 o                         
   3   4  11       1956.86       2074.49        40.68 o                         
   4   4  11          0.51         20.12        16.21 o                         
  -4   5  11        639.02        576.90        28.73 o                         
  -3   5  11        977.40        872.54        30.12 o                         
  -2   5  11       1778.15       1768.36       139.86 o                         
  -1   5  11       5586.03       6229.82       226.12 o                         
   0   5  11         19.04        -12.42        12.42 o                         
   1   5  11       5620.83       6349.37       297.44 o                         
   2   5  11       1785.56       1776.28        79.43 o                         
   3   5  11        987.28        930.82        40.29 o                         
   4   5  11        624.83        584.98        28.56 o                         
   5   5  11        413.81        411.54        27.67 o                         
  -5   6  11        401.21        459.95        62.99 o                         
  -4   6  11       1636.29       1628.91        43.06 o                         
  -3   6  11        116.86        123.84        20.30 o                         
  -2   6  11       2626.10       2682.97        72.02 o                         
  -1   6  11        289.09        223.03        29.41 o                         
   0   6  11        830.38        883.32        22.08 o                         
   1   6  11        295.35        265.35        23.13 o                         
   2   6  11       2617.30       2673.41        93.09 o                         
   3   6  11        116.14        104.09        20.73 o                         
   4   6  11       1656.49       1673.16        43.53 o                         
   5   6  11        390.08        474.64        51.06 o                         
   6   6  11        591.41        508.60        34.69 o                         
  -6   7  11       1063.93       1164.19        44.19 o                         
  -5   7  11        622.01        562.83        34.94 o                         
  -4   7  11        157.31        190.11        24.08 o                         
  -3   7  11       2997.49       2969.40        79.66 o                         
  -2   7  11        124.51        117.37        22.40 o                         
  -1   7  11        856.46        919.82        33.65 o                         
   0   7  11       1312.42       1184.94       210.60 o                         
   1   7  11        859.68        881.74        33.73 o                         
   2   7  11        124.53        147.28        21.71 o                         
   3   7  11       2971.01       2951.16        56.73 o                         
   4   7  11        154.36        175.15        26.40 o                         
   5   7  11        621.57        600.00        34.60 o                         
   6   7  11       1072.55       1072.28        55.00 o                         
   7   7  11       1260.98       1195.53        60.21 o                         
  -7   8  11         43.33         31.01        34.62 o                         
  -6   8  11         51.49         23.32        86.26 o                         
  -5   8  11         64.23         56.30        34.50 o                         
  -4   8  11         79.90        133.95        71.90 o                         
  -3   8  11        112.12        133.87        24.46 o                         
  -2   8  11         15.30         -4.98        23.25 o                         
  -1   8  11        723.19        725.20        34.78 o                         
   0   8  11        476.66        480.16        20.37 o                         
   1   8  11        710.98        760.19        34.49 o                         
   2   8  11         16.46        -10.67        26.05 o                         
   3   8  11        112.68         46.94        47.01 o                         
   4   8  11         79.22         83.07        31.96 o                         
   5   8  11         67.76         95.15        30.57 o                         
   6   8  11         54.90         43.13        29.29 o                         
   7   8  11         41.80         35.58        31.75 o                         
   8   8  11         76.69        142.89        32.86 o                         
  -8   9  11        101.28        107.00        38.56 o                         
  -7   9  11       1039.18        999.22        50.02 o                         
  -6   9  11        414.63        470.38        42.49 o                         
  -5   9  11        130.04        149.53        53.03 o                         
  -4   9  11        611.12        610.52        36.97 o                         
  -3   9  11        909.20        977.72        42.24 o                         
  -2   9  11        256.26        285.76        29.29 o                         
  -1   9  11         38.43         46.25        23.28 o                         
   0   9  11         69.89         60.37        18.55 o                         
   1   9  11         34.53        -10.99        26.34 o                         
   2   9  11        249.90        243.03        47.70 o                         
   3   9  11        897.43        888.07        62.64 o                         
   4   9  11        625.87        603.58        38.70 o                         
   5   9  11        126.51        121.45        32.53 o                         
   6   9  11        417.62        393.72        39.58 o                         
   7   9  11       1049.02       1040.73        56.73 o                         
   8   9  11         95.18         62.42        56.15 o                         
   9   9  11        307.09        235.66        41.34 o                         
  -9  10  11        107.83        117.98        41.08 o                         
  -8  10  11        383.75        390.91        42.49 o                         
  -7  10  11        114.92         99.57        36.01 o                         
  -6  10  11        433.28        435.36        39.80 o                         
  -5  10  11        448.20        500.55        84.06 o                         
  -4  10  11        476.63        558.06        72.83 o                         
  -3  10  11        733.66        341.65       298.49 o                         
  -2  10  11        940.51        739.43       512.10 o                         
  -1  10  11        426.14        455.72        36.44 o                         
   0  10  11          0.00         -4.67        20.87 o                         
   1  10  11        420.16        474.67        36.94 o                         
   2  10  11        947.06        721.02       497.86 o                         
   3  10  11        731.06        662.30        41.10 o                         
   4  10  11        471.76        503.20        60.55 o                         
   5  10  11        452.01        483.88        41.34 o                         
   6  10  11        432.46        369.14        40.24 o                         
   7  10  11        113.06        148.53        50.60 o                         
   8  10  11        382.27        387.69        79.19 o                         
   9  10  11        109.07        123.02        39.80 o                         
  10  10  11         22.00         11.90        65.07 o                         
  -9  11  11         10.55        104.96        45.85 o                         
  -8  11  11         33.53        110.07        34.78 o                         
  -7  11  11         38.07         59.97        36.42 o                         
  -6  11  11        198.80        203.96        37.87 o                         
  -5  11  11         89.10         99.94        33.81 o                         
  -4  11  11        185.82         75.61        49.32 o                         
  -3  11  11         71.10         28.67        89.96 o                         
  -2  11  11         55.75         71.63        31.68 o                         
  -1  11  11         22.53        -10.01        31.99 o                         
   0  11  11        848.92        715.74        35.90 o                         
   1  11  11         20.58         45.05        31.59 o                         
   2  11  11         56.82         61.55        33.16 o                         
   3  11  11         67.67        -10.45        33.60 o                         
   4  11  11        192.00        163.72        35.37 o                         
   5  11  11         88.57        109.62        56.27 o                         
   6  11  11        191.28        188.79        38.46 o                         
   7  11  11         36.85        -37.37        37.37 o                         
   8  11  11         31.59         70.47        62.17 o                         
   9  11  11          9.88         37.22        38.69 o                         
  -8  12  11         59.64         28.68        84.06 o                         
  -7  12  11         33.43         15.75        39.67 o                         
  -6  12  11         90.17         72.00        37.88 o                         
  -5  12  11        118.23         74.48        76.18 o                         
  -4  12  11         83.50         59.52        50.02 o                         
  -3  12  11         44.94         38.08        77.11 o                         
  -2  12  11        214.95        270.42        38.70 o                         
  -1  12  11         42.81         26.86        60.79 o                         
   0  12  11        904.87        944.11        44.92 o                         
   1  12  11         42.89         95.33        35.09 o                         
   2  12  11        209.92        324.80        66.57 o                         
   3  12  11         46.04         60.69        34.42 o                         
   4  12  11         87.92        119.03        34.41 o                         
   5  12  11        120.51        189.97        36.82 o                         
   6  12  11         90.99         54.16        39.70 o                         
   7  12  11         32.24         89.69        37.17 o                         
   8  12  11         57.77         88.24        39.09 o                         
  -6  13  11         22.06         39.41        63.10 o                         
  -5  13  11          6.84        -11.67        44.46 o                         
  -4  13  11        105.06         61.13        44.69 o                         
  -3  13  11        143.26         79.85        38.82 o                         
  -2  13  11         68.59        105.94        49.55 o                         
  -1  13  11        263.29        321.85        42.16 o                         
   0  13  11         57.79         71.54        26.08 o                         
   1  13  11        259.81        277.45        42.49 o                         
   2  13  11         67.95         85.77        38.40 o                         
   3  13  11        145.05        114.93        39.56 o                         
   4  13  11        104.28         66.15        46.31 o                         
   5  13  11          6.83         10.28        37.33 o                         
   6  13  11         22.32         19.83        40.36 o                         
  -4  14  11         13.88         39.42        40.36 o                         
  -3  14  11         18.92         78.35        37.00 o                         
  -2  14  11         74.09        171.75        37.44 o                         
  -1  14  11         19.37        100.87        39.08 o                         
   0  14  11        104.83        119.75        28.71 o                         
   1  14  11         19.58         73.28        38.88 o                         
   2  14  11         75.45         60.61        39.36 o                         
   3  14  11         19.56         -1.80        39.18 o                         
   4  14  11         14.19         23.16        39.56 o                         
   0   0  12      15412.99      14990.65       123.08 o                         
   0   1  12       2426.03       2482.56       190.88 o                         
   1   1  12        441.74        345.53        19.32 o                         
  -1   2  12        517.63        542.93        33.11 o                         
   0   2  12        749.68        725.81       129.55 o                         
   1   2  12        515.27        508.56        22.10 o                         
   2   2  12        744.69        786.80        25.12 o                         
  -2   3  12       7708.29       8325.84       222.07 o                         
  -1   3  12       7324.82       7371.92       100.04 o                         
   0   3  12       3369.88       3055.58        31.44 o                         
   1   3  12       7355.71       7746.70        71.55 o                         
   2   3  12       7773.30       8441.61        68.61 o                         
   3   3  12       7160.98       7525.01       191.73 o                         
  -3   4  12       1571.92       1732.05        73.98 o                         
  -2   4  12        640.14        694.41        26.93 o                         
  -1   4  12       2737.68       2997.20       111.61 o                         
   0   4  12       1031.53        888.51        22.93 o                         
   1   4  12       2734.81       3071.57        81.97 o                         
   2   4  12        632.78        680.41        27.07 o                         
   3   4  12       1566.11       1831.31        45.15 o                         
   4   4  12        247.52        280.21        22.01 o                         
  -4   5  12       2118.16       1980.24        62.75 o                         
  -3   5  12         35.43         -8.46        25.94 o                         
  -2   5  12       1087.84        998.24        45.39 o                         
  -1   5  12       3003.14       3683.31       200.53 o                         
   0   5  12       2225.80       2582.76        63.70 o                         
   1   5  12       3027.87       3730.88        54.53 o                         
   2   5  12       1060.54       1002.90        32.99 o                         
   3   5  12         41.62         -1.54        41.45 o                         
   4   5  12       2128.11       1951.85        82.55 o                         
   5   5  12        444.71        418.82        28.13 o                         
  -5   6  12        324.47        376.44        28.84 o                         
  -4   6  12         11.79         18.73        25.59 o                         
  -3   6  12        691.45        787.82        32.81 o                         
  -2   6  12        137.94        164.77        23.31 o                         
  -1   6  12         80.07        115.45        28.02 o                         
   0   6  12        348.32        388.90        22.77 o                         
   1   6  12         77.54         82.05        20.00 o                         
   2   6  12        142.47        233.74        23.74 o                         
   3   6  12        694.73        838.60        33.71 o                         
   4   6  12         12.56         23.54        23.27 o                         
   5   6  12        324.18        285.18        41.45 o                         
   6   6  12       2448.87       2366.54        56.86 o                         
  -6   7  12        659.86        663.34        38.67 o                         
  -5   7  12       1076.42       1190.57        43.73 o                         
  -4   7  12         28.04         55.80        22.67 o                         
  -3   7  12          9.88         75.85        22.48 o                         
  -2   7  12       1095.32       1062.53        37.09 o                         
  -1   7  12         74.23         73.39        21.11 o                         
   0   7  12        242.94        321.20        25.70 o                         
   1   7  12         71.37         27.81        21.57 o                         
   2   7  12       1082.34        987.16        37.24 o                         
   3   7  12         10.33         29.02        57.54 o                         
   4   7  12         30.04         -4.90        24.59 o                         
   5   7  12       1088.80       1214.96        44.24 o                         
   6   7  12        675.27        642.22        59.98 o                         
   7   7  12          0.17         62.19        27.05 o                         
  -7   8  12        431.10        340.23        37.49 o                         
  -6   8  12        187.84        196.30        30.86 o                         
  -5   8  12        718.89        639.74        39.17 o                         
  -4   8  12        562.14        569.96        36.10 o                         
  -3   8  12         52.78         90.45        22.91 o                         
  -2   8  12        418.87        440.95        31.49 o                         
  -1   8  12       1266.72       1108.64        40.52 o                         
   0   8  12        172.32        133.16        19.83 o                         
   1   8  12       1310.02       1188.74        40.52 o                         
   2   8  12        412.33        437.33        31.15 o                         
   3   8  12         48.02         38.64        24.36 o                         
   4   8  12        562.80        576.83        78.50 o                         
   5   8  12        702.55        639.01        39.75 o                         
   6   8  12        188.34        108.66        33.47 o                         
   7   8  12        437.46        418.40       140.56 o                         
   8   8  12          0.53        -11.95        34.02 o                         
  -8   9  12        352.09        430.87        39.93 o                         
  -7   9  12        197.21        278.05        35.82 o                         
  -6   9  12        176.96        205.68        44.69 o                         
  -5   9  12        101.30         99.31        29.39 o                         
  -4   9  12        657.60        597.31        38.89 o                         
  -3   9  12        518.51        554.08       107.56 o                         
  -2   9  12        170.08        221.49        61.02 o                         
  -1   9  12        195.34        162.66        29.51 o                         
   0   9  12        181.53        291.15        21.64 o                         
   1   9  12        194.39        156.97        29.67 o                         
   2   9  12        169.04        209.66        29.57 o                         
   3   9  12        508.18        495.77        36.84 o                         
   4   9  12        660.02        586.83        39.38 o                         
   5   9  12        104.35        157.40        31.31 o                         
   6   9  12        178.75        283.04        33.98 o                         
   7   9  12        203.28        257.78        35.60 o                         
   8   9  12        350.47        393.60        54.65 o                         
   9   9  12        334.68        369.36        43.13 o                         
  -9  10  12         21.53         58.99        37.65 o                         
  -8  10  12         33.92         99.25        34.70 o                         
  -7  10  12         66.23         32.01        39.71 o                         
  -6  10  12        327.74        318.98        38.82 o                         
  -5  10  12        222.34        200.07        38.32 o                         
  -4  10  12        170.80        186.77        33.32 o                         
  -3  10  12         53.66         61.14        64.84 o                         
  -2  10  12        269.42         68.99        97.95 o                         
  -1  10  12         69.45        110.47        30.95 o                         
   0  10  12         71.40         73.87        20.20 o                         
   1  10  12         71.60         63.60        32.51 o                         
   2  10  12        264.05        119.03       149.24 o                         
   3  10  12         53.97         63.04        31.41 o                         
   4  10  12        169.79        194.74        33.82 o                         
   5  10  12        220.09        174.95        34.71 o                         
   6  10  12        331.49        349.91        39.06 o                         
   7  10  12         65.49        120.29        33.30 o                         
   8  10  12         34.97        133.34        34.87 o                         
   9  10  12         20.72        -47.47        47.47 o                         
  10  10  12        552.38        558.54        49.04 o                         
  -9  11  12          3.35         13.50        58.70 o                         
  -8  11  12          8.57         26.54        71.67 o                         
  -7  11  12         15.13         36.86        33.78 o                         
  -6  11  12        238.87        238.08        38.75 o                         
  -5  11  12          8.68        -10.31        41.91 o                         
  -4  11  12         54.89         63.79        32.15 o                         
  -3  11  12        177.41        277.48        67.96 o                         
  -2  11  12          9.53        -25.35        31.15 o                         
  -1  11  12        373.14        357.02        39.05 o                         
   0  11  12         37.92        -19.95        22.67 o                         
   1  11  12        370.07        445.29        42.49 o                         
   2  11  12         12.08        -38.67        52.33 o                         
   3  11  12        176.36        212.40        34.73 o                         
   4  11  12         55.15         21.82        32.67 o                         
   5  11  12          8.73        -30.73        31.85 o                         
   6  11  12        235.32        215.16        53.14 o                         
   7  11  12         14.85          0.32        35.50 o                         
   8  11  12          8.23         19.56        57.20 o                         
   9  11  12          3.42          5.19        39.36 o                         
  -8  12  12         44.28        -17.38        39.87 o                         
  -7  12  12         37.77         20.91        38.06 o                         
  -6  12  12         64.95         41.11        41.80 o                         
  -5  12  12         64.00         78.40        39.83 o                         
  -4  12  12          3.81         58.36        46.78 o                         
  -3  12  12        301.80        315.56        39.21 o                         
  -2  12  12         64.13         -3.96        35.19 o                         
  -1  12  12        323.39        278.99        40.36 o                         
   0  12  12         41.90         60.02        27.27 o                         
   1  12  12        311.50        319.38        38.82 o                         
   2  12  12         64.37         27.49        83.13 o                         
   3  12  12        304.87        399.53        40.08 o                         
   4  12  12          3.09        -37.44        37.44 o                         
   5  12  12         62.96        130.76        49.90 o                         
   6  12  12         63.82         48.68        40.20 o                         
   7  12  12         37.90         60.29        38.06 o                         
   8  12  12         44.22         10.87        48.86 o                         
  -6  13  12          2.92          6.30        37.73 o                         
  -5  13  12        150.84        175.57        41.02 o                         
  -4  13  12         71.83         76.33        39.58 o                         
  -3  13  12         20.25         22.40        37.37 o                         
  -2  13  12        202.08        274.81        90.89 o                         
  -1  13  12          4.62          1.99        54.07 o                         
   0  13  12         61.21         37.90        29.73 o                         
   1  13  12          4.45         41.40        54.19 o                         
   2  13  12        204.54        206.42        47.82 o                         
   3  13  12         20.09         54.36        74.33 o                         
   4  13  12         73.80         94.75        64.26 o                         
   5  13  12        153.47        174.91        44.45 o                         
   6  13  12          2.81         20.15        37.33 o                         
  -3  14  12         16.25         30.24        38.90 o                         
  -2  14  12         61.18         73.40        39.78 o                         
  -1  14  12        123.45         76.07        41.75 o                         
   0  14  12          0.57         49.64        25.49 o                         
   1  14  12        123.22        157.16        42.90 o                         
   2  14  12         60.70          3.33        76.88 o                         
   3  14  12         15.23         83.68        37.72 o                         
   0   1  13        534.46        584.27       289.38 o                         
   1   1  13        120.73        125.06        26.05 o                         
  -1   2  13       4368.27       5189.07        53.21 o                         
   0   2  13       4171.37       5111.17       627.85 o                         
   1   2  13       4416.70       5367.17       173.79 o                         
   2   2  13        858.56       1153.07        30.37 o                         
  -2   3  13         12.86        -18.34        18.34 o                         
  -1   3  13       3338.25       3808.93       119.14 o                         
   0   3  13        970.81        919.61        57.69 o                         
   1   3  13       3337.30       3799.46        50.01 o                         
   2   3  13          8.58        -19.24        19.24 o                         
   3   3  13         39.95         12.61        17.19 o                         
  -3   4  13        243.93        261.30        31.49 o                         
  -2   4  13       2006.88       2079.77        78.27 o                         
  -1   4  13       1449.54       1602.50       133.61 o                         
   0   4  13       3022.79       3042.67        97.04 o                         
   1   4  13       1483.10       1593.15       106.52 o                         
   2   4  13       2002.94       2206.28        99.57 o                         
   3   4  13        237.75        241.08        34.16 o                         
   4   4  13        611.22        662.09        65.88 o                         
  -4   5  13        282.15        289.16        23.08 o                         
  -3   5  13        304.45        308.39        22.49 o                         
  -2   5  13        217.30        242.20        21.93 o                         
  -1   5  13         38.97         13.06        20.03 o                         
   0   5  13          9.16          7.00        16.14 o                         
   1   5  13         32.46         28.48        18.89 o                         
   2   5  13        225.37        242.48        21.52 o                         
   3   5  13        301.24        297.90        23.47 o                         
   4   5  13        278.07        233.44        24.46 o                         
   5   5  13        545.59        468.50        39.13 o                         
  -5   6  13        570.66        535.79        32.34 o                         
  -4   6  13        335.17        400.21        27.34 o                         
  -3   6  13       2139.14       2014.99       105.82 o                         
  -2   6  13       1046.09       1142.34        37.16 o                         
  -1   6  13        707.19        638.67        29.72 o                         
   0   6  13        259.39        270.30        22.46 o                         
   1   6  13        703.84        608.41        31.27 o                         
   2   6  13       1014.17       1126.09        37.26 o                         
   3   6  13       2134.60       2052.91        47.55 o                         
   4   6  13        336.92        395.19        29.06 o                         
   5   6  13        577.55        571.18        58.47 o                         
   6   6  13        187.79        249.95        32.42 o                         
  -6   7  13          5.25         10.81        28.40 o                         
  -5   7  13       1345.76       1340.23        47.93 o                         
  -4   7  13         28.64         65.38        24.07 o                         
  -3   7  13        773.42        765.94        49.09 o                         
  -2   7  13        309.42        269.14        27.13 o                         
  -1   7  13        388.41        414.10        28.16 o                         
   0   7  13          4.12          8.00        14.49 o                         
   1   7  13        393.34        424.45        28.24 o                         
   2   7  13        308.80        345.89        27.96 o                         
   3   7  13        764.63        774.82        34.87 o                         
   4   7  13         29.52          3.92        25.19 o                         
   5   7  13       1346.71       1307.22       130.37 o                         
   6   7  13          3.57        -13.31        28.61 o                         
   7   7  13        213.29        235.97        34.18 o                         
  -7   8  13        294.06        339.99        36.32 o                         
  -6   8  13       1139.03       1202.92        65.65 o                         
  -5   8  13        487.67        489.67        35.53 o                         
  -4   8  13       1048.02       1168.49        44.09 o                         
  -3   8  13        284.59        274.31        36.36 o                         
  -2   8  13        457.31        494.86        32.15 o                         
  -1   8  13          9.95         72.40        23.00 o                         
   0   8  13       3251.25       3153.34        57.72 o                         
   1   8  13          9.27         -1.39        25.04 o                         
   2   8  13        451.23        359.26        36.47 o                         
   3   8  13        287.21        281.11        39.71 o                         
   4   8  13       1064.55       1149.23        46.99 o                         
   5   8  13        475.89        430.98        36.88 o                         
   6   8  13       1137.94       1093.61        81.28 o                         
   7   8  13        292.01        197.45        39.71 o                         
   8   8  13        259.37        299.77        38.01 o                         
  -8   9  13         85.74         21.39        48.86 o                         
  -7   9  13        242.06        228.04        38.37 o                         
  -6   9  13        100.94        177.97        31.48 o                         
  -5   9  13        593.30        594.63        41.82 o                         
  -4   9  13        212.58        205.44        32.79 o                         
  -3   9  13        203.81        217.28        31.08 o                         
  -2   9  13        103.04         89.31        27.67 o                         
  -1   9  13        605.98        590.44        36.84 o                         
   0   9  13        524.53        517.13        24.28 o                         
   1   9  13        608.65        582.21        54.30 o                         
   2   9  13        105.30         49.53        29.81 o                         
   3   9  13        213.38        267.64        59.51 o                         
   4   9  13        219.23        201.78        32.71 o                         
   5   9  13        585.25        719.75        40.52 o                         
   6   9  13        105.02         86.81        33.34 o                         
   7   9  13        243.89        215.28        37.68 o                         
   8   9  13         81.54          8.39        41.10 o                         
   9   9  13        200.88        113.63        43.55 o                         
  -9  10  13        108.56        147.99        52.91 o                         
  -8  10  13         12.27          9.20        51.18 o                         
  -7  10  13        139.02        201.05       108.72 o                         
  -6  10  13        163.73        219.11        36.37 o                         
  -5  10  13        100.61        104.39        32.33 o                         
  -4  10  13        125.11        146.51        33.65 o                         
  -3  10  13        214.24        174.42       116.13 o                         
  -2  10  13        904.22        825.77       495.20 o                         
  -1  10  13        511.23        438.11        44.23 o                         
   0  10  13          2.49         33.68        20.94 o                         
   1  10  13        509.96        514.79        67.15 o                         
   2  10  13        924.54        770.61       521.71 o                         
   3  10  13        212.39        272.46        59.98 o                         
   4  10  13        122.64        132.88        34.79 o                         
   5  10  13        101.64         59.95        33.30 o                         
   6  10  13        164.04        179.50        64.72 o                         
   7  10  13        140.44        118.52        39.93 o                         
   8  10  13         12.41         43.46        35.20 o                         
   9  10  13        107.66         61.58        38.52 o                         
  10  10  13        133.03         92.19        42.57 o                         
  -9  11  13         99.37         94.70        43.77 o                         
  -8  11  13         21.65         28.25        38.32 o                         
  -7  11  13        185.60        131.57        56.62 o                         
  -6  11  13         59.17         58.20        35.20 o                         
  -5  11  13         36.16         41.55        38.90 o                         
  -4  11  13        196.83        193.43        37.32 o                         
  -3  11  13          7.23        -23.32        31.92 o                         
  -2  11  13        144.03        168.08        34.46 o                         
  -1  11  13        314.95        319.98        39.37 o                         
   0  11  13         32.15         30.84        21.51 o                         
   1  11  13        308.89        297.42        37.33 o                         
   2  11  13        144.68        171.89        38.09 o                         
   3  11  13          6.57         40.17        80.12 o                         
   4  11  13        198.69        263.15        36.36 o                         
   5  11  13         37.39         59.38        34.12 o                         
   6  11  13         61.11         93.96        33.07 o                         
   7  11  13        184.21         89.30        52.22 o                         
   8  11  13         22.84          3.01        39.30 o                         
   9  11  13        100.17         80.69        42.31 o                         
  -7  12  13         44.43        105.91       105.25 o                         
  -6  12  13         22.92         41.05        36.42 o                         
  -5  12  13         90.60        102.63        36.35 o                         
  -4  12  13         38.96         42.20        35.20 o                         
  -3  12  13         56.38         -3.66        41.22 o                         
  -2  12  13         55.81        103.19        35.61 o                         
  -1  12  13         35.82        -34.17        67.04 o                         
   0  12  13        110.38         68.09        25.91 o                         
   1  12  13         37.21         41.42        37.40 o                         
   2  12  13         56.37         56.81        73.06 o                         
   3  12  13         55.80         60.86        36.51 o                         
   4  12  13         36.53         12.10        35.79 o                         
   5  12  13         89.11         32.06        78.96 o                         
   6  12  13         22.76         43.73        40.99 o                         
   7  12  13         42.69         24.40        80.82 o                         
  -5  13  13         76.02        140.69        36.92 o                         
  -4  13  13         91.42         90.06        60.79 o                         
  -3  13  13        108.25        166.55        39.66 o                         
  -2  13  13          5.94        -34.70        35.91 o                         
  -1  13  13         17.60         68.58        57.89 o                         
   0  13  13          7.06         44.06        33.62 o                         
   1  13  13         16.31          5.00        36.72 o                         
   2  13  13          5.87        -13.02        36.83 o                         
   3  13  13        107.95        104.82        39.86 o                         
   4  13  13         90.63        130.95        46.08 o                         
   5  13  13         77.43         23.03        42.40 o                         
  -2  14  13         48.40         29.54        40.68 o                         
  -1  14  13         48.88         61.23        39.94 o                         
   0  14  13          1.59         -6.58        29.16 o                         
   1  14  13         47.02         13.87        41.83 o                         
   2  14  13         50.27         96.70        65.53 o                         
   0   1  14        545.94        691.66       300.98 o                         
   1   1  14        307.34        304.04        35.78 o                         
  -1   2  14       1103.14       1044.61       107.56 o                         
   0   2  14      11843.94      13022.69       367.02 o                         
   1   2  14       1081.96        949.92        31.76 o                         
   2   2  14        381.28        316.95        22.27 o                         
  -2   3  14       4047.51       4924.16       128.05 o                         
  -1   3  14       1899.11       1834.98        39.87 o                         
   0   3  14       2700.92       3460.49        66.58 o                         
   1   3  14       1883.16       1905.54        39.38 o                         
   2   3  14       4082.73       4940.30       134.89 o                         
   3   3  14        210.51        205.29        49.44 o                         
  -3   4  14        688.54        757.82        29.55 o                         
  -2   4  14       1140.81       1012.05        54.07 o                         
  -1   4  14       3723.91       4095.64        66.23 o                         
   0   4  14         93.63         45.97        78.34 o                         
   1   4  14       3716.67       4277.42       132.45 o                         
   2   4  14       1136.29       1117.12        50.71 o                         
   3   4  14        707.41        764.69        51.75 o                         
   4   4  14       1005.97        875.92        32.17 o                         
  -4   5  14        373.96        322.19        27.41 o                         
  -3   5  14       1833.40       1894.06        44.29 o                         
  -2   5  14         24.61         38.77        26.28 o                         
  -1   5  14        181.33        186.53        20.38 o                         
   0   5  14        284.61        325.61        20.02 o                         
   1   5  14        181.80        168.18        22.44 o                         
   2   5  14         22.43         63.31        28.48 o                         
   3   5  14       1820.55       1863.49        45.14 o                         
   4   5  14        387.64        316.33        26.77 o                         
   5   5  14         52.26        109.47        22.51 o                         
  -5   6  14        130.44        174.79        25.96 o                         
  -4   6  14        412.67        441.45        29.93 o                         
  -3   6  14        966.22       1049.51        82.67 o                         
  -2   6  14       1385.76       1270.11        39.38 o                         
  -1   6  14        540.41        388.85        61.36 o                         
   0   6  14       2958.38       2904.19        76.51 o                         
   1   6  14        549.04        448.51        31.69 o                         
   2   6  14       1398.93       1152.14        39.37 o                         
   3   6  14        971.64       1037.41        38.56 o                         
   4   6  14        405.68        419.11        30.06 o                         
   5   6  14        134.21        157.96        50.13 o                         
   6   6  14        371.03        330.96        58.70 o                         
  -6   7  14        375.94        465.33        37.01 o                         
  -5   7  14        858.45        935.92        43.65 o                         
  -4   7  14       1742.84       1638.49        48.60 o                         
  -3   7  14         82.65         86.07        26.10 o                         
  -2   7  14        121.58         91.12        24.41 o                         
  -1   7  14         44.51         76.05        22.81 o                         
   0   7  14        118.86        137.10        17.86 o                         
   1   7  14         41.42         27.83        23.21 o                         
   2   7  14        119.60         68.54        23.74 o                         
   3   7  14         80.02        122.19        23.31 o                         
   4   7  14       1745.85       1620.17        49.76 o                         
   5   7  14        836.79        905.56        41.50 o                         
   6   7  14        384.07        456.17        49.79 o                         
   7   7  14        374.32        379.03        42.20 o                         
  -7   8  14        556.72        535.48        42.81 o                         
  -6   8  14        585.00        589.41        41.59 o                         
  -5   8  14         33.79         30.78        30.21 o                         
  -4   8  14       1050.11        949.91        46.25 o                         
  -3   8  14        621.24        557.87        36.65 o                         
  -2   8  14        348.74        390.81        31.87 o                         
  -1   8  14        880.61        868.61        41.57 o                         
   0   8  14        262.74        309.77        21.89 o                         
   1   8  14        874.42        769.27        39.83 o                         
   2   8  14        351.08        414.88        31.99 o                         
   3   8  14        620.42        552.75        55.11 o                         
   4   8  14       1053.34       1029.58        67.27 o                         
   5   8  14         34.79          7.45        31.11 o                         
   6   8  14        580.34        573.99        42.49 o                         
   7   8  14        564.12        552.01        52.33 o                         
   8   8  14        447.48        489.21        68.54 o                         
  -8   9  14        122.50        163.81        66.92 o                         
  -7   9  14         52.36         11.68        33.78 o                         
  -6   9  14        291.09        308.30        37.63 o                         
  -5   9  14         62.99         92.08        35.89 o                         
  -4   9  14        140.10        161.58        32.74 o                         
  -3   9  14        496.75        449.66        57.43 o                         
  -2   9  14        276.40        259.22        32.74 o                         
  -1   9  14        846.21        807.84        48.63 o                         
   0   9  14        486.79        508.98        27.14 o                         
   1   9  14        840.28        783.96        85.56 o                         
   2   9  14        275.26        339.56        36.47 o                         
   3   9  14        504.80        468.29        37.24 o                         
   4   9  14        132.98        169.58        31.68 o                         
   5   9  14         60.78         69.87        57.08 o                         
   6   9  14        288.69        240.39        39.43 o                         
   7   9  14         50.45         79.37        32.31 o                         
   8   9  14        120.96        138.31        38.17 o                         
   9   9  14          4.52        -31.85        38.08 o                         
  -9  10  14         72.23         71.66        40.83 o                         
  -8  10  14         48.51         31.53        36.10 o                         
  -7  10  14        187.20        198.83        37.96 o                         
  -6  10  14        275.38        304.56        38.06 o                         
  -5  10  14        554.77        578.22        42.56 o                         
  -4  10  14        347.57        304.93        36.34 o                         
  -3  10  14         53.60        -30.35        30.35 o                         
  -2  10  14          3.54         19.62        28.96 o                         
  -1  10  14        925.19        990.14        48.34 o                         
   0  10  14        626.81        779.90        29.24 o                         
   1  10  14        926.48       1003.24        46.83 o                         
   2  10  14          3.65         47.63        56.50 o                         
   3  10  14         58.38        -24.58        43.07 o                         
   4  10  14        350.25        386.76        38.76 o                         
   5  10  14        565.45        578.32        42.73 o                         
   6  10  14        275.51        332.93        38.63 o                         
   7  10  14        190.68        206.86        39.30 o                         
   8  10  14         47.36         31.63        68.89 o                         
   9  10  14         71.92        -11.75        41.34 o                         
  -8  11  14         78.95          3.50        42.38 o                         
  -7  11  14        107.77         62.59        39.01 o                         
  -6  11  14         43.24        -33.98        36.15 o                         
  -5  11  14          3.21         39.34        75.26 o                         
  -4  11  14        106.31         77.83        37.49 o                         
  -3  11  14        251.98        264.27        47.82 o                         
  -2  11  14        180.96        166.02        35.28 o                         
  -1  11  14        103.01        105.89        58.70 o                         
   0  11  14        251.84        245.65        24.99 o                         
   1  11  14        102.78        141.44        39.48 o                         
   2  11  14        180.86        221.50        46.08 o                         
   3  11  14        254.04        292.90        37.90 o                         
   4  11  14        107.40        147.04        34.39 o                         
   5  11  14          3.27          2.66        33.89 o                         
   6  11  14         44.17         64.71        36.27 o                         
   7  11  14        108.03        144.11        38.49 o                         
   8  11  14         78.56         64.59        81.63 o                         
  -7  12  14         72.81         85.46        41.36 o                         
  -6  12  14          3.21          1.51        36.92 o                         
  -5  12  14        155.15        155.47        51.29 o                         
  -4  12  14          2.78         -4.01        35.12 o                         
  -3  12  14         16.14         -8.18        34.30 o                         
  -2  12  14         48.20         88.24        36.08 o                         
  -1  12  14        289.74        303.13        38.23 o                         
   0  12  14          0.64        -34.02        34.02 o                         
   1  12  14        288.86        252.01        89.38 o                         
   2  12  14         48.92        151.41        36.01 o                         
   3  12  14         15.63         25.27        35.64 o                         
   4  12  14          3.03         17.25        34.22 o                         
   5  12  14        151.57        124.21        40.65 o                         
   6  12  14          3.27          7.48        35.53 o                         
   7  12  14         73.68        159.94        60.44 o                         
  -5  13  14         14.26        -38.16        38.16 o                         
  -4  13  14        169.83        240.75        42.08 o                         
  -3  13  14         16.55          2.47        33.86 o                         
  -2  13  14         46.92         88.19        34.97 o                         
  -1  13  14        175.57        167.62        40.65 o                         
   0  13  14         19.28         12.05        27.95 o                         
   1  13  14        177.72        218.70        41.45 o                         
   2  13  14         46.46        144.01        47.82 o                         
   3  13  14         17.35        -38.70        38.70 o                         
   4  13  14        169.48        179.96        43.01 o                         
   5  13  14         12.82         71.26        37.32 o                         
  -1  14  14          7.04         66.02        35.77 o                         
   0  14  14         13.21         27.47        27.39 o                         
   1  14  14          7.41         15.99        36.42 o                         
   0   1  15       3022.13       2863.60       438.38 o                         
   1   1  15       1725.15       1783.38        93.67 o                         
  -1   2  15        647.55        640.73        27.51 o                         
   0   2  15       6390.32       7212.59       723.27 o                         
   1   2  15        627.66        629.10        26.76 o                         
   2   2  15        908.10       1019.59        31.92 o                         
  -2   3  15       3408.62       3469.76        51.89 o                         
  -1   3  15       2902.39       3067.47       106.52 o                         
   0   3  15       2495.58       2913.50       219.86 o                         
   1   3  15       2907.53       3089.19        47.89 o                         
   2   3  15       3366.18       3516.21        98.18 o                         
   3   3  15         73.01         99.91        45.97 o                         
  -3   4  15        921.23        847.44        32.88 o                         
  -2   4  15        222.55        217.79        21.43 o                         
  -1   4  15         89.65        139.89        24.89 o                         
   0   4  15       5155.03       5623.49       135.36 o                         
   1   4  15         87.43         70.35        22.51 o                         
   2   4  15        213.91        212.12        37.40 o                         
   3   4  15        929.26        883.15        36.82 o                         
   4   4  15        194.68        190.10        25.45 o                         
  -4   5  15        555.29        563.38        30.42 o                         
  -3   5  15       1634.57       1698.09        92.39 o                         
  -2   5  15        105.29         71.62        21.28 o                         
  -1   5  15        242.99        189.67        21.93 o                         
   0   5  15       1505.17       1387.82        50.47 o                         
   1   5  15        223.64        236.60        21.61 o                         
   2   5  15        104.40         93.05        22.00 o                         
   3   5  15       1621.40       1636.58        43.55 o                         
   4   5  15        556.50        573.19        57.20 o                         
   5   5  15         69.74         33.01        26.51 o                         
  -5   6  15        402.77        389.33        44.23 o                         
  -4   6  15        173.25        170.78        27.23 o                         
  -3   6  15         79.10         67.31        32.88 o                         
  -2   6  15       1088.82       1114.08        37.57 o                         
  -1   6  15        989.34       1037.97        35.98 o                         
   0   6  15        676.33        644.92        23.29 o                         
   1   6  15        973.17        953.82        36.93 o                         
   2   6  15       1083.43       1019.30        38.14 o                         
   3   6  15         83.16         77.17        26.11 o                         
   4   6  15        169.27        128.94        27.29 o                         
   5   6  15        406.46        440.80        36.58 o                         
   6   6  15        477.52        502.77        35.70 o                         
  -6   7  15        598.91        568.38        40.18 o                         
  -5   7  15         96.49         76.51        31.61 o                         
  -4   7  15       1279.89       1312.51        46.78 o                         
  -3   7  15        943.60       1018.85        83.59 o                         
  -2   7  15        138.76        145.54        26.03 o                         
  -1   7  15        407.48        420.45        32.65 o                         
   0   7  15         94.09        149.54        17.92 o                         
   1   7  15        422.01        437.19        31.75 o                         
   2   7  15        148.55        159.67        24.40 o                         
   3   7  15        939.16        952.28        52.33 o                         
   4   7  15       1264.51       1303.97        47.92 o                         
   5   7  15         93.54        106.73        52.10 o                         
   6   7  15        586.23        494.61        40.16 o                         
   7   7  15        173.39        159.96        35.96 o                         
  -7   8  15        111.02        131.57        51.99 o                         
  -6   8  15        384.55        449.48        38.54 o                         
  -5   8  15        791.20        683.95        62.29 o                         
  -4   8  15        411.98        371.86        36.83 o                         
  -3   8  15        682.05        717.41        38.31 o                         
  -2   8  15        124.09        109.45        28.84 o                         
  -1   8  15        285.64        250.30        33.23 o                         
   0   8  15          5.01          0.48        17.82 o                         
   1   8  15        282.26        297.71        29.93 o                         
   2   8  15        123.49        189.55       100.61 o                         
   3   8  15        693.93        629.86        39.70 o                         
   4   8  15        406.64        444.23        61.13 o                         
   5   8  15        783.48        736.08        42.89 o                         
   6   8  15        382.73        365.48        39.45 o                         
   7   8  15        112.76        122.27        33.70 o                         
   8   8  15          0.71        -17.67        34.84 o                         
  -8   9  15         92.75         65.09        49.79 o                         
  -7   9  15         43.13         58.12        35.61 o                         
  -6   9  15        113.87        167.97        35.69 o                         
  -5   9  15        500.59        491.34        40.44 o                         
  -4   9  15        459.81        428.66        39.52 o                         
  -3   9  15        132.47         53.58        45.85 o                         
  -2   9  15        339.54        337.62        34.82 o                         
  -1   9  15        708.64        744.98       117.52 o                         
   0   9  15        159.50        242.62        23.20 o                         
   1   9  15        698.59        787.49        41.02 o                         
   2   9  15        338.42        357.64        38.44 o                         
   3   9  15        128.50        128.26        31.52 o                         
   4   9  15        462.00        467.28        50.83 o                         
   5   9  15        492.64        580.26        40.12 o                         
   6   9  15        114.05         84.88        34.83 o                         
   7   9  15         43.15         75.63        57.08 o                         
   8   9  15         90.61        132.28        38.46 o                         
   9   9  15        118.54        122.61        37.98 o                         
  -9  10  15         11.94          3.33       122.96 o                         
  -8  10  15        105.73        142.58        47.47 o                         
  -7  10  15         15.53         45.55        34.48 o                         
  -6  10  15         28.96         14.24        34.47 o                         
  -5  10  15        281.14        298.57        37.55 o                         
  -4  10  15          2.74         21.58        29.87 o                         
  -3  10  15        436.21        319.89       240.94 o                         
  -2  10  15        383.07        354.45       266.18 o                         
  -1  10  15         45.70         27.46        37.98 o                         
   0  10  15          0.34         -8.73        21.69 o                         
   1  10  15         46.91         46.68        33.69 o                         
   2  10  15        384.51        219.87       221.61 o                         
   3  10  15        440.46        415.54        37.96 o                         
   4  10  15          2.41         15.27        31.15 o                         
   5  10  15        276.33        211.02        40.53 o                         
   6  10  15         29.63         32.46        51.99 o                         
   7  10  15         15.38        -17.77        51.75 o                         
   8  10  15        103.38         19.67        41.21 o                         
   9  10  15         12.93        -17.99        57.78 o                         
  -8  11  15         73.47         49.14        75.26 o                         
  -7  11  15         88.18         57.67        38.77 o                         
  -6  11  15         50.83         59.16        35.11 o                         
  -5  11  15         79.74         34.16        34.74 o                         
  -4  11  15        160.68        130.06        44.00 o                         
  -3  11  15          6.87        -33.95        33.95 o                         
  -2  11  15        334.77        356.60        39.45 o                         
  -1  11  15        712.71        702.89        65.88 o                         
   0  11  15          4.28         47.41        23.45 o                         
   1  11  15        707.77        729.23        47.93 o                         
   2  11  15        333.19        312.75        74.45 o                         
   3  11  15          7.82         10.35        33.71 o                         
   4  11  15        160.95        130.85        35.60 o                         
   5  11  15         83.81         59.26        36.84 o                         
   6  11  15         49.18         86.59        36.32 o                         
   7  11  15         87.90         43.77        39.46 o                         
   8  11  15         73.81         72.25        40.36 o                         
  -7  12  15        146.76         74.10        44.03 o                         
  -6  12  15         27.50         94.31        36.36 o                         
  -5  12  15         53.61         52.32        39.51 o                         
  -4  12  15        130.14        145.12        36.82 o                         
  -3  12  15         16.44         47.79        35.26 o                         
  -2  12  15        115.21        151.88        35.18 o                         
  -1  12  15         51.28        106.33        36.81 o                         
   0  12  15         27.26         44.74        23.86 o                         
   1  12  15         52.94         56.02        36.62 o                         
   2  12  15        116.25        191.75        35.25 o                         
   3  12  15         15.84         39.48        78.73 o                         
   4  12  15        129.17        183.48        37.22 o                         
   5  12  15         53.75        107.87        39.83 o                         
   6  12  15         26.97         46.22        35.55 o                         
   7  12  15        148.85        210.26        42.48 o                         
  -4  13  15          5.37        -57.34        83.13 o                         
  -3  13  15         18.21        -15.05        84.06 o                         
  -2  13  15         12.18          4.23        44.11 o                         
  -1  13  15         86.31        110.88        40.12 o                         
   0  13  15        654.96        710.44        36.21 o                         
   1  13  15         87.93         -3.21        42.69 o                         
   2  13  15         12.27         51.05        38.07 o                         
   3  13  15         18.60         20.18        38.44 o                         
   4  13  15          5.19         45.05        36.97 o                         
   0   0  16      12382.13      13240.20       100.12 o                         
   0   1  16        633.03        778.66       105.99 o                         
   1   1  16          1.28        -20.29        31.61 o                         
  -1   2  16        683.60        721.20        36.70 o                         
   0   2  16        483.04        532.56       553.76 o                         
   1   2  16        684.73        704.09        29.33 o                         
   2   2  16       1371.63       1469.91        37.91 o                         
  -2   3  16        413.96        400.32        26.44 o                         
  -1   3  16       1068.90       1095.24        51.18 o                         
   0   3  16       1394.28       1086.37        37.67 o                         
   1   3  16       1044.05       1086.40        33.81 o                         
   2   3  16        429.09        456.02        28.37 o                         
   3   3  16         22.66         32.06        19.78 o                         
  -3   4  16       1557.59       1607.67        56.96 o                         
  -2   4  16        229.68        174.37        57.43 o                         
  -1   4  16        128.02        121.10        19.85 o                         
   0   4  16        415.34        449.90        87.30 o                         
   1   4  16        125.58        109.99        21.22 o                         
   2   4  16        219.33        200.16        24.30 o                         
   3   4  16       1572.70       1524.67        41.08 o                         
   4   4  16       2034.15       2193.01        55.32 o                         
  -4   5  16        228.04        187.24        25.61 o                         
  -3   5  16        313.80        225.90        26.93 o                         
  -2   5  16        963.17       1041.25        75.26 o                         
  -1   5  16         20.92         16.41        26.17 o                         
   0   5  16         47.54          5.96        28.68 o                         
   1   5  16         20.22         38.70        32.88 o                         
   2   5  16        949.50       1033.83        35.77 o                         
   3   5  16        304.61        274.90        26.77 o                         
   4   5  16        231.70        164.89        27.20 o                         
   5   5  16        584.05        602.43        33.48 o                         
  -5   6  16       1742.48       1824.13        52.23 o                         
  -4   6  16        180.77        161.52        28.98 o                         
  -3   6  16        707.29        695.51        35.44 o                         
  -2   6  16        187.83        156.58        25.21 o                         
  -1   6  16         43.46         54.57        24.31 o                         
   0   6  16         83.22         37.62        15.94 o                         
   1   6  16         44.29        -23.85        26.05 o                         
   2   6  16        185.11        171.50        25.69 o                         
   3   6  16        716.24        770.17        36.81 o                         
   4   6  16        186.12        194.53        60.79 o                         
   5   6  16       1747.65       1825.12        52.95 o                         
   6   6  16        641.05        546.05        37.39 o                         
  -6   7  16         26.23         39.66        31.03 o                         
  -5   7  16        307.13        351.47        36.25 o                         
  -4   7  16        189.46        221.67        29.80 o                         
  -3   7  16        990.40        994.23        42.49 o                         
  -2   7  16        304.44        353.74        29.55 o                         
  -1   7  16        535.55        502.95        34.22 o                         
   0   7  16          1.94          2.53        18.77 o                         
   1   7  16        545.20        519.27        48.74 o                         
   2   7  16        321.29        367.10        31.39 o                         
   3   7  16        987.28       1067.58        62.64 o                         
   4   7  16        188.68        159.75        31.44 o                         
   5   7  16        320.28        350.08        41.22 o                         
   6   7  16         25.21        -11.66        59.74 o                         
   7   7  16         12.09         -1.04        51.06 o                         
  -7   8  16        446.43        397.19        42.84 o                         
  -6   8  16        237.20        275.75        78.73 o                         
  -5   8  16        125.14        109.51        38.32 o                         
  -4   8  16        428.47        495.04        44.23 o                         
  -3   8  16        374.37        416.48        36.62 o                         
  -2   8  16        800.30        743.42        39.05 o                         
  -1   8  16        444.45        482.20        43.65 o                         
   0   8  16        189.09        253.99        23.13 o                         
   1   8  16        442.64        501.19        35.45 o                         
   2   8  16        813.71        867.35        40.85 o                         
   3   8  16        369.59        403.07        60.55 o                         
   4   8  16        426.64        458.33        38.52 o                         
   5   8  16        119.01        120.64        31.70 o                         
   6   8  16        239.24        340.72        43.77 o                         
   7   8  16        451.12        463.55        42.33 o                         
   8   8  16         86.94         54.38        40.52 o                         
  -8   9  16        350.91        326.32        61.94 o                         
  -7   9  16        311.82        329.32        41.47 o                         
  -6   9  16        243.79        263.16        58.70 o                         
  -5   9  16         57.07         34.05        75.14 o                         
  -4   9  16         64.16         65.78        32.79 o                         
  -3   9  16         65.23         43.15        30.43 o                         
  -2   9  16        219.92        261.18        32.16 o                         
  -1   9  16         12.53         47.27        27.95 o                         
   0   9  16         54.77         56.15        20.89 o                         
   1   9  16         11.69          9.84        28.48 o                         
   2   9  16        214.78        233.06        32.66 o                         
   3   9  16         68.82         66.99        36.24 o                         
   4   9  16         64.02         43.37        31.79 o                         
   5   9  16         55.89        132.20        32.61 o                         
   6   9  16        235.39        242.38        51.75 o                         
   7   9  16        314.12        365.36        41.68 o                         
   8   9  16        347.90        389.56        45.76 o                         
   9   9  16        213.31        251.70        42.96 o                         
  -9  10  16         67.71         72.67        40.12 o                         
  -8  10  16         27.66          9.89        38.54 o                         
  -7  10  16        109.47         91.30        43.19 o                         
  -6  10  16        177.43        189.67        36.82 o                         
  -5  10  16         62.56         56.28        53.38 o                         
  -4  10  16         70.52         25.75        41.57 o                         
  -3  10  16        278.10         32.95       105.82 o                         
  -2  10  16        185.67         91.92        39.48 o                         
  -1  10  16        587.78        571.31        40.62 o                         
   0  10  16          0.06        -24.51        24.51 o                         
   1  10  16        586.22        522.47        41.45 o                         
   2  10  16        188.42        134.46        70.16 o                         
   3  10  16        275.31        245.66        39.27 o                         
   4  10  16         70.33         82.17        35.52 o                         
   5  10  16         66.20         55.97        47.12 o                         
   6  10  16        168.40        107.09        38.19 o                         
   7  10  16        108.66        117.48        38.37 o                         
   8  10  16         28.10        -15.33        39.98 o                         
   9  10  16         69.48         20.36        40.93 o                         
  -8  11  16         16.08         56.79        38.31 o                         
  -7  11  16         33.21         68.40        37.51 o                         
  -6  11  16         32.01        102.20        37.72 o                         
  -5  11  16         51.97         32.60        35.37 o                         
  -4  11  16         44.56        107.35        36.01 o                         
  -3  11  16          3.72        -33.15        33.15 o                         
  -2  11  16        190.33        178.97        39.63 o                         
  -1  11  16         41.39          5.25        38.79 o                         
   0  11  16         50.92         33.66        37.53 o                         
   1  11  16         41.52         30.95        34.47 o                         
   2  11  16        188.55        140.22        75.14 o                         
   3  11  16          3.15         42.35        32.93 o                         
   4  11  16         44.51         31.71        35.44 o                         
   5  11  16         53.46         60.15        34.35 o                         
   6  11  16         34.35         29.85        39.31 o                         
   7  11  16         34.66         58.79        37.60 o                         
   8  11  16         16.03         -7.75        40.12 o                         
  -6  12  16         33.81         79.98        61.60 o                         
  -5  12  16         11.25         62.90        52.10 o                         
  -4  12  16         39.09         33.39        57.66 o                         
  -3  12  16         91.74        188.63        46.08 o                         
  -2  12  16         94.78         83.87        44.23 o                         
  -1  12  16         58.69         65.73        36.82 o                         
   0  12  16         67.69        106.10        28.31 o                         
   1  12  16         57.89        105.63        34.61 o                         
   2  12  16         93.93        110.10        38.61 o                         
   3  12  16         94.76         73.78        37.26 o                         
   4  12  16         38.29         28.02        38.49 o                         
   5  12  16         12.49        -17.42        36.99 o                         
   6  12  16         35.03         61.96        38.23 o                         
  -4  13  16         72.17         83.83        60.90 o                         
  -3  13  16         54.24         25.99        41.01 o                         
  -2  13  16         40.33         95.28        35.99 o                         
  -1  13  16         58.60        187.57        36.02 o                         
   0  13  16          0.61          2.08        27.32 o                         
   1  13  16         60.53         97.51        37.37 o                         
   2  13  16         39.46          4.90        42.26 o                         
   3  13  16         54.58         56.47        40.95 o                         
   4  13  16         71.31        108.32        39.28 o                         
   0   1  17          0.28         26.37        20.43 o                         
   1   1  17       2361.14       2251.27        48.40 o                         
  -1   2  17       1658.90       1479.32        39.13 o                         
   0   2  17       2021.90       2168.75        83.28 o                         
   1   2  17       1634.60       1509.72        38.64 o                         
   2   2  17         60.63         61.29        20.55 o                         
  -2   3  17        771.76        794.54        67.85 o                         
  -1   3  17         40.14         58.51        20.38 o                         
   0   3  17        305.34        304.53        39.91 o                         
   1   3  17         46.74         50.86        20.62 o                         
   2   3  17        775.37        714.97        32.42 o                         
   3   3  17        937.97        908.46        33.79 o                         
  -3   4  17        370.88        275.10        49.90 o                         
  -2   4  17       3052.75       2955.18        95.17 o                         
  -1   4  17        538.77        539.61        28.48 o                         
   0   4  17       2116.76       2336.20        67.65 o                         
   1   4  17        549.55        523.40        42.03 o                         
   2   4  17       3082.49       3029.57        54.36 o                         
   3   4  17        377.42        295.41        33.58 o                         
   4   4  17        284.56        239.17        28.49 o                         
  -4   5  17       1550.64       1307.79        68.08 o                         
  -3   5  17        119.90        193.85        25.02 o                         
  -2   5  17        123.14        102.16        27.21 o                         
  -1   5  17        114.48        120.36        27.32 o                         
   0   5  17       1205.08       1189.56        28.56 o                         
   1   5  17        115.21        131.43        46.43 o                         
   2   5  17        122.31         54.62        27.55 o                         
   3   5  17        121.76        137.01        25.81 o                         
   4   5  17       1523.99       1322.08        50.48 o                         
   5   5  17         25.47         18.02        25.65 o                         
  -5   6  17        940.72        970.82        44.21 o                         
  -4   6  17       1398.68       1325.47        64.26 o                         
  -3   6  17        153.90        111.51        27.40 o                         
  -2   6  17        200.21        217.87        25.59 o                         
  -1   6  17        993.78        885.02        37.57 o                         
   0   6  17         46.06         95.89        17.19 o                         
   1   6  17       1002.59        966.05        37.24 o                         
   2   6  17        193.51        234.24        49.90 o                         
   3   6  17        151.17        116.75        29.22 o                         
   4   6  17       1411.09       1349.14        45.91 o                         
   5   6  17        947.87        971.46        65.30 o                         
   6   6  17         23.87         67.61        28.24 o                         
  -6   7  17         48.83         12.38        31.72 o                         
  -5   7  17        892.43        828.40        60.55 o                         
  -4   7  17        172.23        193.55        47.01 o                         
  -3   7  17        183.96        186.29        37.51 o                         
  -2   7  17        379.48        342.25        31.34 o                         
  -1   7  17        559.75        541.82        52.45 o                         
   0   7  17        905.93        924.09        28.96 o                         
   1   7  17        557.56        523.04        36.08 o                         
   2   7  17        374.08        330.32        32.74 o                         
   3   7  17        173.89        131.26        31.49 o                         
   4   7  17        172.17        137.46        33.25 o                         
   5   7  17        893.14        944.51        46.08 o                         
   6   7  17         47.93         -1.03        31.19 o                         
   7   7  17        330.47        311.56        48.17 o                         
  -7   8  17          9.58         74.18        32.39 o                         
  -6   8  17        124.03        141.68        33.05 o                         
  -5   8  17        580.23        735.23        43.45 o                         
  -4   8  17         65.97         35.20        31.76 o                         
  -3   8  17       1609.72       1577.56        53.77 o                         
  -2   8  17        372.63        370.60        34.55 o                         
  -1   8  17        376.12        339.86        34.47 o                         
   0   8  17        657.11        725.09        28.24 o                         
   1   8  17        364.35        338.49        34.26 o                         
   2   8  17        366.83        384.65        33.39 o                         
   3   8  17       1606.80       1692.89        54.33 o                         
   4   8  17         67.36         94.73        33.15 o                         
   5   8  17        590.93        661.54        43.47 o                         
   6   8  17        119.70        117.51        34.79 o                         
   7   8  17          9.90        -17.54        69.58 o                         
   8   8  17        263.82        191.47        41.99 o                         
  -8   9  17        245.97        320.61        84.29 o                         
  -7   9  17         54.95        112.72        51.99 o                         
  -6   9  17        143.15        151.78        36.34 o                         
  -5   9  17        408.43        358.31        79.31 o                         
  -4   9  17         41.72         20.33        72.02 o                         
  -3   9  17        653.54        757.61        52.80 o                         
  -2   9  17        144.76        215.94        32.16 o                         
  -1   9  17        270.31        238.11        43.53 o                         
   0   9  17         18.35        -10.93        20.33 o                         
   1   9  17        264.90        266.12        33.98 o                         
   2   9  17        146.41        166.76        34.06 o                         
   3   9  17        642.19        617.40        42.08 o                         
   4   9  17         38.53         82.74        88.34 o                         
   5   9  17        409.29        466.53        41.60 o                         
   6   9  17        140.92        212.94        53.26 o                         
   7   9  17         57.48         17.62        37.97 o                         
   8   9  17        241.41        303.57        44.31 o                         
   9   9  17          4.56          5.47        55.00 o                         
  -9  10  17         24.75         -2.38        41.07 o                         
  -8  10  17         33.25         36.08        38.56 o                         
  -7  10  17         10.72         35.27        37.26 o                         
  -6  10  17          5.68         51.70        34.30 o                         
  -5  10  17         34.73         79.42        44.34 o                         
  -4  10  17        111.26        128.37        60.21 o                         
  -3  10  17        532.68        351.43       248.70 o                         
  -2  10  17        126.90        121.89        34.53 o                         
  -1  10  17        198.99        246.94        72.71 o                         
   0  10  17        421.51        472.52        34.09 o                         
   1  10  17        207.35        195.69        42.61 o                         
   2  10  17        129.45        112.73       125.85 o                         
   3  10  17        535.69        575.49        43.60 o                         
   4  10  17        107.12        115.75        37.74 o                         
   5  10  17         34.77         71.58        32.58 o                         
   6  10  17          5.03         22.19        34.37 o                         
   7  10  17         10.82         42.84        35.33 o                         
   8  10  17         31.91         59.61        36.76 o                         
   9  10  17         24.92         -9.88        40.26 o                         
  -7  11  17         47.55         59.06        39.31 o                         
  -6  11  17         26.43         -4.41        36.50 o                         
  -5  11  17         13.65         -6.35        35.20 o                         
  -4  11  17         96.83        196.51        35.71 o                         
  -3  11  17        311.57        312.98        39.05 o                         
  -2  11  17         44.23         16.71        35.12 o                         
  -1  11  17         38.44         96.33        34.55 o                         
   0  11  17        237.78        209.26        28.04 o                         
   1  11  17         37.60        -19.28        36.92 o                         
   2  11  17         46.94         18.39        84.64 o                         
   3  11  17        311.86        351.86        98.30 o                         
   4  11  17        101.94        150.01        37.49 o                         
   5  11  17         14.56          2.60        35.12 o                         
   6  11  17         24.70         38.13        36.34 o                         
   7  11  17         47.11        106.05        35.50 o                         
  -6  12  17         17.10        -31.02        39.33 o                         
  -5  12  17         12.55         80.71        36.17 o                         
  -4  12  17          6.96         20.65        36.97 o                         
  -3  12  17         22.68        110.76       100.73 o                         
  -2  12  17          0.57         39.60        36.42 o                         
  -1  12  17         70.73         65.73        37.66 o                         
   0  12  17          0.27        -11.14        27.81 o                         
   1  12  17         70.29        100.26        86.84 o                         
   2  12  17          0.95        -26.95        37.74 o                         
   3  12  17         22.96         47.01        44.58 o                         
   4  12  17          7.10         11.81        47.24 o                         
   5  12  17         13.40        -27.66        65.30 o                         
   6  12  17         19.19        -14.22        50.25 o                         
  -3  13  17          2.92        -40.77        40.77 o                         
  -2  13  17        123.99         93.29        40.36 o                         
  -1  13  17         13.06         21.57        78.96 o                         
   0  13  17          0.16         22.79        26.14 o                         
   1  13  17         14.04         -9.00        40.11 o                         
   2  13  17        121.99         77.55        42.13 o                         
   3  13  17          3.79        -40.44        40.44 o                         
   0   1  18         72.26         24.89        14.74 o                         
   1   1  18        383.40        316.14        50.83 o                         
  -1   2  18       2020.66       1977.33        73.06 o                         
   0   2  18         85.33       -645.45       916.90 o                         
   1   2  18       2016.21       1955.74        60.67 o                         
   2   2  18        581.13        522.45        28.24 o                         
  -2   3  18        196.52        215.14        23.50 o                         
  -1   3  18        433.91        427.55        27.50 o                         
   0   3  18        195.22        164.66        18.20 o                         
   1   3  18        418.26        476.78        27.50 o                         
   2   3  18        209.68        174.60        24.56 o                         
   3   3  18        855.19        866.33        35.53 o                         
  -3   4  18        179.76        157.21        30.22 o                         
  -2   4  18         90.49         81.33        25.19 o                         
  -1   4  18        429.81        523.04        30.19 o                         
   0   4  18        108.76         19.56        90.18 o                         
   1   4  18        428.18        528.17        45.62 o                         
   2   4  18         85.60         92.00        25.82 o                         
   3   4  18        172.21        195.74        52.22 o                         
   4   4  18        429.96        467.09        31.52 o                         
  -4   5  18        400.15        350.77        32.88 o                         
  -3   5  18        772.42        830.34        36.75 o                         
  -2   5  18       3305.48       3089.22        77.92 o                         
  -1   5  18        587.65        601.71        78.96 o                         
   0   5  18        845.33        951.16        43.25 o                         
   1   5  18        576.83        591.27        32.07 o                         
   2   5  18       3323.86       3303.76        67.39 o                         
   3   5  18        755.31        789.98        40.99 o                         
   4   5  18        407.76        341.86        32.97 o                         
   5   5  18          6.04         11.13        58.12 o                         
  -5   6  18         80.77         73.79        33.79 o                         
  -4   6  18        193.57        196.96        31.26 o                         
  -3   6  18        699.94        673.24        55.58 o                         
  -2   6  18        327.29        339.62        30.19 o                         
  -1   6  18        195.64        156.77        28.66 o                         
   0   6  18       1306.96       1318.19        34.10 o                         
   1   6  18        206.26        187.30        33.46 o                         
   2   6  18        333.49        293.64        30.28 o                         
   3   6  18        693.91        562.80        36.38 o                         
   4   6  18        199.90        241.66        31.11 o                         
   5   6  18         77.68         83.35        38.44 o                         
   6   6  18        175.70        167.47        39.48 o                         
  -6   7  18        757.22        857.97        46.55 o                         
  -5   7  18       1360.03       1380.95        64.14 o                         
  -4   7  18       1183.67       1098.42        46.99 o                         
  -3   7  18        519.32        505.37        34.51 o                         
  -2   7  18        237.45        188.91        49.21 o                         
  -1   7  18        729.55        747.51        53.38 o                         
   0   7  18        507.88        501.15        25.78 o                         
   1   7  18        712.40        778.99        39.29 o                         
   2   7  18        233.53        230.74        69.82 o                         
   3   7  18        512.61        435.76        36.26 o                         
   4   7  18       1183.02       1107.80        49.20 o                         
   5   7  18       1362.39       1315.40        52.40 o                         
   6   7  18        760.06        847.40        47.39 o                         
   7   7  18         18.09         29.50        31.67 o                         
  -7   8  18        157.63        104.58        38.63 o                         
  -6   8  18        408.59        348.46        69.82 o                         
  -5   8  18        116.25        109.73        70.28 o                         
  -4   8  18         92.33         62.31        38.79 o                         
  -3   8  18        193.57        107.97        35.69 o                         
  -2   8  18        482.79        491.12        35.99 o                         
  -1   8  18        108.75         59.59        30.42 o                         
   0   8  18        211.92        225.99        27.43 o                         
   1   8  18        107.36         91.24        32.54 o                         
   2   8  18        486.38        491.82        37.45 o                         
   3   8  18        197.09        201.69        32.07 o                         
   4   8  18         94.75         96.44        47.59 o                         
   5   8  18        122.22         43.46        55.58 o                         
   6   8  18        411.82        359.15        40.52 o                         
   7   8  18        154.47        120.41        37.55 o                         
   8   8  18        151.47        215.91        42.96 o                         
  -8   9  18        204.33        176.56        48.40 o                         
  -7   9  18         51.26         54.50        36.70 o                         
  -6   9  18         69.51         47.66        33.70 o                         
  -5   9  18          3.26         35.84        58.35 o                         
  -4   9  18        146.43        147.76        34.30 o                         
  -3   9  18        721.60        714.68        45.27 o                         
  -2   9  18        206.09        289.88        51.75 o                         
  -1   9  18        231.29        306.67       102.35 o                         
   0   9  18        194.74        198.68        24.30 o                         
   1   9  18        234.11        265.10        36.02 o                         
   2   9  18        205.94        226.05        47.70 o                         
   3   9  18        708.14        760.51        55.34 o                         
   4   9  18        151.46        168.43        92.28 o                         
   5   9  18          3.13         63.60        32.08 o                         
   6   9  18         69.46         74.59        35.64 o                         
   7   9  18         49.04        -15.26        37.39 o                         
   8   9  18        209.32        122.84        56.04 o                         
   9   9  18         19.22        -41.30        41.30 o                         
  -8  10  18          9.90        -30.34        37.88 o                         
  -7  10  18         62.39         23.71        37.65 o                         
  -6  10  18         48.32         55.13        41.80 o                         
  -5  10  18         39.53         55.07        42.61 o                         
  -4  10  18         69.53         45.20        79.89 o                         
  -3  10  18        138.48         98.71        90.08 o                         
  -2  10  18         88.01         67.69        33.07 o                         
  -1  10  18          0.59          2.94        32.87 o                         
   0  10  18       1218.63       1355.83        40.55 o                         
   1  10  18          0.78         64.46        31.35 o                         
   2  10  18         88.33         24.55        51.64 o                         
   3  10  18        135.75        103.09        38.83 o                         
   4  10  18         63.69         44.08        35.57 o                         
   5  10  18         39.15        143.08        31.54 o                         
   6  10  18         47.57         22.00        36.10 o                         
   7  10  18         62.44         89.23        35.24 o                         
   8  10  18         10.26        -28.87        38.70 o                         
  -7  11  18          3.27        -53.83        59.16 o                         
  -6  11  18         22.18         -2.81        39.13 o                         
  -5  11  18         33.67        -37.99        37.99 o                         
  -4  11  18        150.48        207.79        39.27 o                         
  -3  11  18        190.12        237.70        63.45 o                         
  -2  11  18          6.80         -2.58        35.28 o                         
  -1  11  18        183.56        132.85        37.88 o                         
   0  11  18        107.58        147.38        28.87 o                         
   1  11  18        185.24        241.67        37.41 o                         
   2  11  18          6.66         45.68        34.15 o                         
   3  11  18        195.24        140.14        62.52 o                         
   4  11  18        146.27        193.88        40.47 o                         
   5  11  18         33.91         12.15        36.43 o                         
   6  11  18         22.58         37.00        36.43 o                         
   7  11  18          3.23        -10.14        38.34 o                         
  -5  12  18        136.56        111.13        41.57 o                         
  -4  12  18         65.32         77.08        38.77 o                         
  -3  12  18         75.81        137.78        40.20 o                         
  -2  12  18        218.17        198.98        40.85 o                         
  -1  12  18          3.32         40.66        34.34 o                         
   0  12  18         23.38         16.92        25.33 o                         
   1  12  18          3.56         18.09        35.37 o                         
   2  12  18        217.11        226.68        57.89 o                         
   3  12  18         77.62        126.77        38.15 o                         
   4  12  18         64.91         90.10        60.32 o                         
   5  12  18        134.89        142.68        62.06 o                         
  -2  13  18         55.01         67.65        70.63 o                         
  -1  13  18         30.28         43.71        42.16 o                         
   0  13  18          0.64         19.34        47.86 o                         
   1  13  18         29.72         65.28        54.53 o                         
   2  13  18         56.18         84.81        41.18 o                         
   0   1  19         11.17         33.90        14.70 o                         
   1   1  19       1388.27       1099.73        36.59 o                         
  -1   2  19        114.14        106.02        39.94 o                         
   0   2  19       4663.31       4956.76        65.41 o                         
   1   2  19        116.77        135.29        23.89 o                         
   2   2  19         86.73        116.72        22.00 o                         
  -2   3  19        148.51         60.31        25.37 o                         
  -1   3  19        140.19         95.08        22.91 o                         
   0   3  19         16.73       -108.76       108.76 o                         
   1   3  19        130.01        132.69        36.93 o                         
   2   3  19        145.62        134.87        29.06 o                         
   3   3  19          8.23          2.67        22.90 o                         
  -3   4  19        710.20        785.74        34.21 o                         
  -2   4  19       1074.76        967.92        41.33 o                         
  -1   4  19        305.43        244.84        28.56 o                         
   0   4  19         16.25       -122.73       122.73 o                         
   1   4  19        297.15        281.70        30.78 o                         
   2   4  19       1072.91        977.91        38.55 o                         
   3   4  19        719.85        794.74        35.27 o                         
   4   4  19        605.03        622.52        37.14 o                         
  -4   5  19        267.00        279.08        32.13 o                         
  -3   5  19        123.65         80.68        27.01 o                         
  -2   5  19         65.78         -5.03        28.44 o                         
  -1   5  19        488.56        519.54        71.67 o                         
   0   5  19          4.83        -83.06        83.06 o                         
   1   5  19        473.27        456.93        32.26 o                         
   2   5  19         61.59         15.89        29.22 o                         
   3   5  19        121.73         59.12        34.39 o                         
   4   5  19        271.97        278.85        32.26 o                         
   5   5  19         46.81         -2.33        27.89 o                         
  -5   6  19       1213.06       1178.47        48.11 o                         
  -4   6  19        429.97        584.35        36.84 o                         
  -3   6  19        555.89        601.49        37.01 o                         
  -2   6  19        308.97        292.61        41.80 o                         
  -1   6  19        890.91        919.95        39.95 o                         
   0   6  19        790.15        738.44        31.95 o                         
   1   6  19        901.41       1018.18        41.99 o                         
   2   6  19        308.27        306.60        32.23 o                         
   3   6  19        548.18        651.52        47.70 o                         
   4   6  19        423.77        511.66        56.27 o                         
   5   6  19       1199.59       1197.15        47.98 o                         
   6   6  19         43.16         53.66        51.75 o                         
  -6   7  19        304.22        299.11        39.48 o                         
  -5   7  19        259.20        258.25        35.61 o                         
  -4   7  19        847.57        893.37        43.71 o                         
  -3   7  19        146.12        182.00        31.33 o                         
  -2   7  19        153.85        140.84        65.30 o                         
  -1   7  19         14.51         -5.64        27.05 o                         
   0   7  19        250.67        203.40        23.81 o                         
   1   7  19         14.02         35.22        27.29 o                         
   2   7  19        161.18        112.83        31.02 o                         
   3   7  19        146.42        176.19        66.00 o                         
   4   7  19        854.85        748.54       461.39 o                         
   5   7  19        252.19        205.10        41.10 o                         
   6   7  19        300.61        294.52        39.89 o                         
   7   7  19         39.89         39.75        32.26 o                         
  -7   8  19         43.35         10.06        34.04 o                         
  -6   8  19        358.42        474.29        41.64 o                         
  -5   8  19         47.02         39.57        55.81 o                         
  -4   8  19        486.29        512.69        39.77 o                         
  -3   8  19         21.12         19.40        29.99 o                         
  -2   8  19        185.71        177.00        32.72 o                         
  -1   8  19         30.30         11.19        29.90 o                         
   0   8  19        266.82        275.87        37.57 o                         
   1   8  19         26.40         45.48        29.56 o                         
   2   8  19        190.89        156.27        35.61 o                         
   3   8  19         23.70         22.33        37.74 o                         
   4   8  19        488.81        555.88        40.16 o                         
   5   8  19         49.85         30.18        34.86 o                         
   6   8  19        352.14        414.29        42.72 o                         
   7   8  19         44.31         37.81        34.70 o                         
   8   8  19         94.01         42.95        37.25 o                         
  -8   9  19         15.89         32.85        36.35 o                         
  -7   9  19         94.22        175.01       119.95 o                         
  -6   9  19         66.40         79.32        67.73 o                         
  -5   9  19         41.85         65.04        34.88 o                         
  -4   9  19         24.90         53.84        44.23 o                         
  -3   9  19        165.72        185.00        35.85 o                         
  -2   9  19         62.05         38.66        33.56 o                         
  -1   9  19        225.01        253.09        35.71 o                         
   0   9  19        579.84        596.20        32.05 o                         
   1   9  19        228.18        195.01        39.31 o                         
   2   9  19         60.93         74.90        33.13 o                         
   3   9  19        168.95        187.71        48.86 o                         
   4   9  19         25.73         19.02        51.64 o                         
   5   9  19         44.21         97.20        38.21 o                         
   6   9  19         68.44         82.63        71.78 o                         
   7   9  19         99.20         45.51        38.46 o                         
   8   9  19         15.75         19.19        38.15 o                         
   9   9  19         40.63         57.02        68.20 o                         
  -8  10  19         44.03        101.04        37.40 o                         
  -7  10  19         27.78         26.30        36.66 o                         
  -6  10  19         60.80         -5.48        36.50 o                         
  -5  10  19        130.11        154.63        39.37 o                         
  -4  10  19        143.41        165.87        36.97 o                         
  -3  10  19        181.13        229.50       103.97 o                         
  -2  10  19         38.97         47.26        32.33 o                         
  -1  10  19         79.66         94.35        36.70 o                         
   0  10  19        939.02        772.82        35.58 o                         
   1  10  19         80.14        102.70        69.93 o                         
   2  10  19         39.22         20.54        33.71 o                         
   3  10  19        179.82        238.28        44.00 o                         
   4  10  19        138.02        159.59        38.89 o                         
   5  10  19        126.70         93.09        36.68 o                         
   6  10  19         61.71         44.23        35.16 o                         
   7  10  19         28.37         86.00        35.00 o                         
   8  10  19         42.59        -14.78        41.21 o                         
  -6  11  19         33.66          9.98        44.34 o                         
  -5  11  19        130.69        150.60        73.75 o                         
  -4  11  19         92.43         78.40        37.80 o                         
  -3  11  19         30.88        108.26        36.67 o                         
  -2  11  19        124.69        161.81        74.91 o                         
  -1  11  19         61.04         54.14        36.64 o                         
   0  11  19        224.70        305.56        42.78 o                         
   1  11  19         59.56         62.12        36.92 o                         
   2  11  19        127.42        171.45        39.36 o                         
   3  11  19         31.11         61.35        35.12 o                         
   4  11  19         92.70        110.20        38.56 o                         
   5  11  19        129.88        127.85        89.73 o                         
   6  11  19         34.32         41.85        38.89 o                         
  -4  12  19         15.83         13.97        55.46 o                         
  -3  12  19         86.98        103.86        39.13 o                         
  -2  12  19         30.13         -5.36        54.76 o                         
  -1  12  19         47.46        120.69        38.13 o                         
   0  12  19         32.61         22.71        37.94 o                         
   1  12  19         49.42         62.18        52.80 o                         
   2  12  19         30.77         20.82        38.08 o                         
   3  12  19         85.20         80.70        39.85 o                         
   4  12  19         15.56         50.02        38.30 o                         
   0   0  20        720.63        795.40        46.83 o                         
   0   1  20          0.93        -46.70        58.93 o                         
   1   1  20        161.06        169.90        23.57 o                         
  -1   2  20        639.00        691.49        35.01 o                         
   0   2  20         14.52        471.29       269.07 o                         
   1   2  20        635.69        696.08        56.04 o                         
   2   2  20        884.45        885.70        34.22 o                         
  -2   3  20       1085.74       1133.05        40.34 o                         
  -1   3  20        190.83        157.99        26.76 o                         
   0   3  20        638.94        595.63        45.37 o                         
   1   3  20        184.52        223.21        76.88 o                         
   2   3  20       1089.92       1142.18        46.54 o                         
   3   3  20        187.60        162.05        26.11 o                         
  -3   4  20        145.87        154.03        47.12 o                         
  -2   4  20        163.31         81.72        52.80 o                         
  -1   4  20       1351.41       1452.44        43.45 o                         
   0   4  20       1387.71       1466.13        41.31 o                         
   1   4  20       1323.54       1425.44        44.78 o                         
   2   4  20        165.64        113.36        35.43 o                         
   3   4  20        141.72        127.83        46.43 o                         
   4   4  20       3767.60       3852.96        71.64 o                         
  -4   5  20        871.70        872.78        43.23 o                         
  -3   5  20        404.05        479.79        71.21 o                         
  -2   5  20        823.67        972.62        75.95 o                         
  -1   5  20        166.42        153.14        27.67 o                         
   0   5  20       1603.50       1400.12        33.01 o                         
   1   5  20        172.48        202.38        38.79 o                         
   2   5  20        821.94        867.96        40.34 o                         
   3   5  20        402.09        468.80        33.79 o                         
   4   5  20        881.22        874.83        42.98 o                         
   5   5  20        647.87        602.23        78.50 o                         
  -5   6  20        342.34        305.11        86.95 o                         
  -4   6  20         28.47         14.26        50.83 o                         
  -3   6  20        553.22        524.17        35.61 o                         
  -2   6  20        737.89        745.72        38.78 o                         
  -1   6  20        280.61        288.92        30.45 o                         
   0   6  20          7.70         -9.93        26.94 o                         
   1   6  20        279.66        244.12        32.16 o                         
   2   6  20        731.27        803.88        68.77 o                         
   3   6  20        558.24        573.45        39.93 o                         
   4   6  20         30.36         59.80        68.54 o                         
   5   6  20        342.10        320.96        39.20 o                         
   6   6  20        306.75        238.89        38.75 o                         
  -6   7  20         71.54        132.19        33.26 o                         
  -5   7  20        737.71        768.20        44.86 o                         
  -4   7  20        294.88        382.91        41.45 o                         
  -3   7  20        118.50        130.62        29.72 o                         
  -2   7  20        130.73         82.29        47.70 o                         
  -1   7  20       1364.11       1513.98        58.70 o                         
   0   7  20       2171.84       2257.60        74.50 o                         
   1   7  20       1376.63       1425.84        51.58 o                         
   2   7  20        130.94        150.36        32.19 o                         
   3   7  20        114.55        136.60        30.46 o                         
   4   7  20        294.10        367.01        72.02 o                         
   5   7  20        718.63        749.89        86.95 o                         
   6   7  20         74.82         46.62        35.83 o                         
   7   7  20         57.71         97.89        34.63 o                         
  -7   8  20         50.26         24.45        35.98 o                         
  -6   8  20         14.38        -50.91        72.83 o                         
  -5   8  20         68.88        115.42        32.21 o                         
  -4   8  20         43.67        109.84        93.32 o                         
  -3   8  20        158.76        126.63        34.64 o                         
  -2   8  20        771.03        820.75        73.87 o                         
  -1   8  20        270.91        234.85        36.89 o                         
   0   8  20        732.91        669.82        31.72 o                         
   1   8  20        273.90        356.29        37.25 o                         
   2   8  20        773.28        653.93       476.33 o                         
   3   8  20        158.91        181.89        35.01 o                         
   4   8  20         43.62         29.92        33.31 o                         
   5   8  20         68.11         39.81        34.18 o                         
   6   8  20         14.43          3.96        35.16 o                         
   7   8  20         50.56         34.80        76.76 o                         
   8   8  20        261.06        341.51        49.32 o                         
  -8   9  20         85.72         14.26        55.69 o                         
  -7   9  20         29.52          5.81        36.07 o                         
  -6   9  20          9.52        121.90        32.31 o                         
  -5   9  20         26.04         52.65        35.55 o                         
  -4   9  20        147.77         62.90        36.58 o                         
  -3   9  20        120.64        143.16        46.54 o                         
  -2   9  20        283.33        287.18        38.90 o                         
  -1   9  20        266.72        338.48        81.28 o                         
   0   9  20         95.53         77.83        26.67 o                         
   1   9  20        261.98        289.26        39.12 o                         
   2   9  20        286.41        250.75        80.93 o                         
   3   9  20        117.20        167.00        36.33 o                         
   4   9  20        148.74        148.03        37.40 o                         
   5   9  20         26.77         -0.87        31.42 o                         
   6   9  20         10.55         52.69        69.58 o                         
   7   9  20         30.00         12.38        78.73 o                         
   8   9  20         83.70        137.40        46.54 o                         
  -7  10  20         37.40         85.67        65.53 o                         
  -6  10  20         43.43         -7.93        43.77 o                         
  -5  10  20         87.49         45.47        37.96 o                         
  -4  10  20         20.54         47.32        44.81 o                         
  -3  10  20         81.97         19.53        71.44 o                         
  -2  10  20        247.50        149.19       112.89 o                         
  -1  10  20         69.31         81.92        36.01 o                         
   0  10  20         27.53         62.90        25.37 o                         
   1  10  20         69.68         39.32        37.34 o                         
   2  10  20        252.57        209.70       135.58 o                         
   3  10  20         78.86         91.67        47.70 o                         
   4  10  20         20.77         21.76        34.15 o                         
   5  10  20         86.20         92.37        37.55 o                         
   6  10  20         42.41         40.87        36.92 o                         
   7  10  20         37.00        -13.04        48.63 o                         
  -6  11  20         55.92         71.78        52.91 o                         
  -5  11  20        134.83        185.74        72.60 o                         
  -4  11  20         40.33         52.58        36.28 o                         
  -3  11  20        183.73        221.46        41.20 o                         
  -2  11  20         15.45        137.54        33.40 o                         
  -1  11  20         74.15         99.70        37.82 o                         
   0  11  20         59.96        102.65        30.05 o                         
   1  11  20         71.08        137.64        36.50 o                         
   2  11  20         16.08        -46.43        46.43 o                         
   3  11  20        181.12        216.22        42.32 o                         
   4  11  20         40.58         50.87        61.60 o                         
   5  11  20        135.44        170.62        40.02 o                         
   6  11  20         54.83         95.31        39.24 o                         
  -4  12  20          8.50         -5.30        40.71 o                         
  -3  12  20         71.90         78.79        36.60 o                         
  -2  12  20         52.83         27.16        37.16 o                         
  -1  12  20         38.90         99.19        36.32 o                         
   0  12  20        204.24        226.56        31.38 o                         
   1  12  20         37.76         14.65        36.86 o                         
   2  12  20         50.78        -10.20        45.50 o                         
   3  12  20         73.13         13.26        81.74 o                         
   4  12  20          8.23         18.62        44.23 o                         
   0   1  21         71.46         43.86        22.29 o                         
   1   1  21        142.46         87.66        50.94 o                         
  -1   2  21       1607.61       1563.76        46.68 o                         
   0   2  21          5.84        -84.26        84.26 o                         
   1   2  21       1620.12       1591.14        92.16 o                         
   2   2  21        187.61        162.84        25.95 o                         
  -2   3  21        357.60        347.75        32.17 o                         
  -1   3  21       1141.22       1050.75        82.09 o                         
   0   3  21        376.36        398.40        69.89 o                         
   1   3  21       1134.07       1089.16        40.77 o                         
   2   3  21        347.31        341.21        58.47 o                         
   3   3  21        351.83        348.89        32.08 o                         
  -3   4  21        192.97        194.82        28.69 o                         
  -2   4  21       1305.96       1197.98        43.63 o                         
  -1   4  21         55.93        -11.39        53.49 o                         
   0   4  21          0.44        106.15       260.80 o                         
   1   4  21         53.97        -23.35        29.72 o                         
   2   4  21       1313.71       1262.33        43.84 o                         
   3   4  21        202.34        160.43        31.32 o                         
   4   4  21        934.79        955.67        46.13 o                         
  -4   5  21        127.73         63.67        32.98 o                         
  -3   5  21         67.20         56.23        28.80 o                         
  -2   5  21        509.83        535.40        35.91 o                         
  -1   5  21        326.77        322.51        30.75 o                         
   0   5  21        142.05         71.84        96.71 o                         
   1   5  21        313.46        290.28        76.42 o                         
   2   5  21        504.14        562.63        40.64 o                         
   3   5  21         68.66         66.35        28.04 o                         
   4   5  21        132.09         64.21        33.39 o                         
   5   5  21        533.27        524.90        41.42 o                         
  -5   6  21        291.54        299.34        53.14 o                         
  -4   6  21        270.09        278.78        40.76 o                         
  -3   6  21         23.89         59.85        39.60 o                         
  -2   6  21        272.14        263.15        35.78 o                         
  -1   6  21         91.98         75.93        29.24 o                         
   0   6  21        524.70        533.01        41.26 o                         
   1   6  21         94.68        136.88        53.14 o                         
   2   6  21        270.16        298.94        32.12 o                         
   3   6  21         20.08         12.77        55.23 o                         
   4   6  21        269.15        291.21        37.32 o                         
   5   6  21        284.77        288.00        39.30 o                         
   6   6  21       1110.37       1062.08        51.66 o                         
  -6   7  21         28.96         47.21        33.65 o                         
  -5   7  21         26.27         21.33        40.52 o                         
  -4   7  21        195.58        126.64        67.39 o                         
  -3   7  21        153.39        130.69        32.54 o                         
  -2   7  21        852.46        840.74        44.09 o                         
  -1   7  21          8.38        -31.36        31.36 o                         
   0   7  21          1.77        -70.88        70.88 o                         
   1   7  21          8.50         30.45        34.16 o                         
   2   7  21        847.65        834.67        44.58 o                         
   3   7  21        150.23        164.54        32.65 o                         
   4   7  21        201.97         50.44        80.12 o                         
   5   7  21         27.23          8.38        42.72 o                         
   6   7  21         29.22         37.89       102.12 o                         
   7   7  21         17.40         45.56        34.68 o                         
  -7   8  21         29.41         37.41        35.77 o                         
  -6   8  21        218.51        280.39        67.62 o                         
  -5   8  21        197.64        251.95        44.58 o                         
  -4   8  21         41.75         32.46        35.18 o                         
  -3   8  21        191.20        257.98        35.03 o                         
  -2   8  21        426.97        428.47        39.65 o                         
  -1   8  21        560.42        645.11        41.82 o                         
   0   8  21        816.68        792.69        32.40 o                         
   1   8  21        549.62        660.65        42.15 o                         
   2   8  21        423.57        413.92        75.61 o                         
   3   8  21        190.32        191.41        34.87 o                         
   4   8  21         42.53         39.16        35.44 o                         
   5   8  21        194.27        223.52        36.87 o                         
   6   8  21        218.82        210.06        40.43 o                         
   7   8  21         28.40         58.61        37.11 o                         
   8   8  21        142.49        175.57        39.71 o                         
  -8   9  21          1.00         -0.45        86.26 o                         
  -7   9  21         62.57         70.41        39.89 o                         
  -6   9  21         32.60        102.02        34.60 o                         
  -5   9  21         55.83         26.78        38.22 o                         
  -4   9  21        125.07        131.52        35.43 o                         
  -3   9  21        108.38        113.82        37.87 o                         
  -2   9  21         94.77         47.33        62.06 o                         
  -1   9  21         78.88         91.23        33.79 o                         
   0   9  21         32.95         -1.44        24.85 o                         
   1   9  21         80.56         31.68        35.35 o                         
   2   9  21         95.83        136.80        35.94 o                         
   3   9  21        107.06        168.24        36.70 o                         
   4   9  21        128.05         91.29        35.44 o                         
   5   9  21         56.38        107.11        35.99 o                         
   6   9  21         31.70         48.44        39.25 o                         
   7   9  21         59.92         65.75        36.92 o                         
   8   9  21          0.96        -37.22        37.94 o                         
  -7  10  21         22.07         95.42        43.53 o                         
  -6  10  21         47.99         73.43        39.54 o                         
  -5  10  21         37.86         46.91        34.62 o                         
  -4  10  21         10.79         42.57        33.84 o                         
  -3  10  21         53.13         44.21        36.82 o                         
  -2  10  21        198.18        157.55        35.53 o                         
  -1  10  21         33.20         42.29        35.69 o                         
   0  10  21         47.64         -3.77        30.08 o                         
   1  10  21         35.22          0.74        38.47 o                         
   2  10  21        194.29        138.47       101.89 o                         
   3  10  21         50.67        126.83        36.15 o                         
   4  10  21         10.25          7.61        34.34 o                         
   5  10  21         37.45         52.95        36.65 o                         
   6  10  21         48.63         39.89        35.41 o                         
   7  10  21         22.10         52.93        79.54 o                         
  -5  11  21         64.93         49.62        66.46 o                         
  -4  11  21         77.35         92.88       100.61 o                         
  -3  11  21         45.69         -0.88        39.93 o                         
  -2  11  21         48.93        -11.07        39.01 o                         
  -1  11  21         53.90         18.04        74.10 o                         
   0  11  21        209.13        222.40        33.02 o                         
   1  11  21         53.21        114.94        48.51 o                         
   2  11  21         50.10        -17.43        37.87 o                         
   3  11  21         45.82         63.86        38.16 o                         
   4  11  21         77.02         68.44        60.09 o                         
   5  11  21         66.16         64.75        41.50 o                         
  -3  12  21          9.14         23.84        48.98 o                         
  -2  12  21         16.39          6.62        46.54 o                         
  -1  12  21          3.72         -5.55        38.89 o                         
   0  12  21         19.42        -19.81        38.57 o                         
   1  12  21          3.37        -52.33        52.33 o                         
   2  12  21         16.09        -17.20        40.56 o                         
   3  12  21          8.52         25.00        41.05 o                         
   0   1  22         59.20        -34.02        34.02 o                         
   1   1  22        344.05        348.64        28.82 o                         
  -1   2  22        551.05        484.04        70.40 o                         
   0   2  22        247.35        232.18        35.66 o                         
   1   2  22        532.52        481.52        36.59 o                         
   2   2  22        331.76        323.92        31.08 o                         
  -2   3  22       1304.84       1232.74        86.03 o                         
  -1   3  22        758.70        724.88        39.20 o                         
   0   3  22        100.60          5.72        93.75 o                         
   1   3  22        750.71        689.13        55.11 o                         
   2   3  22       1313.66       1304.49        45.58 o                         
   3   3  22       1240.33       1169.49        46.48 o                         
  -3   4  22       1454.41       1531.03        50.84 o                         
  -2   4  22         41.30         41.05        27.75 o                         
  -1   4  22       1042.22       1017.18        81.63 o                         
   0   4  22        292.41        417.17       156.96 o                         
   1   4  22       1045.82       1006.14        42.39 o                         
   2   4  22         39.04         21.52        27.32 o                         
   3   4  22       1446.40       1564.52        53.71 o                         
   4   4  22          4.67        -22.21        29.30 o                         
  -4   5  22        405.26        347.28        37.32 o                         
  -3   5  22        236.59        225.74        33.25 o                         
  -2   5  22        229.24        190.99        69.82 o                         
  -1   5  22        547.14        544.44        35.45 o                         
   0   5  22         20.65         25.36        21.52 o                         
   1   5  22        538.11        544.94        68.31 o                         
   2   5  22        233.87        208.46        78.85 o                         
   3   5  22        230.52        243.64        35.20 o                         
   4   5  22        413.39        372.45        71.78 o                         
   5   5  22        164.98        208.50        34.13 o                         
  -5   6  22        172.39        106.96        36.42 o                         
  -4   6  22        710.82        739.57        43.06 o                         
  -3   6  22         95.92        110.44        95.17 o                         
  -2   6  22        391.22        334.87        34.46 o                         
  -1   6  22        487.82        479.61        57.78 o                         
   0   6  22        257.62        252.32        35.19 o                         
   1   6  22        480.43        447.20        37.91 o                         
   2   6  22        395.02        356.00        36.01 o                         
   3   6  22         91.89         98.02        87.76 o                         
   4   6  22        718.09        775.60        44.05 o                         
   5   6  22        166.34         96.29        37.37 o                         
   6   6  22        948.70        866.43        51.47 o                         
  -6   7  22         95.21         28.53        83.48 o                         
  -5   7  22         19.42         10.36        32.69 o                         
  -4   7  22        458.20        412.74        64.72 o                         
  -3   7  22        114.16        154.79        32.00 o                         
  -2   7  22        321.42        322.85        35.20 o                         
  -1   7  22        299.78        247.46        34.52 o                         
   0   7  22       2019.09       2027.51        58.36 o                         
   1   7  22        298.51        257.46        64.49 o                         
   2   7  22        317.50        218.15        48.40 o                         
   3   7  22        113.13        108.26        36.93 o                         
   4   7  22        471.24        431.04        40.52 o                         
   5   7  22         19.12         41.91        49.09 o                         
   6   7  22         95.26        141.36        34.25 o                         
   7   7  22          0.03        -35.76        93.09 o                         
  -7   8  22        209.64        216.14        41.73 o                         
  -6   8  22         22.26         13.64        34.55 o                         
  -5   8  22        331.24        324.15        40.56 o                         
  -4   8  22        299.17        314.77        38.37 o                         
  -3   8  22        161.39        208.10        43.77 o                         
  -2   8  22        581.81        543.14        43.06 o                         
  -1   8  22        142.87        149.01        51.87 o                         
   0   8  22        142.95        113.24        25.22 o                         
   1   8  22        142.46        116.10        38.07 o                         
   2   8  22        580.76        556.75        44.20 o                         
   3   8  22        157.79        122.29        35.60 o                         
   4   8  22        297.67        250.37        40.19 o                         
   5   8  22        333.23        398.96        63.68 o                         
   6   8  22         23.25         -2.18        55.69 o                         
   7   8  22        208.41        169.45        45.39 o                         
   8   8  22         13.37        -39.26        39.26 o                         
  -8   9  22         27.76         26.61        36.91 o                         
  -7   9  22         85.54        108.60        39.19 o                         
  -6   9  22         54.81         52.16        35.88 o                         
  -5   9  22        163.05        160.41        38.61 o                         
  -4   9  22         97.60         61.92        36.01 o                         
  -3   9  22        162.31        118.18       102.24 o                         
  -2   9  22        160.71        186.79        65.30 o                         
  -1   9  22        215.66        289.56        37.75 o                         
   0   9  22         34.94         66.60        25.72 o                         
   1   9  22        212.34        245.32        44.34 o                         
   2   9  22        161.18        114.56        40.52 o                         
   3   9  22        154.74        166.09        37.39 o                         
   4   9  22         98.51        100.70        35.79 o                         
   5   9  22        165.03        146.71        45.85 o                         
   6   9  22         54.08         17.13        36.15 o                         
   7   9  22         85.96         51.39        38.90 o                         
   8   9  22         29.48         47.50        38.63 o                         
  -6  10  22         30.97         21.24        37.05 o                         
  -5  10  22          1.16          3.01        37.34 o                         
  -4  10  22         44.78         66.57        36.59 o                         
  -3  10  22         89.19        114.82        37.63 o                         
  -2  10  22         50.93         37.87        59.16 o                         
  -1  10  22         31.03        -37.53        37.53 o                         
   0  10  22         17.70         43.53        24.89 o                         
   1  10  22         31.70        -29.76        39.20 o                         
   2  10  22         50.57         70.98        46.89 o                         
   3  10  22         87.59         68.53        78.62 o                         
   4  10  22         46.50         43.12        37.39 o                         
   5  10  22          1.12         37.34        35.83 o                         
   6  10  22         30.71         46.33        37.25 o                         
  -4  11  22         24.16         17.25        39.77 o                         
  -3  11  22         38.49        -40.38        40.38 o                         
  -2  11  22         28.24         43.35        36.99 o                         
  -1  11  22          8.59         81.24        71.67 o                         
   0  11  22        286.00        308.77        34.79 o                         
   1  11  22          9.30         90.66        42.49 o                         
   2  11  22         27.65        -39.87        39.87 o                         
   3  11  22         38.17          0.74        39.16 o                         
   4  11  22         26.17         54.03        37.52 o                         
  -1  12  22         72.89         -8.05        44.01 o                         
   0  12  22          1.41        -24.30        28.90 o                         
   1  12  22         73.30        123.95        42.78 o                         
   0   1  23          3.77       -161.74       161.74 o                         
   1   1  23         10.71        -58.59        58.59 o                         
  -1   2  23        652.76        588.56        40.99 o                         
   0   2  23         79.21        -43.34        89.24 o                         
   1   2  23        672.91        608.75        42.49 o                         
   2   2  23         55.77         18.06        39.25 o                         
  -2   3  23        710.24        695.57        41.98 o                         
  -1   3  23        765.02        732.14        63.68 o                         
   0   3  23         84.22        -29.61        42.48 o                         
   1   3  23        768.70        699.01        75.84 o                         
   2   3  23        703.65        520.78        40.43 o                         
   3   3  23       1384.65       1406.58        51.74 o                         
  -3   4  23        716.48        680.15        43.21 o                         
  -2   4  23        344.68        342.01        35.03 o                         
  -1   4  23        743.02        779.48        42.39 o                         
   0   4  23        861.80        773.15        60.70 o                         
   1   4  23        721.39        742.52        88.57 o                         
   2   4  23        344.84        361.73        32.81 o                         
   3   4  23        714.23        649.78        59.74 o                         
   4   4  23        266.18        237.48        34.88 o                         
  -4   5  23        500.45        539.39        43.15 o                         
  -3   5  23        526.99        567.71        39.87 o                         
  -2   5  23         74.59         35.66        29.33 o                         
  -1   5  23        186.36        142.08        30.60 o                         
   0   5  23         44.23         46.15        19.95 o                         
   1   5  23        186.98        164.59        33.13 o                         
   2   5  23         82.07        -29.24        35.55 o                         
   3   5  23        528.30        523.03        41.42 o                         
   4   5  23        495.98        587.71        59.05 o                         
   5   5  23        204.70        235.03        36.67 o                         
  -5   6  23        788.79        816.96        86.14 o                         
  -4   6  23         40.22         13.57        34.85 o                         
  -3   6  23         80.42        122.65        31.54 o                         
  -2   6  23        138.61        131.66        31.92 o                         
  -1   6  23          0.60         11.17        66.00 o                         
   0   6  23        330.04        352.36        26.82 o                         
   1   6  23          0.49        -36.93        36.93 o                         
   2   6  23        134.37        106.58        34.24 o                         
   3   6  23         79.09        118.23        32.21 o                         
   4   6  23         38.07         12.80        31.76 o                         
   5   6  23        801.95        932.91        55.92 o                         
   6   6  23        554.14        529.40        45.98 o                         
  -6   7  23         91.00        146.15        35.35 o                         
  -5   7  23         27.00         -2.13        61.02 o                         
  -4   7  23        106.46        150.36        37.98 o                         
  -3   7  23        270.24        279.49        36.80 o                         
  -2   7  23        218.93        230.58        68.66 o                         
  -1   7  23        313.92        270.47        37.63 o                         
   0   7  23        599.72        710.90        32.20 o                         
   1   7  23        319.47        246.09        38.39 o                         
   2   7  23        217.45        144.46        60.79 o                         
   3   7  23        275.27        239.67        37.72 o                         
   4   7  23        103.94        128.19        35.32 o                         
   5   7  23         27.60        -34.98        34.98 o                         
   6   7  23         90.09         72.95        38.39 o                         
   7   7  23        146.20        162.97        43.30 o                         
  -7   8  23         24.37         34.11        38.92 o                         
  -6   8  23        214.65        294.10        45.15 o                         
  -5   8  23        177.77        199.55        74.33 o                         
  -4   8  23        157.51        136.78        39.46 o                         
  -3   8  23         88.38         36.22        35.03 o                         
  -2   8  23         77.05         81.54        34.95 o                         
  -1   8  23        695.92        621.01       104.55 o                         
   0   8  23          5.46        -28.34        28.34 o                         
   1   8  23        698.13        669.45        60.44 o                         
   2   8  23         78.64         18.14        36.44 o                         
   3   8  23         89.85        109.07        36.35 o                         
   4   8  23        157.77        218.34        80.93 o                         
   5   8  23        176.60        198.00        40.96 o                         
   6   8  23        211.28        296.61        80.24 o                         
   7   8  23         25.18         18.73        48.28 o                         
   8   8  23          0.05         -7.78        38.47 o                         
  -7   9  23         31.57         34.63        37.64 o                         
  -6   9  23          2.47         64.89        42.96 o                         
  -5   9  23         11.96         32.38        35.64 o                         
  -4   9  23         40.72         42.40        36.12 o                         
  -3   9  23        196.73        247.54        50.25 o                         
  -2   9  23        323.96        310.28        42.81 o                         
  -1   9  23         85.34        100.33        35.77 o                         
   0   9  23        346.27        394.67        48.82 o                         
   1   9  23         88.37         67.05        39.07 o                         
   2   9  23        321.00        305.19        41.33 o                         
   3   9  23        193.08        243.46        39.86 o                         
   4   9  23         42.45         -4.86        99.80 o                         
   5   9  23         11.67          5.91        61.60 o                         
   6   9  23          2.09        -35.83        35.83 o                         
   7   9  23         32.65         72.82        36.51 o                         
  -6  10  23         24.45         36.59        37.99 o                         
  -5  10  23         33.65         32.31        51.87 o                         
  -4  10  23         59.61         74.14        35.25 o                         
  -3  10  23          2.35         13.49        32.08 o                         
  -2  10  23        117.51         81.76        38.71 o                         
  -1  10  23        147.82        204.39        54.53 o                         
   0  10  23          0.00         -9.30        26.22 o                         
   1  10  23        148.87        224.16       109.65 o                         
   2  10  23        116.48        -19.73        85.45 o                         
   3  10  23          2.59          2.12        69.58 o                         
   4  10  23         61.30         70.60        51.87 o                         
   5  10  23         34.98         38.05        57.89 o                         
   6  10  23         23.35         69.57        47.47 o                         
  -3  11  23         58.33         44.53        40.08 o                         
  -2  11  23          1.07         41.15        35.76 o                         
  -1  11  23         31.49         77.07        42.03 o                         
   0  11  23        468.21        529.25        51.84 o                         
   1  11  23         30.88        -27.33        42.32 o                         
   2  11  23          0.93        -38.64        38.64 o                         
   3  11  23         59.58        114.62        36.33 o                         
   0   0  24        105.58         74.13        34.62 o                         
   0   1  24        517.85        471.64        50.68 o                         
   1   1  24        533.40       1348.66       441.94 o                         
  -1   2  24        275.86        273.75        37.12 o                         
   0   2  24        123.15        -32.36        60.36 o                         
   1   2  24        274.40        220.22        36.75 o                         
   2   2  24         86.87        138.65        29.41 o                         
  -2   3  24        680.11        737.21        42.21 o                         
  -1   3  24        788.11        840.82       131.18 o                         
   0   3  24         96.82         68.24        34.09 o                         
   1   3  24        766.77        772.79        44.37 o                         
   2   3  24        694.62        702.54        42.78 o                         
   3   3  24          1.72        -34.04        34.04 o                         
  -3   4  24        173.76        109.13        32.98 o                         
  -2   4  24         91.70        123.11        28.71 o                         
  -1   4  24        687.33        654.26        42.61 o                         
   0   4  24        272.44        117.12       143.02 o                         
   1   4  24        685.59        752.64        41.50 o                         
   2   4  24         93.71         93.87        29.38 o                         
   3   4  24        169.05        156.00        67.27 o                         
   4   4  24        132.03        145.25        44.00 o                         
  -4   5  24        224.84        185.24        57.78 o                         
  -3   5  24        603.63        619.06        70.74 o                         
  -2   5  24        735.15        850.78        45.50 o                         
  -1   5  24        202.82        198.97        43.77 o                         
   0   5  24          0.98        -21.52        21.52 o                         
   1   5  24        208.06        182.64        34.47 o                         
   2   5  24        733.10        786.92        42.94 o                         
   3   5  24        589.92        546.82        43.71 o                         
   4   5  24        217.97        265.72        36.06 o                         
   5   5  24          3.41        -11.18        35.08 o                         
  -5   6  24        213.35        200.90        39.81 o                         
  -4   6  24          1.68        -25.40        32.66 o                         
  -3   6  24         10.56        100.22        30.21 o                         
  -2   6  24         68.84         79.58        31.57 o                         
  -1   6  24        545.92        491.38        39.22 o                         
   0   6  24          4.20        -18.49        24.68 o                         
   1   6  24        541.26        522.90        40.28 o                         
   2   6  24         71.63         -6.04        33.70 o                         
   3   6  24         10.97        -12.00        31.12 o                         
   4   6  24          1.33        -17.79        31.15 o                         
   5   6  24        214.48        225.42        38.62 o                         
   6   6  24        137.47        211.09        45.97 o                         
  -6   7  24        194.38        144.55        39.03 o                         
  -5   7  24        266.05        305.06        41.21 o                         
  -4   7  24         12.17         15.77        33.16 o                         
  -3   7  24        254.39        250.29        34.06 o                         
  -2   7  24         54.23         95.02        40.18 o                         
  -1   7  24         88.17         78.39        47.70 o                         
   0   7  24        186.20        162.40        26.43 o                         
   1   7  24         87.51         66.68        38.32 o                         
   2   7  24         48.10         37.24        42.38 o                         
   3   7  24        253.55        238.69        36.80 o                         
   4   7  24         12.12         20.22        35.55 o                         
   5   7  24        264.87        297.31        37.96 o                         
   6   7  24        192.42        251.96        41.00 o                         
   7   7  24         42.30        121.39        36.42 o                         
  -7   8  24         14.14         28.47        55.92 o                         
  -6   8  24          3.85        -26.59        34.04 o                         
  -5   8  24        220.10        237.32        40.24 o                         
  -4   8  24         39.94         31.21        35.19 o                         
  -3   8  24        330.49        409.40        80.82 o                         
  -2   8  24         83.86         49.82        59.05 o                         
  -1   8  24        204.49        190.55        51.06 o                         
   0   8  24         29.67         27.30        26.72 o                         
   1   8  24        211.98        133.89        40.18 o                         
   2   8  24         86.05        118.99        39.94 o                         
   3   8  24        326.51        456.14        41.68 o                         
   4   8  24         40.07         63.16        34.55 o                         
   5   8  24        216.74        238.31        47.59 o                         
   6   8  24          4.40         21.15        36.24 o                         
   7   8  24         14.85        -11.25        63.45 o                         
  -6   9  24         18.70         21.21        41.33 o                         
  -5   9  24        106.96         63.12        40.16 o                         
  -4   9  24         24.71          1.77        34.95 o                         
  -3   9  24         10.41         17.66        47.35 o                         
  -2   9  24        118.27        130.29        53.14 o                         
  -1   9  24        178.40        192.38        37.32 o                         
   0   9  24         11.63         17.18        25.56 o                         
   1   9  24        177.64        146.22        42.63 o                         
   2   9  24        115.71        162.91        38.84 o                         
   3   9  24          9.94         -1.59        34.55 o                         
   4   9  24         25.11         10.80        35.55 o                         
   5   9  24        106.77        199.94        38.63 o                         
   6   9  24         16.93         -4.51        39.46 o                         
  -5  10  24         34.10         19.30        51.87 o                         
  -4  10  24         48.06         19.25        38.28 o                         
  -3  10  24         18.10        -36.35        36.35 o                         
  -2  10  24        138.24         73.36        37.32 o                         
  -1  10  24         84.68         85.17        39.63 o                         
   0  10  24          9.21         15.73        27.96 o                         
   1  10  24         83.26         64.95       115.90 o                         
   2  10  24        141.46        153.08        60.09 o                         
   3  10  24         18.67         58.25        61.13 o                         
   4  10  24         48.26        -13.08        38.93 o                         
   5  10  24         33.25        -19.29        40.16 o                         
  -2  11  24         46.58         73.48        38.23 o                         
  -1  11  24         17.12         35.73        38.80 o                         
   0  11  24          0.36        -29.85        29.85 o                         
   1  11  24         16.01        -40.75        40.95 o                         
   2  11  24         48.65        -32.89        41.78 o                         
   0   1  25        215.13       -186.64       186.64 o                         
   1   1  25       4763.54       5169.91       168.23 o                         
  -1   2  25        484.95        553.64        80.93 o                         
   0   2  25         85.23       -162.10       183.19 o                         
   1   2  25        492.94        513.55        40.51 o                         
   2   2  25        130.79        143.97        29.88 o                         
  -2   3  25        678.58        563.29        42.69 o                         
  -1   3  25        674.89        727.23        42.16 o                         
   0   3  25         59.02        -96.66        96.66 o                         
   1   3  25        674.80        699.17        46.08 o                         
   2   3  25        701.94        584.29        87.30 o                         
   3   3  25         13.37         24.90        28.08 o                         
  -3   4  25        540.26        615.05        41.01 o                         
  -2   4  25         49.42         80.59        39.48 o                         
  -1   4  25        238.38        192.50        52.45 o                         
   0   4  25        418.96        352.23        78.38 o                         
   1   4  25        247.34        192.99        39.01 o                         
   2   4  25         51.33         25.34        31.11 o                         
   3   4  25        549.02        589.46        42.72 o                         
   4   4  25         12.70        -32.90        32.90 o                         
  -4   5  25        545.30        562.46        42.95 o                         
  -3   5  25       1148.88       1056.26        52.17 o                         
  -2   5  25         52.97          2.82        33.34 o                         
  -1   5  25        367.81        379.40        38.07 o                         
   0   5  25          2.03        -17.07        23.48 o                         
   1   5  25        374.40        375.49        76.30 o                         
   2   5  25         51.67         31.84        33.89 o                         
   3   5  25       1147.62       1171.87        72.36 o                         
   4   5  25        541.49        578.86        43.41 o                         
   5   5  25        549.91        682.81        50.66 o                         
  -5   6  25          5.53         17.82        33.34 o                         
  -4   6  25        162.86        134.58        34.75 o                         
  -3   6  25        256.18        319.90        34.94 o                         
  -2   6  25         63.24         27.94        52.45 o                         
  -1   6  25        283.41        288.79        37.19 o                         
   0   6  25         19.95         -5.16        26.00 o                         
   1   6  25        283.87        243.04        38.42 o                         
   2   6  25         62.78         78.90        32.74 o                         
   3   6  25        257.95        282.35        37.68 o                         
   4   6  25        161.26        210.32        37.14 o                         
   5   6  25          5.87        -34.86        34.86 o                         
   6   6  25        225.09        218.19        40.63 o                         
  -6   7  25         55.46         99.77        35.31 o                         
  -5   7  25         12.66         17.44        33.13 o                         
  -4   7  25        130.39        171.73        35.27 o                         
  -3   7  25         96.29        106.01        34.88 o                         
  -2   7  25          0.90         42.91        43.88 o                         
  -1   7  25          1.60        -31.18        31.18 o                         
   0   7  25         23.18        -44.73        48.23 o                         
   1   7  25          1.18          9.97        32.50 o                         
   2   7  25          0.56         65.66        78.04 o                         
   3   7  25         94.54         66.41        47.47 o                         
   4   7  25        127.11        218.55        35.96 o                         
   5   7  25         12.84         49.21        31.85 o                         
   6   7  25         53.45        110.38        35.04 o                         
   7   7  25         14.50         63.75        50.37 o                         
  -7   8  25         90.70         40.52        40.76 o                         
  -6   8  25         10.41        -44.69        44.69 o                         
  -5   8  25          0.22         14.37        38.90 o                         
  -4   8  25        155.08        180.87        36.92 o                         
  -3   8  25         14.07        -35.57        35.57 o                         
  -2   8  25          4.09         55.81        32.66 o                         
  -1   8  25         18.11        -31.22        35.61 o                         
   0   8  25        527.68        587.33        43.02 o                         
   1   8  25         18.41         -4.38        81.74 o                         
   2   8  25          3.66         -1.36        35.45 o                         
   3   8  25         15.22         -7.81        33.95 o                         
   4   8  25        151.40        175.04        37.98 o                         
   5   8  25          0.11         16.28        58.82 o                         
   6   8  25          9.97        -18.26        37.49 o                         
   7   8  25         91.75        102.27        40.67 o                         
  -6   9  25         22.78         90.89        50.25 o                         
  -5   9  25         34.44         54.25        40.16 o                         
  -4   9  25         15.50        -12.83        42.72 o                         
  -3   9  25          8.03        -35.09        35.09 o                         
  -2   9  25         98.76        120.23        49.67 o                         
  -1   9  25        132.80         96.60        39.75 o                         
   0   9  25         25.53         51.92        26.32 o                         
   1   9  25        129.64        119.85        40.75 o                         
   2   9  25         98.87        125.11        52.45 o                         
   3   9  25          8.20        -36.01        36.01 o                         
   4   9  25         14.14        -19.92        38.44 o                         
   5   9  25         34.08         24.72        68.31 o                         
   6   9  25         22.65          0.14        38.84 o                         
  -4  10  25          7.80          6.68        42.26 o                         
  -3  10  25          0.77        -38.52        38.52 o                         
  -2  10  25        353.96        205.95       191.04 o                         
  -1  10  25         61.44         21.99        44.69 o                         
   0  10  25        171.20         97.64        32.99 o                         
   1  10  25         61.46         49.44        40.77 o                         
   2  10  25        356.31        395.10        48.38 o                         
   3  10  25          1.03        -35.35        38.92 o                         
   4  10  25          7.72         41.89        37.12 o                         
   0   1  26        371.26         33.38        80.32 o                         
   1   1  26        278.16       1594.99       784.42 o                         
  -1   2  26        289.01        184.69        74.33 o                         
   0   2  26        590.79        615.89        32.45 o                         
   1   2  26        282.12        227.86        54.19 o                         
   2   2  26        275.39        248.17        35.12 o                         
  -2   3  26        486.14        470.06        41.45 o                         
  -1   3  26         28.95        -33.48        33.48 o                         
   0   3  26        402.89        357.94        33.11 o                         
   1   3  26         31.53         -2.12        34.55 o                         
   2   3  26        488.77        517.56        42.31 o                         
   3   3  26          5.09        -29.86        29.86 o                         
  -3   4  26        609.22        642.34        48.05 o                         
  -2   4  26        320.37        327.52        56.62 o                         
  -1   4  26        523.29        436.24        41.12 o                         
   0   4  26        156.43       -225.14       225.14 o                         
   1   4  26        520.79        532.20        75.61 o                         
   2   4  26        322.33        355.31        44.58 o                         
   3   4  26        599.29        644.16        43.88 o                         
   4   4  26       1145.68       1112.47        53.03 o                         
  -4   5  26        210.99        226.33        37.19 o                         
  -3   5  26         76.35         50.30        37.51 o                         
  -2   5  26        329.61        401.17        37.27 o                         
  -1   5  26        254.43        240.72        47.93 o                         
   0   5  26         76.41         -7.03        65.88 o                         
   1   5  26        255.61        296.48        35.98 o                         
   2   5  26        332.85        404.03        38.56 o                         
   3   5  26         73.74         49.86        36.43 o                         
   4   5  26        212.14        229.87        39.80 o                         
   5   5  26          2.29         13.77        34.02 o                         
  -5   6  26         17.15         29.86        36.09 o                         
  -4   6  26         57.67         64.61        66.23 o                         
  -3   6  26        265.00        279.97        52.80 o                         
  -2   6  26         28.05         31.18        47.12 o                         
  -1   6  26        428.99        447.07        42.08 o                         
   0   6  26         33.13          3.54        22.89 o                         
   1   6  26        429.45        485.27        50.48 o                         
   2   6  26         26.35         15.59        33.88 o                         
   3   6  26        257.63        295.09        40.25 o                         
   4   6  26         56.93        135.99        31.49 o                         
   5   6  26         17.30         80.22        33.63 o                         
   6   6  26          0.94        -33.58        36.35 o                         
  -6   7  26          4.00        -38.15        38.15 o                         
  -5   7  26         69.80        110.36        36.37 o                         
  -4   7  26          2.24         14.47        33.16 o                         
  -3   7  26        148.33        171.58        75.84 o                         
  -2   7  26         30.24         82.90        30.82 o                         
  -1   7  26        119.03        173.35        35.83 o                         
   0   7  26        540.78        546.61        32.52 o                         
   1   7  26        120.55        159.54        60.55 o                         
   2   7  26         30.79         61.24        32.82 o                         
   3   7  26        149.32        146.38        38.84 o                         
   4   7  26          1.57        -38.09        38.09 o                         
   5   7  26         68.19         91.37        36.84 o                         
   6   7  26          3.75        -37.77        84.75 o                         
   7   7  26        161.44        128.16        42.64 o                         
  -6   8  26         48.27          2.61        40.85 o                         
  -5   8  26         55.02         73.72        34.52 o                         
  -4   8  26         14.65          2.02        34.47 o                         
  -3   8  26         14.66         62.20        33.23 o                         
  -2   8  26         28.82         53.43        57.89 o                         
  -1   8  26         11.09         55.93        33.65 o                         
   0   8  26          0.33        -17.77        29.41 o                         
   1   8  26         11.36         -3.24        36.04 o                         
   2   8  26         28.61         29.06        35.08 o                         
   3   8  26         14.27         95.46        34.42 o                         
   4   8  26         12.39         44.32        34.74 o                         
   5   8  26         55.27        115.80        35.88 o                         
   6   8  26         47.27         66.51        58.35 o                         
  -5   9  26         28.23         65.46        36.73 o                         
  -4   9  26         69.94        113.01        41.22 o                         
  -3   9  26         17.80         16.33        37.73 o                         
  -2   9  26          8.12         18.76        35.41 o                         
  -1   9  26          9.02          6.90        38.78 o                         
   0   9  26        244.53        242.89        30.33 o                         
   1   9  26          8.88        -36.83        40.10 o                         
   2   9  26          7.84        -10.54        46.89 o                         
   3   9  26         18.46         63.99        36.55 o                         
   4   9  26         68.91         74.08        40.74 o                         
   5   9  26         27.52         30.39        40.20 o                         
  -3  10  26         73.55         -3.98        47.24 o                         
  -2  10  26         19.66         32.36        37.49 o                         
  -1  10  26         67.19         77.24        42.56 o                         
   0  10  26        136.68        178.93        31.37 o                         
   1  10  26         69.11         60.16        43.96 o                         
   2  10  26         19.14         31.20       116.82 o                         
   3  10  26         74.58        115.35        41.02 o                         
   0   1  27        154.13       -103.51       103.51 o                         
   1   1  27         78.27        -61.48        61.48 o                         
  -1   2  27        437.54        457.70        44.28 o                         
   0   2  27       1565.62       1833.74        50.10 o                         
   1   2  27        452.69        276.19        47.12 o                         
   2   2  27         26.41         70.16        29.46 o                         
  -2   3  27        638.79        677.50        44.85 o                         
  -1   3  27         82.04        119.97        31.87 o                         
   0   3  27         42.91       -135.87       135.87 o                         
   1   3  27         81.68        111.35        78.50 o                         
   2   3  27        631.19        619.38        46.99 o                         
   3   3  27          3.50         11.83        31.52 o                         
  -3   4  27         65.44         60.34        32.49 o                         
  -2   4  27        214.03        248.81        34.79 o                         
  -1   4  27        393.28        339.76        79.54 o                         
   0   4  27        741.01        725.83        34.76 o                         
   1   4  27        404.59        413.40        43.61 o                         
   2   4  27        216.73        340.35        73.64 o                         
   3   4  27         66.48         35.34        35.28 o                         
   4   4  27        420.41        458.96        46.96 o                         
  -4   5  27         54.49         53.80        37.47 o                         
  -3   5  27        135.09        143.89        35.43 o                         
  -2   5  27         61.18         89.69        33.86 o                         
  -1   5  27          4.78        -34.27        34.27 o                         
   0   5  27        516.95        502.13        32.04 o                         
   1   5  27          6.16        -78.42        88.92 o                         
   2   5  27         62.98         64.58        45.85 o                         
   3   5  27        134.33        138.90        35.53 o                         
   4   5  27         51.72          2.96        37.32 o                         
   5   5  27        183.52        179.03        46.78 o                         
  -5   6  27        102.32        108.24        35.23 o                         
  -4   6  27         17.88        -15.18        39.13 o                         
  -3   6  27         90.95        106.14        36.65 o                         
  -2   6  27        420.50        316.90        42.66 o                         
  -1   6  27         38.38         40.79        34.90 o                         
   0   6  27         18.19          9.61        23.82 o                         
   1   6  27         40.06        -38.06        87.99 o                         
   2   6  27        413.07        429.56        43.58 o                         
   3   6  27         95.28         73.34        37.25 o                         
   4   6  27         17.98         23.21        34.29 o                         
   5   6  27        103.37        206.15        51.52 o                         
   6   6  27         80.36         73.59        38.54 o                         
  -6   7  27        148.83        182.96        49.67 o                         
  -5   7  27          7.11          5.42        36.01 o                         
  -4   7  27         79.07         72.49        35.79 o                         
  -3   7  27        119.91        114.77        56.39 o                         
  -2   7  27        161.13        136.56        39.20 o                         
  -1   7  27        194.10        222.64        40.01 o                         
   0   7  27         83.23         40.34        47.65 o                         
   1   7  27        195.73        245.17        53.72 o                         
   2   7  27        157.71        132.89        76.99 o                         
   3   7  27        119.93        139.91        52.45 o                         
   4   7  27         80.20         59.96        52.22 o                         
   5   7  27          6.67         38.28        34.13 o                         
   6   7  27        147.29        216.36        41.90 o                         
   7   7  27         51.97         36.09        43.30 o                         
  -5   8  27         17.18        -15.13        38.48 o                         
  -4   8  27         21.53         62.46        32.57 o                         
  -3   8  27          5.21         17.22        48.05 o                         
  -2   8  27         12.03         52.51        50.02 o                         
  -1   8  27         41.62         -6.31        35.57 o                         
   0   8  27        206.38        198.66        39.87 o                         
   1   8  27         41.67         37.24        38.39 o                         
   2   8  27         11.55         18.33        36.63 o                         
   3   8  27          5.84         27.45        39.25 o                         
   4   8  27         21.47         22.47        39.34 o                         
   5   8  27         15.90         40.19        37.18 o                         
  -4   9  27         27.75         55.37        48.51 o                         
  -3   9  27         90.09        148.56        61.71 o                         
  -2   9  27          9.91         55.32        67.85 o                         
  -1   9  27          1.83         -6.51        46.31 o                         
   0   9  27         12.11        -10.85        27.81 o                         
   1   9  27          1.75         -9.45        44.92 o                         
   2   9  27         10.18         43.22        38.29 o                         
   3   9  27         89.70         52.11        42.50 o                         
   4   9  27         28.11         77.40        39.78 o                         
   0   0  28       1507.53       1543.99       117.52 o                         
   0   1  28          2.21       -164.29       164.29 o                         
   1   1  28        160.87         70.91        42.34 o                         
  -1   2  28        883.84        783.84       140.79 o                         
   0   2  28         12.72       -515.86       515.86 o                         
   1   2  28        880.44        823.91        56.27 o                         
   2   2  28         12.97         -2.83        35.80 o                         
  -2   3  28        328.42        345.38        41.33 o                         
  -1   3  28         99.70         33.70        91.82 o                         
   0   3  28         25.10        -69.65        91.45 o                         
   1   3  28        104.33         39.76        75.14 o                         
   2   3  28        327.49        416.05        52.80 o                         
   3   3  28        294.66        302.18        58.93 o                         
  -3   4  28         29.89         18.32        33.32 o                         
  -2   4  28         70.60         94.55        38.56 o                         
  -1   4  28        193.91        139.72        42.84 o                         
   0   4  28        520.98        422.18       320.43 o                         
   1   4  28        198.82        158.45        67.50 o                         
   2   4  28         70.22         92.62        34.78 o                         
   3   4  28         27.70         16.46        34.21 o                         
   4   4  28          6.37        -38.39        38.39 o                         
  -4   5  28        144.65        110.72        36.82 o                         
  -3   5  28         23.39         95.50        33.39 o                         
  -2   5  28        192.40        221.31        47.35 o                         
  -1   5  28        112.40        119.17        63.33 o                         
   0   5  28        119.13       -105.35       105.35 o                         
   1   5  28        114.65        -16.51       216.40 o                         
   2   5  28        199.15        219.01        42.61 o                         
   3   5  28         26.13         45.81        34.47 o                         
   4   5  28        144.88        158.96        38.40 o                         
   5   5  28         84.18         58.14        98.76 o                         
  -5   6  28         22.03         40.70        37.58 o                         
  -4   6  28         18.07         54.42        33.10 o                         
  -3   6  28         24.62        -14.48        40.99 o                         
  -2   6  28        262.09        242.88        42.46 o                         
  -1   6  28        183.97        146.23        41.20 o                         
   0   6  28          8.96        -24.81        24.81 o                         
   1   6  28        181.08        159.26        40.74 o                         
   2   6  28        263.39        260.61        40.84 o                         
   3   6  28         24.61         54.01        38.21 o                         
   4   6  28         18.63         45.99        35.85 o                         
   5   6  28         20.67          7.70        36.06 o                         
   6   6  28        106.99         56.94        42.24 o                         
  -6   7  28          6.37         34.19        39.64 o                         
  -5   7  28          5.87        -85.81        90.54 o                         
  -4   7  28         43.43         59.43        52.80 o                         
  -3   7  28         14.66         65.81        41.57 o                         
  -2   7  28        273.33        286.96        40.26 o                         
  -1   7  28        192.69        163.96        43.47 o                         
   0   7  28         27.49         51.83        43.15 o                         
   1   7  28        190.32        215.57        42.56 o                         
   2   7  28        269.89        251.97        41.50 o                         
   3   7  28         15.31         45.74        36.46 o                         
   4   7  28         42.04        106.91        37.12 o                         
   5   7  28          6.33          2.71        37.40 o                         
   6   7  28          7.04         92.57        48.63 o                         
  -4   8  28          8.79         33.76        35.46 o                         
  -3   8  28         25.47         34.42        35.67 o                         
  -2   8  28        105.81        124.56        39.94 o                         
  -1   8  28        133.85        122.48        39.21 o                         
   0   8  28          4.99          4.48        26.20 o                         
   1   8  28        136.99        193.40        40.09 o                         
   2   8  28        105.92         73.59        41.64 o                         
   3   8  28         27.31        -28.73        40.52 o                         
   4   8  28          8.98          5.32        36.10 o                         
  -2   9  28         10.22         28.02        37.82 o                         
  -1   9  28         66.90         64.91        43.19 o                         
   0   9  28          0.84         -3.16        30.66 o                         
   1   9  28         67.08         77.17        40.01 o                         
   2   9  28          9.71         -4.02        61.02 o                         
   0   1  29        462.42        417.23        42.37 o                         
   1   1  29        173.64         87.05        42.07 o                         
  -1   2  29        368.29        271.65        79.19 o                         
   0   2  29         75.81       -243.79       243.79 o                         
   1   2  29        361.80        291.53        48.42 o                         
   2   2  29        743.19        794.94        91.12 o                         
  -2   3  29         52.03         -3.66        36.61 o                         
  -1   3  29        446.87        530.90        43.37 o                         
   0   3  29        199.64        234.88        59.03 o                         
   1   3  29        439.67        441.34        56.27 o                         
   2   3  29         53.51         35.09        50.48 o                         
   3   3  29          0.05        -35.85        35.85 o                         
  -3   4  29          3.49         10.99        34.62 o                         
  -2   4  29         73.92         68.47        69.93 o                         
  -1   4  29        229.99        241.59        39.48 o                         
   0   4  29        541.78        689.35        78.11 o                         
   1   4  29        227.85        249.93        39.75 o                         
   2   4  29         77.04         50.97        36.81 o                         
   3   4  29          3.23         21.69        61.94 o                         
   4   4  29        154.18        126.63        42.39 o                         
  -4   5  29        114.12        152.76        38.63 o                         
  -3   5  29         88.16        132.00        39.48 o                         
  -2   5  29        220.01        253.65        41.44 o                         
  -1   5  29        510.59        556.82        46.13 o                         
   0   5  29         95.46        -13.49        35.03 o                         
   1   5  29        510.47        547.99        74.45 o                         
   2   5  29        218.58        207.77        38.54 o                         
   3   5  29         87.47        132.01        36.70 o                         
   4   5  29        113.41        151.88        64.61 o                         
   5   5  29          7.42         -0.01        39.02 o                         
  -5   6  29         38.23         27.18        52.33 o                         
  -4   6  29         57.64         21.99        53.84 o                         
  -3   6  29         49.41         23.88        53.84 o                         
  -2   6  29        262.97        271.71        40.76 o                         
  -1   6  29        213.84        210.01        57.78 o                         
   0   6  29         74.31         69.57        43.65 o                         
   1   6  29        216.12        205.94        45.44 o                         
   2   6  29        260.09        242.46        53.03 o                         
   3   6  29         49.49          0.31        65.30 o                         
   4   6  29         56.45         49.27        46.54 o                         
   5   6  29         36.06         52.31        35.35 o                         
   6   6  29         13.30         12.48        43.42 o                         
  -5   7  29         67.62         46.84        41.78 o                         
  -4   7  29         57.01         73.73        40.56 o                         
  -3   7  29        141.82        188.59        64.95 o                         
  -2   7  29          4.82        -49.67        49.67 o                         
  -1   7  29         10.25        -39.01        39.01 o                         
   0   7  29        295.92        294.10        32.29 o                         
   1   7  29         10.47        -75.15       103.97 o                         
   2   7  29          4.95         -1.42        37.32 o                         
   3   7  29        142.51        217.98        43.15 o                         
   4   7  29         55.47        113.17        40.87 o                         
   5   7  29         66.90        107.69        39.60 o                         
  -3   8  29          9.07         52.78        36.73 o                         
  -2   8  29        119.56        211.93        47.24 o                         
  -1   8  29         50.36         14.35        38.66 o                         
   0   8  29         23.42         -4.11        28.18 o                         
   1   8  29         50.88         65.56        40.24 o                         
   2   8  29        119.28         88.02        90.43 o                         
   3   8  29          8.76         51.68        62.17 o                         
   0   1  30        146.34        -88.59        88.59 o                         
   1   1  30          0.12       -112.42       112.42 o                         
  -1   2  30        380.95        338.66        51.13 o                         
   0   2  30        861.75        897.94        94.86 o                         
   1   2  30        370.50        269.92        49.15 o                         
   2   2  30        193.38        191.88        44.29 o                         
  -2   3  30         82.39        111.72        37.01 o                         
  -1   3  30         82.77        -42.29        42.29 o                         
   0   3  30         65.09       -157.02       157.02 o                         
   1   3  30         80.89        -20.97        45.50 o                         
   2   3  30         77.93         68.09        61.71 o                         
   3   3  30        120.47        119.08        43.07 o                         
  -3   4  30         66.25          5.96        38.16 o                         
  -2   4  30         69.04         -2.71        52.68 o                         
  -1   4  30          1.38          1.20        37.05 o                         
   0   4  30          5.88       -165.55       165.55 o                         
   1   4  30          1.35          8.92        38.06 o                         
   2   4  30         66.80         70.30        37.98 o                         
   3   4  30         64.57        108.73        36.34 o                         
   4   4  30        116.38        193.05       104.20 o                         
  -4   5  30         49.80         99.09        37.40 o                         
  -3   5  30         58.08         43.41        41.10 o                         
  -2   5  30        333.91        299.88        45.18 o                         
  -1   5  30         21.45         18.05        89.73 o                         
   0   5  30         21.76        -80.92        80.92 o                         
   1   5  30         21.37        -74.92       131.18 o                         
   2   5  30        330.13        396.97        45.65 o                         
   3   5  30         57.39        100.11        48.17 o                         
   4   5  30         48.94         21.40        87.18 o                         
   5   5  30          7.05        -11.07        36.23 o                         
  -5   6  30         17.62         54.58        39.89 o                         
  -4   6  30        302.06        336.68        44.83 o                         
  -3   6  30        158.61        168.69        40.61 o                         
  -2   6  30         75.11         46.11        65.19 o                         
  -1   6  30        159.51        131.59        44.64 o                         
   0   6  30        329.56        352.16        33.43 o                         
   1   6  30        160.18        105.23       107.68 o                         
   2   6  30         75.98         45.54        40.82 o                         
   3   6  30        161.78        184.49        44.00 o                         
   4   6  30        300.47        362.33        45.28 o                         
   5   6  30         16.43         -7.86        38.97 o                         
  -4   7  30         83.67         85.44        57.89 o                         
  -3   7  30         51.47         64.73        37.00 o                         
  -2   7  30         16.88         42.54        37.16 o                         
  -1   7  30         28.00         61.58        55.23 o                         
   0   7  30        130.15         89.11        52.14 o                         
   1   7  30         29.71         -4.49        38.72 o                         
   2   7  30         17.25        -13.02        39.48 o                         
   3   7  30         50.10         42.26        40.83 o                         
   4   7  30         82.57        156.05        42.24 o                         
  -1   8  30          6.91        -39.27        39.27 o                         
   0   8  30          0.05         41.25        28.04 o                         
   1   8  30          6.67        -39.14        41.39 o                         
   0   1  31          1.44        -55.38        55.38 o                         
   1   1  31        606.32        671.50        49.11 o                         
  -1   2  31        136.08         13.61       177.26 o                         
   0   2  31          5.74       -266.79       266.79 o                         
   1   2  31        138.82         35.99        70.63 o                         
   2   2  31          1.23        -19.75        91.58 o                         
  -2   3  31        214.51        247.27        40.03 o                         
  -1   3  31          9.05        -37.39        37.39 o                         
   0   3  31        297.76        263.47        31.45 o                         
   1   3  31          9.36        -63.91        63.91 o                         
   2   3  31        206.81        225.16        41.51 o                         
   3   3  31        241.22        181.80        43.03 o                         
  -3   4  31        140.36        220.11       105.94 o                         
  -2   4  31        182.86        152.03        43.13 o                         
  -1   4  31          0.32        -20.43        37.60 o                         
   0   4  31          3.30        -25.82        26.11 o                         
   1   4  31          0.44        -82.09        82.09 o                         
   2   4  31        188.72        199.88        43.72 o                         
   3   4  31        143.25        156.11        42.31 o                         
   4   4  31          0.44         15.32        38.54 o                         
  -4   5  31         46.86         45.55        86.14 o                         
  -3   5  31        202.68        256.60       222.88 o                         
  -2   5  31         91.86         97.42       124.70 o                         
  -1   5  31        186.58        147.59        43.00 o                         
   0   5  31        387.86        371.80        33.74 o                         
   1   5  31        181.15        114.42        72.02 o                         
   2   5  31         91.49         40.76        42.82 o                         
   3   5  31        203.48        259.76        44.84 o                         
   4   5  31         47.53         80.44        37.06 o                         
   5   5  31        254.35        312.99        45.01 o                         
  -4   6  31         27.42        -35.91        39.78 o                         
  -3   6  31         51.43         -5.83        41.57 o                         
  -2   6  31         83.63        104.17        40.28 o                         
  -1   6  31        178.43        174.71        60.90 o                         
   0   6  31          1.89        -56.04        91.68 o                         
   1   6  31        176.08        172.53        46.09 o                         
   2   6  31         82.47         96.52        39.64 o                         
   3   6  31         50.26         54.91        40.71 o                         
   4   6  31         28.86        -23.08        40.36 o                         
  -2   7  31         21.11          9.64        38.15 o                         
  -1   7  31        135.74         92.79        71.21 o                         
   0   7  31          4.93        -16.97        64.81 o                         
   1   7  31        136.68         82.81        45.11 o                         
   2   7  31         21.74        -42.38        42.38 o                         
   0   0  32         49.20         20.92        37.68 o                         
   0   1  32        184.03        182.02        30.75 o                         
   1   1  32          8.09        -60.36        60.36 o                         
  -1   2  32         31.32        -29.11        80.70 o                         
   0   2  32          0.25        -45.26        45.26 o                         
   1   2  32         30.78        -10.72        39.23 o                         
   2   2  32         12.17         13.60        36.97 o                         
  -2   3  32        106.86         73.14        39.68 o                         
  -1   3  32          2.86        -22.77        92.05 o                         
   0   3  32         28.32        -92.78        92.78 o                         
   1   3  32          2.40          1.27        37.74 o                         
   2   3  32        105.82         80.42        41.51 o                         
   3   3  32          0.05        -37.74        37.74 o                         
  -3   4  32        218.69        270.27        43.72 o                         
  -2   4  32        155.12        135.37        48.51 o                         
  -1   4  32        253.84        300.87        45.03 o                         
   0   4  32         51.48         43.40        26.72 o                         
   1   4  32        252.83        240.49        79.66 o                         
   2   4  32        154.88        133.76        45.14 o                         
   3   4  32        221.13        235.58        46.31 o                         
   4   4  32         56.73         57.67        42.18 o                         
  -4   5  32         88.61         62.82        78.27 o                         
  -3   5  32        101.76         -1.72        42.67 o                         
  -2   5  32         35.03         82.64        39.20 o                         
  -1   5  32        164.28        151.42        59.40 o                         
   0   5  32          0.68        -69.19        69.19 o                         
   1   5  32        160.92         10.66       140.56 o                         
   2   5  32         35.93         46.49        83.13 o                         
   3   5  32        105.09         96.39        44.46 o                         
   4   5  32         86.88        178.26        41.60 o                         
  -2   6  32         42.37         57.39        46.78 o                         
  -1   6  32         14.47        -13.64        72.71 o                         
   0   6  32          4.14        -29.61        29.61 o                         
   1   6  32         15.09        -22.66        46.37 o                         
   2   6  32         42.25         -8.94        62.52 o                         
   0   1  33         37.48        -36.83        36.83 o                         
   1   1  33        205.79        249.41        55.92 o                         
  -1   2  33          5.61        -60.90        60.90 o                         
   0   2  33         67.24         74.73        28.41 o                         
   1   2  33          5.20        -47.36        47.36 o                         
   2   2  33          1.72        -30.44        38.10 o                         
  -2   3  33        135.33         99.53        41.36 o                         
  -1   3  33         47.01        115.91        37.88 o                         
   0   3  33          3.26         -0.23        27.14 o                         
   1   3  33         47.02         19.41        37.94 o                         
   2   3  33        135.63         90.57        55.23 o                         
   3   3  33         98.55         94.56        39.86 o                         
  -3   4  33         54.19         93.98        40.31 o                         
  -2   4  33        143.52        101.85        46.65 o                         
  -1   4  33         34.09         -0.17        58.70 o                         
   0   4  33          9.83         -9.25        27.91 o                         
   1   4  33         33.63        -46.78        46.78 o                         
   2   4  33        145.61        203.72        58.01 o                         
   3   4  33         54.00         51.07        40.77 o                         
  -2   5  33         66.45         77.88        42.84 o                         
  -1   5  33        132.39        164.82        46.31 o                         
   0   5  33          3.74        -29.86        29.86 o                         
   1   5  33        133.64        201.53        54.53 o                         
   2   5  33         67.21         35.50        43.05 o                         
   0   1  34          1.41        -18.29        42.65 o                         
   1   1  34          1.44       -107.91       107.91 o                         
  -1   2  34        290.05        312.10        46.63 o                         
   0   2  34          0.02        -44.39        44.39 o                         
   1   2  34        291.61        390.07       118.10 o                         
   2   2  34        136.49        143.46        41.65 o                         
  -2   3  34        127.20        187.62        42.65 o                         
  -1   3  34         66.54         66.39        40.75 o                         
   0   3  34          0.04        -25.27        27.03 o                         
   1   3  34         66.02         75.51        73.75 o                         
   2   3  34        125.46        150.55        45.40 o                         
   3   3  34         44.34         44.98        41.54 o                         
  -1   4  34          9.84        -42.13        42.13 o                         
   0   4  34          0.33        -23.69        28.42 o                         
   1   4  34          9.89         -7.71        40.76 o                         
   0   1  35          0.41        -31.43        31.43 o                         
   1   1  35         27.39        -21.97        50.02 o                         
  -1   2  35         20.26       -135.34       162.33 o                         
   0   2  35         41.79         61.40        46.74 o                         
   1   2  35         19.74        -49.42        49.42 o                         
                                                                                
